# Supplementary material for: Functional MRI reveals brain-wide actions of thalamically-initiated oscillatory activities on associative memory consolidation
Source: Nat Commun. 2023 Apr 17;14:2195. doi: 10.1038/s41467-023-37682-8 (PMC10110623; doi:10.1038/s41467-023-37682-8)
Supplement: Supplementary file 3 — Source Data [file 41467_2023_37682_MOESM3_ESM.zip]

Archive with 8 entries (8 files):
- Source data for Figure 4B-F.xlsx
- Source data for Figure 5B.xlsx
- Source data for Figure 6D.xlsx
- Source data for Figure 7C.xlsx
- Source data for Figure 7D.xlsx
- Source data for Figure S12_S19_S22.xlsx
- Source data for Figure 2C_S2C.xlsx
- Source data for Figure 3C_S3C.xlsx
