# Supplementary material for: Functional MRI reveals brain-wide actions of thalamically-initiated oscillatory activities on associative memory consolidation
Source: Nat Commun. 2023 Apr 17;14:2195. doi: 10.1038/s41467-023-37682-8 (PMC10110623; doi:10.1038/s41467-023-37682-8)
Supplement: Supplementary file 3 — Source Data [file 41467_2023_37682_MOESM3_ESM.zip › Source data for Figure 5B.xlsx]

## Sheet: 5B
Acquisition (CS-US pair)
	Naive-Normal		Anm1	Anm2	Anm3	Anm4	Anm5	Anm6	Anm7	Anm8		OG-Normal		Anm1	Anm2	Anm3	Anm4	Anm5	Anm6	Anm7	Anm8		Sham-Normal		Anm1	Anm2	Anm3	Anm4	Anm5	Anm6	Anm7	Anm8
		1	14.67	13.11	15.56	0.44	0	0	0	0			1	0	0	12.67	8	10.22	7.78	0	0			1	0	0	0	0	6.89	0	0	0
		2	52.89	48.22	47.11	61.33	32.18	5.78	28.67	16.22			2	18.44	0	31.78	96.44	98.89	0	0	13.11			2	97.56	0	0	0	47.78	17.33	89.33	0
		3	95.33	92.34	100	100	100	71.43	100	90.67			3	72.44	98.89	99.33	100	100	0	99.56	99.11			3	99.56	99.56	54.22	27.56	99.78	100	99.78	87.33
		4	67.78	94.67	100	100	100	99.78	99.56	95.11			4	93.78	95.56	100	100	100	60.22	99.11	96.44			4	98.67	100	74.22	99.78	100	100	100	100
Extinction (Individual CS)
	Naive-Normal											OG-Normal											Sham-Normal
		1	100	99.6	93.6	39.6	91.6	99.2	89.2	51.6			1	100	39.8	92.8	58	89.8	99.8	96.8	94.2			1	100	76	100	32.4	75.4	59	81	76
		2	99.8	99.2	92.2	94.2	97	68	100	96.4			2	98.8	99.8	100	53.6	85.2	99.8	98.4	85.8			2	99.8	99.2	100	28.6	57.4	68.4	100	99.8
		3	99.8	100	95.6	66.4	84.2	100	99.8	91			3	98.8	92	100	67.6	74	100	99.2	89.6			3	97.2	93	100	29.4	44.6	95.6	93.4	100
		4	100	100	99.8	91.2	96.6	100	99.8	99.8			4	99.4	84	100	21.2	80	100	99.2	90.6			4	99.4	97	100	0	49.4	76.8	100	100
		5	100	100	90.4	89.2	8.8	100	100	95.4			5	99.8	64	100	0	83.2	100	99.6	48.2			5	98.8	37.4	100	36	14	100	85.2	100
		6	100	100	99.8	10.6	27.8	91.8	99.8	99.6			6	98	40.6	100	77.6	55	99.6	99.2	6			6	97.8	86.2	95.4	0	57.8	66.8	87.8	100
		7	100	100	72	17	91.6	53.4	94.2	100			7	98	0	100	82.8	68.6	73	99.6	15.6			7	90.2	89.6	100	0	37.4	79.6	93.2	100
		8	100	100	11.8	0	39.6	34	100	99.8			8	90	16.4	100	84.8	47.4	97.2	86.8	27			8	91	76	100	7.8	7	100	99.8	98.2
		9	100	100	24.2	5.2	0	0	100	100			9	100	5.2	96	86.2	95	46	85.2	11.8			9	97.6	73	99.2	7	0	99.6	100	100
		10	100	100	53	0	0	19.6	72.8	76.2			10	91	9.8	99.6	91.4	62.8	22.4	47.6	42.4			10	95.8	41	100	19	0	100	70.2	100
		11	100	99.8	12.8	11.8	20	0	98.4	96.8			11	100	5.6	98	96	1.8	9	98.2	68			11	99.6	61.8	100	0	0	78.8	96.8	100
		12	100	100	5.2	61.4	12.2	3	90.8	74.6			12	80.6	19.6	91.2	68	35	29.2	84.2	85.8			12	87.6	50.8	100	0	6.2	99.4	14.8	98.6
		13	100	99.4	79.8	0	23.2	5.6	67.8	49.8			13	100	25.8	89.4	65.4	20.6	55.6	89	82.4			13	91.4	57.4	99	0	27.2	70.4	33.4	99.8
		14	100	99.4	0	5.2	26.6	7	84	32.4			14	94	21.8	98	23.8	41	37.6	98.4	82.4			14	92.8	51.8	36.6	11.4	0	52.2	56.2	90
		15	100	100	5.4	0	0	9	68	7.4			15	91.6	21.6	96.8	81.8	34.4	48	96	67.4			15	75.8	55.6	28.4	0	0	89	17.4	28
		16	91.2	52.6	64.4	0	0	29.4	95.6	0			16	100	0	96.2	85.2	19	52.4	98.8	64.4			16	68.8	81.6	43.2	0	0	26.2	20.4	17.4
		17	100	87.6	20.8	0	13.4	5.8	58	27.2			17	83.2	54.8	86.4	89.6	38.6	33.4	99.6	29			17	66.6	79.4	40	0	0	14	37	53.4
		18	100	29.3	50.8	0	18	25	82	0			18	97.8	25.4	73.2	86.4	21.6	78	99.6	0			18	91.6	49.4	54	0	0	6.2	36.2	22.4
		19	40.2	64.7	49.4	0	0	34	98.2	0			19	96.4	54.6	71.6	62.4	33	31	99	14			19	26.4	32.6	7.8	0	6.8	66	5.8	69.4
		20	73.8	17.2	40.6	5.6	0	5.4	93.4	0			20	87.6	11.8	89	25.2	23.6	33.2	81.2	0			20	8.2	80.6	17.2	12	0	6	0	48.2
		21	99.2	30.8	57.4	0	0	0	93.8	0			21	90	0.6	75.6	68	21.4	46.6	96.6	29.2			21	30.6	85.6	5.8	0	0	35.4	0	32.6
		22	81.2	33	74.2	0	31	29.2	73.8	0			22	85	9.4	79.2	19.2	71.2	38.2	70.8	10			22	92.4	67	17.8	0	0	0	5.6	26
		23	27	44.4	78.6	15.6	24.6	0	86.8	0			23	100	5.8	70.8	9.6	51.6	61.4	84.6	5.4			23	15.8	13.2	6.2	0	0	5	14.6	58.2
		24	13.8	51.8	27.2	0	0	5.6	35.6	5.8			24	15.8	37.2	51.2	52.6	46.4	70.4	70	5.2			24	9	30.2	0	0	0	0	0	21
		25	0	13.4	11.4	0	0	13.4	38.6	0			25	15	26.6	66	89.8	51.4	73.4	93.4	11.4			25	0	35.6	77.2	0	0	29.8	6.6	0
		26	14.2	10.4	8.2	6.8	0	0	46.8	0			26	5.6	43.8	26.6	63.8	23	42	99.6	0			26	0	37.2	26.2	0	0	19.2	0	10.8
		27	0	19.6	12.6	10	0	32.4	50.8	50.2			27	73.4	8.4	51.4	94.2	25.2	29.2	87.8	5.6			27	12.4	25	23.6	0	0	10.6	0	9
		28	0	38.2	27.6	0	0	31.6	52.8	4.8			28	84.4	0	27.4	90	0	67.6	99.4	0			28	6.2	7	11.4	0	0	22	0	26
		29	0	22.4	64.2	0	0	29.8	42.4	15.4			29	65.8	0	66.6	96.2	13	64.6	70.8	55.4			29	0	74.2	13	0	8.4	31.4	6.2	0
		30	10.8	56.6	16.8	5.2	0	25	62.6	0			30	81.4	20.8	6.8	89.8	6.4	69	92.6	8.8			30	0	87.6	0	8	0	5.4	12.6	0
		31	0	0	40.4	0	0	87.2	73	5.4			31	86.6	0	14.4	93.2	5.2	87.6	98	0			31	0	41.4	0	0	0	37.4	0	0
		32	45.8	8.8	0	5.4	0	27	61.4	12.8			32	89.2	7.2	37.4	92.6	0	76	60.4	6			32	11	6	5.6	8	0	12.4	0	0
		33	23.4	0	34.6	0	0	24.8	58.6	0			33	74.4	5	24	96.8	0	71	73.4	11.4			33	0	14.2	11.4	6.4	0	41.4	0	15.6
		34	14.4	12.4	0	5	0	34.8	11.4	19			34	94.6	14.6	0	97.4	5.6	100	89.2	0			34	0	21.6	0	0	0	38	0	0
		35	0	0	10.2	12.4	0	26.6	12.8	3.4			35	95.2	15.6	7.2	99.8	70.8	99.8	65	28.4			35	0	30.8	0	2.8	6.2	7.2	0	7
		36	0	10.4	27.6	11	0	8.4	37.6	16.6			36	98.2	0	8	97.8	73.8	100	62	7.4			36	0	18.2	0	0	0	7.2	31.2	0
		37	0	0	13	0	0	19.6	10.8	0			37	90.6	26.4	8.2	96.6	100	100	92	0			37	0	0	0	5.8	0	11	10.2	4
		38	0.2	28.4	0	5.2	0	83.6	7.4	34.2			38	95.2	6.8	11	96.6	98.2	100	88	46.2			38	0	0	15.4	5.2	7	57.8	79.4	0
		39	0	12.8	5.4	0	0	86.8	21.2	0			39	77.2	76	49	76.8	97.4	99.8	95.6	1.2			39	0	10.8	12	7.6	0	83.4	0	0
		40	17.2	0	0	0	0	9.2	11.4	5			40	100	31	66.6	80.4	100	100	84	4			40	0	13.4	0	6.8	18	31.8	0	0
		41	0	0	0	0	0	18.4	18.4	8.4			41	86.4	0	10.4	17.6	94.2	100	76	21.4			41	8.2	0	18.4	5.8	8.6	0	0	4
		42	0	0	0	18.4	0	13.8	0	6.4			42	100	0	21	21.6	100	54.2	48	3.8			42	25.4	63.8	10.2	5	0	40.6	0	0
		43	20	4.4	8.2	87.2	5.6	9.4	33	0			43	95.8	5.2	97.4	20.2	100	27.6	37	16.8			43	9.4	65.8	9.6	0	0	7.2	0	0
		44	27.6	89.8	21.6	53.2	0	16.6	13	12			44	96.2	8.8	90.8	87.4	95.8	60.6	19.8	2.2			44	0	26.2	0	0	10.6	6.2	0	0
		45	0	53.4	17.8	39	6.2	24.4	0	66.2			45	89.8	13.4	61	32	100	66.8	83.4	0			45	0	21	0	0	0	16.4	0	5.2
Extinction (5-CS Sets)
	Naive-Normal											OG-Normal											Sham-Normal
		1	99.92	99.76	94.32	76.12	75.64	93.44	97.76	86.84			1	99.36	75.92	98.56	40.08	82.48	99.92	98.64	81.68			1	99.04	80.52	100	25.28	48.16	79.96	91.92	95.16
		2	100	100	52.16	6.56	31.8	39.76	93.36	95.12			2	95.4	14.4	99.12	84.56	65.76	67.64	83.68	20.56			2	94.48	73.16	98.92	6.76	20.44	89.2	90.2	99.64
		3	100	99.72	20.64	15.68	16.4	4.92	81.8	52.2			3	93.24	18.88	94.68	67	26.56	35.88	93.16	77.2			3	89.44	55.48	72.8	2.28	6.68	77.96	43.72	83.28
		4	81.04	50.28	45.2	1.12	6.28	19.92	85.44	5.44			4	93	29.32	83.28	69.76	27.56	45.6	95.64	21.48			4	52.32	64.72	32.44	2.4	1.36	23.68	19.88	42.16
		5	44.24	33.4	49.76	3.12	11.12	9.64	65.72	1.16			5	61.16	15.92	68.56	47.84	48.4	58	83.08	12.24			5	29.56	46.32	21.4	0	0	14.04	5.36	27.56
		6	5	20.8	25.88	4.4	0	23.76	51.08	14.08			6	62.12	14.6	35.76	86.8	13.52	54.48	90.04	13.96			6	3.72	46.2	14.84	1.6	1.68	17.72	3.76	9.16
		7	16.72	4.24	17.04	4.56	0	40.08	43.44	8.12			7	88	8.48	16.6	95.96	16.32	86.88	77.2	9.16			7	2.2	22.8	3.4	3.44	1.24	27.28	0	4.52
		8	3.48	10.32	9.2	3.24	0	41.52	17.68	11.16			8	92.24	28.04	28.56	89.64	93.88	99.96	84.32	11.76			8	0	8.48	5.48	5.08	5	38.24	24.16	0.8
		9	9.52	29.52	9.52	39.56	2.36	16.52	12.88	18.6			9	93.64	5.48	56.12	35.76	98	61.84	52.84	8.84			9	8.6	35.36	7.64	2.16	3.84	14.08	0	1.84
Exact P-values for the significant differences during the extinction phase (two-way ANOVA with post-hoc Bonferroni-corrected t-tests, significance: P < 0.05)
	ANOVA
		F (DFn, DFd)		P value
	Time x Group	F (16, 168) = 2.425		P=0.002610
	Time	F (8, 168) = 26.76		P=2.031856e-026
	Group	F (2, 21) = 4.764		P=0.019682
	Post hoc comparisons																						Post hoc comparisons
		Extinction (5-CS Sets)	Naïve vs. OG																			Extinction (5-CS Sets)			Sham vs. OG
		7	0.044304																					6	0.035974
		8	0.000254																					7	0.006571
		9	0.034665																					8	0.00018
																								9	0.005605
