# Supplementary material for: Functional MRI reveals brain-wide actions of thalamically-initiated oscillatory activities on associative memory consolidation
Source: Nat Commun. 2023 Apr 17;14:2195. doi: 10.1038/s41467-023-37682-8 (PMC10110623; doi:10.1038/s41467-023-37682-8)
Supplement: Supplementary file 3 — Source Data [file 41467_2023_37682_MOESM3_ESM.zip › Source data for Figure 6D.xlsx]

## Sheet: VC
BOLD Curves
	PREL								POSTL								PRER								POSTR
		Anm1	Anm2	Anm3	Anm4	Anm5	Anm6			Anm1	Anm2	Anm3	Anm4	Anm5	Anm6			Anm1	Anm2	Anm3	Anm4	Anm5	Anm6			Anm1	Anm2	Anm3	Anm4	Anm5	Anm6
	1	-0.02264	0.018256	-0.00422	0.024507	-0.02423	-0.00823			-0.03259	0.066274	-0.01907	-0.00388	-0.00629	-0.04564			0.006435	-0.00262	-0.02456	-0.01665	0.029417	-0.01005			0.002267	0.059605	0.019086	-0.0295	0.010169	0.006589
	2	0.036836	-0.00492	-0.0054	-0.0142	0.012509	-0.03871			0.025503	-0.04133	-0.00779	0.014057	-0.05706	0.000323			-0.01548	0.020646	0.011939	-0.00433	-0.02038	0.052168			0.021819	0.017664	0.027584	0.015551	-0.01613	0.001821
	3	-0.00396	0.001764	-0.01578	-0.04805	0.02489	0.014497			-0.01317	-0.00584	0.01487	0.036221	0.048371	-0.04054			0.021264	-0.00552	0.032692	0.030259	-0.00525	-0.00129			-0.00193	-0.02338	-0.04024	0.040013	-0.02802	0.001698
	4	-0.00178	-0.01923	0.024459	0.036707	-0.02574	0.043234			0.002306	0.018541	0.002096	-0.00467	0.018064	0.027866			0.022435	0.007298	-0.00807	0.016187	0.009661	-0.03455			0.029604	-0.0566	-0.01718	-0.04626	0.031208	-0.00044
	5	-0.00845	0.004124	0.000944	0.001033	0.012565	-0.01079			0.017951	-0.03765	0.009889	-0.04174	-0.00308	0.057994			-0.03466	-0.01981	-0.01201	-0.02546	-0.01344	-0.00627			-0.05176	0.002709	0.01075	0.020194	0.002776	-0.00967
	6	-0.006976	0.00887	0.009654	0.013051	-0.046031	0.064531			-0.029365	-0.024411	-0.008829	0.012719	-0.03503	0.041624			0.009231	-0.020506	-0.023588	0.021192	-0.072528	-0.002572			-0.051474	-0.001516	-0.011016	0.045496	-0.004855	0.046038
	7	0.043769	-0.008466	-0.038579	0.011905	-0.002801	0.017645			-0.024935	-0.030551	0.015326	-0.047306	-0.04631	-0.006621			0.0021	-0.048266	-0.074848	-0.056546	-0.010378	0.008076			-0.027074	-0.020273	-0.026696	0.05911	0.0403	0.055253
	8	0.015796	0.029996	0.095354	0.088204	0.013993	0.151588			0.022518	0.158167	0.113179	0.048437	0.024744	0.025592			0.047868	0.021446	0.058019	0.066045	0.005704	0.102408			0.009696	0.046875	0.123398	0.107235	0.032471	0.03319
	9	0.000704	0.030878	0.259955	0.086306	0.126919	0.086816			-0.003095	0.249385	0.231305	0.133737	0.053934	0.015272			0.110384	0.036382	0.229102	0.066791	0.025751	0.13331			0.159218	0.161272	0.209422	0.138585	0.03898	0.03487
	10	0.013914	0.056568	0.214676	0.025936	0.107426	0.100802			0.009371	0.227284	0.193126	0.171244	0.078569	0.084814			0.03598	0.04122	0.253477	0.04876	0.03573	0.097077			0.111194	0.223807	0.189129	0.202984	0.017153	0.10102
	11	-0.021366	0.039602	0.238661	0.027408	0.003777	0.11061			0.023536	0.181161	0.188985	0.12733	0.102333	0.075409			0.017882	0.035741	0.149805	0.034936	0.031243	0.169569			0.105896	0.177655	0.136493	0.248979	0.041323	0.08861
	12	0.021974	0.030901	0.075194	0.003094	0.088702	0.094626			0.038015	0.123349	0.161101	0.160655	0.073173	0.105853			-0.024054	0.000648	0.060216	0.021834	-0.049358	0.119554			0.101586	0.095228	0.172951	0.232831	0.050503	0.106613
	13	-0.012446	0.033987	0.049089	0.011254	0.049823	0.066817			0.065029	0.072238	0.139087	0.213019	0.051381	0.066248			0.019751	0.020188	0.029329	0.016345	0.029427	0.086739			0.091546	0.105295	0.036038	0.226625	0.103902	0.034082
	14	0.033127	0.01582	0.061111	0.021426	0.083463	0.093054			0.058824	0.039129	0.111065	0.184254	0.086079	0.033506			0.061937	0.014633	-0.010288	-0.010026	0.02433	0.060225			0.069036	0.108577	0.041308	0.208781	0.052073	0.027054
	15	0.014598	0.073399	0.064575	-0.021862	0.069038	0.068104			0.067684	0.08095	0.099348	0.291114	0.140645	0.090774			0.003668	0.012756	-0.020488	0.032202	0.066618	0.027082			0.013837	0.159452	0.106016	0.273419	0.096175	0.055067
	16	-0.047336	0.046014	0.099515	-0.037772	0.05682	0.096652			0.081203	0.146911	0.078259	0.258547	0.110062	0.068002			0.037273	0.007148	0.046979	0.000234	0.090299	-0.004722			0.027898	0.186091	0.09699	0.272662	0.10831	0.079485
	17	-0.001586	0.029	0.04858	0.043712	0.079473	0.03126			0.088868	0.124858	0.084863	0.269561	0.055849	0.083667			-0.033704	0.00208	0.044454	0.074233	0.057797	0.011571			0.047882	0.12342	0.083089	0.207715	0.087505	0.064347
	18	-0.025246	0.052825	0.077177	0.078245	0.129493	0.101579			0.126966	0.129952	0.11818	0.338929	0.133342	0.140723			-0.003404	0.048548	0.010096	0.120264	0.070987	0.003746			0.097451	0.166294	0.123412	0.263862	0.051771	0.145837
	19	-0.007426	0.06338	0.06666	0.140773	0.138486	0.134941			0.156863	0.147669	0.09324	0.289403	0.127771	0.210199			0.009091	0.060239	0.017927	0.140157	0.100478	0.029637			0.086875	0.205955	0.050064	0.263232	0.088864	0.165329
	20	0.031928	0.084572	0.095876	0.127042	0.15098	0.097363			0.128188	0.175544	0.077983	0.262768	0.112145	0.195143			0.027837	0.080433	0.021936	0.162904	0.073926	0.040388			0.071573	0.165473	-0.003326	0.217876	0.130849	0.125219
	21	0.026754	0.086301	0.071381	0.146402	0.156881	0.083816			0.110595	0.165704	0.064348	0.184223	0.099655	0.148185			0.043068	0.083773	0.012651	0.174821	0.044622	0.049984			0.155138	0.201327	0.003774	0.177078	0.088855	0.136004
	22	0.058115	0.100077	0.068382	0.151011	0.076801	0.096504			0.107337	0.146693	0.067753	0.152638	0.132557	0.138911			0.095491	0.100689	-0.013398	0.152532	0.060052	0.080164			0.132185	0.217469	0.068867	0.171736	0.123169	0.122446
	23	0.048924	0.109742	0.01735	0.144375	0.064986	0.106394			0.118453	0.157059	0.049003	0.112051	0.113311	0.139127			0.040904	0.102346	-0.044658	0.176598	0.093837	0.038864			0.119411	0.194266	0.029335	0.17487	0.127139	0.097479
	24	0.055302	0.101214	0.024917	0.131341	0.056008	0.096325			0.091758	0.22073	0.020174	0.096802	0.098849	0.146357			0.02086	0.102108	-0.009958	0.129648	0.006545	0.037666			0.037975	0.229814	0.009404	0.155191	0.089863	0.144267
	25	0.00741	0.091034	0.027869	0.12848	0.099386	0.09377			0.085803	0.245288	0.025592	0.095161	0.114873	0.172345			0.0711	0.090965	-0.018108	0.108749	-0.003148	0.078856			0.077166	0.241267	0.033664	0.162044	0.075361	0.135615
	26	-0.007876	0.091408	0.030525	0.120638	0.077771	0.117875			0.087139	0.184346	0.035773	0.066191	0.09164	0.130306			0.091494	0.080339	0.013949	0.101504	0.063098	0.041916			0.05653	0.206752	0.062374	0.138114	0.132525	0.132683
	27	0.026158	0.060908	0.039904	0.10931	0.047277	0.091149			0.053371	0.14317	0.026618	0.026879	0.073462	0.123778			0.100288	0.1097	-0.002608	0.132673	0.057691	-0.024382			0.05297	0.167624	0.005574	0.114005	0.126383	0.123441
	28	0.034438	0.080263	0.020933	0.103568	0.055532	0.057826			0.05993	0.107442	-0.000922	0.046336	0.088457	0.114469			0.054355	0.075447	-0.013308	0.106793	0.059358	-0.018722			0.045435	0.166635	-0.001826	0.08506	0.083658	0.081679
	29	-0.042994	0.04282	0.024971	0.095307	0.060604	0.069959			0.066907	0.088785	-0.039842	0.085985	0.03451	0.108179			0.068181	0.094973	0.039821	0.147619	0.063241	-0.013292			-0.027194	0.139418	0.017244	0.092286	0.108507	0.094939
	30	0.058226	0.073056	0.051887	0.103751	0.081626	-0.035246			0.10353	0.060424	-0.034502	0.071168	0.071299	0.078133			0.074398	0.068961	0.048463	0.144959	0.055289	-0.015322			0.039948	0.083012	0.022901	0.10795	0.102114	0.069606
	31	-0.041772	0.059079	0.065724	0.105884	0.086934	0.044315			0.098082	0.076746	-0.029172	0.097055	0.038137	0.080225			0.050861	0.070702	0.059188	0.129789	0.052231	0.024121			0.08021	0.069058	0.012379	0.030116	0.067906	0.059308
	32	0.014435	0.055357	0.065278	0.091259	0.0504	-0.055866			0.099594	0.094419	-0.015032	0.122832	-0.03514	0.094652			0.02477	0.087096	0.029751	0.080969	0.054723	0.029385			0.077649	0.051329	0.012441	0.085592	0.071447	0.098512
	33	-0.037756	0.056531	0.05433	0.107872	0.03094	0.051649			0.126881	0.103128	-0.027422	0.011056	0.000492	0.058168			0.010135	0.076972	0.003458	0.070734	0.065434	0.005978			0.08202	0.127094	-0.045076	0.014237	0.097808	0.09132
	34	0.027208	0.03452	0.041193	0.099559	0.029825	-0.029966			0.12529	0.06724	-0.024382	0.049696	0.060514	0.083557			-0.004974	0.047526	0.005206	0.087963	0.055705	0.01287			0.070647	0.10699	-0.063846	0.041373	0.063808	0.08744
	35	0.057697	0.014153	0.02922	0.08332	-0.113011	0.085172			0.098911	0.009455	0.008203	0.063098	0.063382	0.080844			-0.033954	0.042001	0.00231	0.07866	0.044753	0.008254			0.101694	0.049636	0.035112	0.036828	0.106053	0.070933
	36	-0.020276	0.028469	0.036728	0.072237	-0.019741	0.024344			0.058158	0.028405	-0.011222	0.038573	0.051536	0.077196			-0.026614	0.058502	-0.057008	0.049029	0.042358	0.031587			0.044577	0.05691	-0.012096	-0.002354	0.125592	0.028123
	37	0.077599	0.019174	0.053079	0.052946	-0.034581	-0.087875			0.070036	0.038326	0.024882	0.044663	0.10034	0.03253			0.057514	0.071076	-0.040688	0.045113	0.046236	-0.112392			0.013043	0.103028	-0.029506	0.087875	0.068564	0.039877
	38	0.050008	0.00977	0.04282	0.024299	-0.029191	-0.081515			0.059544	0.02102	-0.039202	0.086708	0.003498	0.064377			0.073616	0.040284	-0.018878	0.010667	0.03915	-0.046312			0.041381	0.074294	-0.022446	0.062127	0.045583	0.07172
	39	0.012008	-0.009066	0.041829	0.017849	-0.096771	0.055154			0.04192	0.041047	-0.024072	0.046536	0.071081	0.014169			0.054798	0.023064	0.009229	0.012536	-0.031948	-0.024872			0.05212	0.07177	-0.009816	0.077702	0.003915	0.018376
	40	0.021878	-0.001436	0.033802	0.026653	0.034277	0.05855			-0.016445	0.090261	-0.011592	0.025884	-0.00973	-0.010371			-0.025164	0.038847	0.015052	0.074985	0.036967	0.014396			0.015924	0.027629	-0.028856	0.056369	0.037779	0.008674
	41	-0.040646	0.026847	0.008865	0.033159	-0.041161	0.019076			-0.006585	0.04221	-0.015592	0.009259	-0.0107	-0.045581			0.002416	0.030063	0.010362	0.012092	0.015937	0.020697			0.019463	0.013344	-0.021896	0.014337	0.018857	0.025902
	42	0.014599	0.02338	0.018652	0.013083	0.0735	-0.071975			0.014662	-0.080801	-0.014632	0.04573	-0.02737	0.007641			-0.019364	0.05239	0.040081	0.030527	0.019557	0.047212			0.011651	-0.030813	0.017124	0.021122	0.018633	0.023072
	43	-0.003186	0.008582	-0.004139	-0.014742	0.075849	0.033802			-0.018955	-0.043391	0.022312	0.059112	0.040983	-0.046861			-0.001894	0.01327	0.032493	0.039379	0.034621	0.0128			0.008976	-0.062023	-0.051856	0.054901	0.005475	0.024757
	44	-0.054156	-0.000665	0.019882	0.04133	0.017705	0.081932			-0.011835	-0.022351	0.006462	-0.023726	0.030862	0.053819			-0.025844	0.044059	4.2e-05	0.013811	-0.000988	-0.012272			0.012782	-0.054943	0.013393	-0.028649	0.052877	0.054118
	45	-0.054286	0.031959	0.00969	0.001686	0.024308	0.040211			-0.004915	0.004132	0.038974	-0.021736	-0.01264	0.088348			-0.057464	0.010208	-0.020618	-0.042106	-0.002748	-0.008732			-0.043334	0.047177	0.02059	0.013279	0.041399	0.062255
Area Under the Curve
	PREL								POSTL								PRER								POSTR
		Anm1	Anm2	Anm3	Anm4	Anm5	Anm6			Anm1	Anm2	Anm3	Anm4	Anm5	Anm6			Anm1	Anm2	Anm3	Anm4	Anm5	Anm6			Anm1	Anm2	Anm3	Anm4	Anm5	Anm6
		0.341245	1.78082	2.31257	2.6093	1.91571	2.26177			2.42884	3.79112	1.79872	4.30657	2.35255	3.16271			1.06081	1.92804	0.874945	2.80938	1.45261	1.14055			2.19351	4.40167	1.40423	4.91258	2.8186	3.06456
Exact P values (one-tailed paired t-tests, significance: P < 0.05)
	PREL vs. POSTL		PRER vs. POSTR
	0.02303		0.001404

## Sheet: S1BF
BOLD Curves
	PREL								POSTL								PRER								POSTR
		Anm1	Anm2	Anm3	Anm4	Anm5	Anm6			Anm1	Anm2	Anm3	Anm4	Anm5	Anm6			Anm1	Anm2	Anm3	Anm4	Anm5	Anm6			Anm1	Anm2	Anm3	Anm4	Anm5	Anm6
	1	0.125139	-0.04337	-0.08784	-0.02365	-0.04083	-0.04599			0.011624	0.005085	-0.01931	-0.06008	-0.09432	-0.01102			0.053645	0.008436	-0.06012	0.034373	0.086959	-0.11432			0.030706	0.025234	0.060038	0.024627	-0.03282	-0.01129
	2	0.015639	0.026309	-0.00744	-0.03319	0.042139	-0.07653			0.020875	-0.09353	0.075568	0.058008	-0.0214	0.003815			0.052036	0.022686	-0.01163	-0.0308	-0.06692	0.02808			-0.00609	-0.04953	0.080149	-0.01283	-0.06799	-0.01373
	3	0.051738	0.063037	0.100136	0.083132	-0.06492	0.059845			0.018948	-0.00052	0.031916	-0.04415	-0.02239	-0.03425			-0.03688	0.013239	0.080551	0.076775	0.015612	0.124271			0.021965	-0.01575	-0.00181	-0.01482	0.010814	0.052149
	4	-0.14046	-0.01372	0.049947	0.033474	0.032006	0.006098			0.000955	0.045916	0.030307	-0.0363	0.088098	-0.01			0.025522	-0.03028	-1.9e-06	-0.0317	0.034446	-0.07767			0.011585	0.026542	-0.05676	-0.00383	0.062094	0.019387
	5	-0.05206	-0.03226	-0.0548	-0.05976	0.031602	-0.04342			-0.0524	0.043047	-0.11848	0.082521	0.050007	0.051462			-0.09432	-0.01408	-0.00879	-0.04865	-0.07009	0.039636			-0.05816	0.013511	-0.08162	0.006844	0.027909	-0.04651
	6	0.134168	-0.046341	-0.096765	-0.023663	-0.076892	0.106881			-0.01606	0.053679	-0.04027	0.160234	0.064154	-0.04069			-0.019124	0.018921	0.035629	-0.044344	-0.097293	-0.043719			-0.08657	0.079033	-0.10278	0.087568	-0.04498	0.048585
	7	0.112541	0.023623	-0.081495	-0.006333	-0.098492	0.136374			0.119309	0.11213	0.158344	0.0044	-0.02723	0.031872			-0.087864	0.003789	-0.094513	-0.031754	0.005237	0.078403			-0.02189	0.066386	0.01495	0.011963	-0.0356	0.052414
	8	0.051541	0.080065	0.070303	-0.036303	0.033968	0.219897			0.048924	0.327053	0.369713	0.08708	-0.04963	0.064472			-0.116544	0.028856	0.06751	-0.039334	0.014037	0.210775			0.013178	0.168431	0.283118	-0.02528	-0.07373	0.024875
	9	-0.091409	-0.039961	0.260395	-0.122653	-0.047702	0.078			0.08498	0.387348	0.558483	0.006247	0.014731	0.101607			0.013755	0.07106	0.205078	-0.072844	0.04304	0.151894			0.013995	0.444682	0.415072	-0.10859	0.008692	0.104453
	10	0.092473	0.028885	0.180461	-0.114653	-0.035662	0.049691			-0.02831	0.14135	0.456207	-0.0083	-0.04441	0.110214			-0.062694	0.002343	0.183189	-0.067944	-0.049213	0.024055			0.029355	0.279651	0.295965	-0.1499	0.001834	0.100677
	11	0.088455	-0.043821	0.038705	-0.059533	-0.018912	0.04289			0.09667	-0.11394	0.201881	-0.05343	-0.10671	0.154355			-0.013424	0.095549	0.049837	-0.036274	-0.096573	0.206765			0.022737	-0.01679	0.122633	-0.11398	-0.02005	0.130005
	12	0.039821	-0.025511	-0.180235	-0.139393	0.018028	0.07302			0.094204	-0.15596	0.181511	0.114813	-0.10395	0.090627			-0.004574	0.062574	-0.145093	-0.038604	0.102381	0.038411			-0.01899	-0.11148	0.150064	-0.06731	-0.00282	0.126733
	13	0.094532	0.044979	-0.157855	-0.106143	-0.037532	-0.1208			0.07327	0.055946	0.096625	0.136179	-0.13115	0.083596			0.007776	0.054289	-0.107103	-0.067994	-0.100253	0.037821			0.012321	0.0084	0.06981	-0.00372	-0.0934	0.057378
	14	0.228793	0.068851	-0.050555	-0.070743	-0.143962	0.072643			0.081257	0.15669	-0.0704	0.108169	-0.00678	0.059174			-0.039924	0.025153	-0.004753	-0.051274	-0.029653	0.094002			-0.03977	0.048673	0.058828	0.015594	-0.04122	0.021388
	15	0.097303	0.090331	0.101142	-0.103883	-0.073912	0.00029			0.187477	0.277239	0.047006	0.008592	0.05124	0.053019			0.036236	0.134066	0.065842	-0.006504	-0.039073	0.001681			0.047852	0.198779	0.134659	0.06725	-0.02405	0.046465
	16	-0.013999	0.070051	-0.006615	-0.079273	-0.097512	-0.04709			0.204591	0.065053	0.272175	0.080482	-0.02903	0.012414			-0.136104	0.146115	0.000827	0.029586	-0.120683	0.011171			0.176208	0.196645	0.218788	-0.00145	0.056787	-0.02296
	17	0.021631	0.020519	0.095836	-0.019673	-0.039622	-0.01599			0.180657	-0.15929	0.238587	-0.09111	0.055419	0.028322			-0.099784	0.113899	-0.011343	0.042046	-0.005543	-0.014709			0.175243	-0.04777	0.244928	0.045202	0.057778	0.103713
	18	-0.068039	0.040889	0.096794	0.004457	-0.090452	-0.07968			0.110003	0.008173	0.130785	0.004236	0.083842	0.042965			-0.068614	0.102211	0.000187	0.001736	0.001947	-0.049009			0.115184	-0.00423	0.186469	0.02244	0.071918	0.005298
	19	-0.002319	-0.031521	0.011676	-0.015553	0.084652	-0.00753			0.102458	0.191412	-0.05363	0.075179	0.09451	0.105484			0.041356	0.076216	0.004237	0.087889	-0.093563	-0.043499			0.074902	0.147677	-0.00341	0.057439	-0.03081	0.05797
	20	0.029531	0.075858	-0.041385	0.056101	0.015508	0.032135			0.142242	0.283077	-0.18378	0.035289	0.107745	0.031421			0.027296	0.1399	-0.072313	0.069068	0.075237	0.075557			0.071338	0.287364	-0.06049	0.034861	0.074492	0.067099
	21	0.084648	0.131755	-0.164945	0.032592	0.036589	0.016877			0.23854	0.319056	-0.01551	0.07719	0.195668	-0.0373			-0.033924	0.158397	-0.065103	0.127566	-0.050073	-0.026079			0.041113	0.281658	0.045838	0.019931	0.164863	0.003779
	22	-0.018749	0.115332	-0.107475	0.015415	0.057132	-0.10623			0.249224	0.2201	0.123358	0.098878	0.177953	-0.02943			-0.093044	0.162045	-0.092123	0.100227	-0.026443	-0.082839			0.20169	0.310669	0.068084	0.058007	0.175184	-0.00258
	23	0.05655	0.046162	-0.041385	0.108232	-0.059012	0.057961			0.228998	0.200048	-0.01719	0.202345	0.091957	0.097431			-0.053534	0.093981	-0.029513	0.095615	-0.051993	0.065723			0.073655	0.184037	-0.03233	0.12301	0.156533	0.06812
	24	0.028534	0.052851	-0.085935	0.022006	-0.017592	0.005328			0.240523	0.369641	-0.01081	0.153768	0.148077	0.076128			0.064036	0.103864	-0.047383	0.061094	-0.135623	0.119326			0.183932	0.305053	-0.00683	0.02262	0.125376	0.033853
	25	0.080209	0.0147	-0.174995	0.064715	-0.082122	0.194696			0.133345	0.227357	-0.05039	0.101591	0.112382	0.008699			-0.035714	0.065215	-0.042983	0.070916	-0.081063	0.251491			0.135057	0.327543	-0.02365	-0.01729	0.1767	0.083951
	26	0.037253	-0.019371	-0.159225	0.037957	0.01145	0.099248			0.090308	0.086839	-0.09043	0.00418	0.100145	0.037294			0.023819	0.063776	-0.087403	0.063182	-0.101163	0.113836			-0.00205	0.199412	-0.03523	-0.11934	0.143835	0.033402
	27	0.021472	0.025422	-0.069085	0.068658	0.019017	-0.13034			0.122987	-0.00612	-0.08412	0.047912	0.144033	0.046212			-0.026904	0.101057	-0.039853	0.084377	-0.070533	-0.049509			0.080317	0.05777	-0.05047	-0.08296	0.144507	0.066222
	28	0.126211	0.099587	-0.030545	0.086043	0.051292	-0.02181			0.099711	0.039259	-0.00881	0.027308	0.079461	0.112189			-0.067084	0.125092	0.005149	0.102731	0.103714	-0.026129			0.061799	0.109009	-0.00584	-0.09045	0.122312	0.093557
	29	-0.082399	-0.040941	0.114015	-0.029723	0.094025	-0.01863			0.149542	0.047056	0.133468	0.008665	0.140868	0.123469			-0.043464	0.003815	0.07812	0.085711	-0.00042	0.0119			0.091581	0.039531	0.032984	-0.0094	0.087128	0.074923
	30	-0.072399	0.006145	0.170672	0.076638	0.065459	0.09001			0.165218	0.007572	0.169727	0.017272	0.012613	0.102981			1.4e-05	0.034173	0.070504	0.092372	-0.182653	0.169658			0.180235	0.076404	0.188056	0.008003	0.04067	0.048057
	31	0.001773	-0.058081	-5e-06	0.01657	-0.101522	0.086711			0.091971	0.058601	0.180027	0.115457	0.074668	0.165973			-0.091644	0.015931	0.126119	0.059363	0.031172	0.13282			0.113329	0.084387	0.149556	-0.04319	0.04364	0.087962
	32	0.03496	0.029208	-0.071815	0.001869	-0.006012	0.144553			0.20673	0.153983	-0.01222	0.078888	-0.06639	0.129215			-0.106554	0.031629	-0.067263	-0.019914	-0.011323	0.153201			0.1404	0.240103	-0.03949	-0.03105	0.028149	0.166894
	33	0.005024	-0.009001	-0.230875	0.043587	0.01951	0.169923			0.086928	0.16033	-0.0975	0.069157	-0.01022	0.164224			-0.111414	0.002174	-0.096463	0.034252	-0.014803	0.083193			0.082095	0.154458	-0.10642	0.027747	0.108037	0.113318
	34	0.02639	-0.067031	-0.183715	0.037005	-0.057092	0.100488			0.102522	0.06879	-0.06075	0.04992	0.004476	-0.00666			-0.113464	0.065426	-0.138153	-0.036324	0.040901	0.050322			0.080297	0.10199	-0.02268	0.096818	0.05264	-0.02623
	35	0.098608	0.054919	-0.205125	0.002092	-0.011972	0.134559			0.06753	0.022729	0.087841	0.048791	0.046369	-0.03021			-0.063814	0.02633	-0.138883	-0.031694	-0.113113	0.041646			0.05743	0.046138	0.057827	-0.04469	-0.00646	0.027605
	36	0.137183	0.076191	-0.117535	-0.034573	0.005209	-0.00774			0.121901	0.214763	0.146134	0.067386	-0.04252	-0.01405			0.035102	0.036623	-0.066243	-0.024544	-0.048263	-0.064069			0.073518	0.142627	0.148607	0.080787	0.113064	-0.02431
	37	0.103792	0.073481	-0.147685	-0.025983	-0.021482	-0.18402			0.008264	0.292736	0.032162	0.007194	0.15352	0.042005			-0.039984	0.031144	-0.044773	-0.019294	-0.133083	-0.149639			0.000907	0.138661	-0.04518	0.054859	0.10336	0.044522
	38	0.07685	0.040897	-0.012565	-0.064243	0.059802	0.002637			0.067433	0.089986	-0.16066	0.026324	-0.0109	0.098533			-0.093484	0.078772	-0.058783	-0.057944	-0.031743	-0.071599			-0.02227	0.121796	-0.06193	0.028384	0.000449	0.143564
	39	0.063546	0.037888	0.019874	-0.016283	-0.059072	0.12243			-0.0169	-0.03666	-0.01263	0.062303	-0.03257	0.022135			-0.074804	-0.016087	-0.003693	-0.056694	0.048213	-0.002599			-0.03905	-0.0482	-0.03914	0.051328	-0.03843	0.030516
	40	0.027907	-0.022201	-0.052685	-0.015553	-0.068182	0.040654			-0.00386	0.004666	-0.0111	0.032803	-0.06922	0.018355			0.013359	0.088506	0.005054	-0.010464	-0.011563	-0.019919			0.028875	0.04905	-0.04832	0.061826	-0.02104	0.051509
	41	0.054382	-0.011981	-0.050615	-0.045043	-0.098942	-0.04339			0.042297	0.019671	-0.05242	-0.00037	-0.0488	-0.03672			-0.014154	0.04551	-0.044683	0.014276	0.009056	-0.085409			0.048813	0.011735	0.007688	0.067368	-0.0047	0.003513
	42	0.027821	0.02969	0.007869	-0.012293	0.025795	-0.04656			0.108682	-0.06798	0.035856	0.048198	-0.04374	-0.00097			0.032563	0.021062	0.039962	-0.031674	-0.091483	0.013803			0.016995	-0.03094	0.028555	-0.00766	-0.03043	-0.02743
	43	0.03222	0.100048	0.11398	0.05489	-0.076942	0.029707			0.002341	-0.00411	0.054445	-0.03978	-0.07531	-0.00289			-0.075114	0.034299	0.046833	0.062412	-0.006743	0.111384			0.020045	0.021867	0.03638	-0.01057	-0.02446	-0.00583
	44	-0.090759	0.015217	0.00384	0.032919	0.05188	-0.0213			-0.00036	0.130016	0.120633	-0.02762	0.083937	0.008578			0.019216	-0.007737	-0.020083	-0.053974	0.053815	-0.009489			-0.00316	0.094804	-0.0176	-0.02928	0.037067	0.023778
	45	-0.084919	-0.007121	-0.082405	-0.032213	0.094706	-0.04405			-0.03116	0.144157	-0.05177	0.114119	0.038152	0.063591			-0.043884	0.013483	-0.028913	-0.039554	-0.010083	0.013934			-0.05084	0.071174	-0.03134	0.028508	0.043994	-0.02616
Area Under the Curve
	PREL								POSTL								PRER								POSTR
		Anm1	Anm2	Anm3	Anm4	Anm5	Anm6			Anm1	Anm2	Anm3	Anm4	Anm5	Anm6			Anm1	Anm2	Anm3	Anm4	Anm5	Anm6			Anm1	Anm2	Anm3	Anm4	Anm5	Anm6
		1.59113	1.07066	-1.31796	-0.411954	-0.676577	1.11245			4.05439	4.39244	2.71058	2.05994	1.17735	2.08764			-1.5161	2.45342	-0.563326	0.445473	-1.27525	1.52455			2.17981	4.83619	2.22573	0.115394	1.64684	2.0106
Exact P values (one-tailed paired t-tests, significance: P < 0.05)
	PREL vs. POSTL		PRER vs. POSTR
	0.001114		0.013126

## Sheet: S1Limb
BOLD Curves
	PREL								POSTL								PRER								POSTR
		Anm1	Anm2	Anm3	Anm4	Anm5	Anm6			Anm1	Anm2	Anm3	Anm4	Anm5	Anm6			Anm1	Anm2	Anm3	Anm4	Anm5	Anm6			Anm1	Anm2	Anm3	Anm4	Anm5	Anm6
	1	0.064128	0.008895	-0.05085	-0.00454	-0.01271	-0.03323			-0.01872	-0.00142	0.001507	-0.04738	-0.05406	-0.01839			-0.00013	-0.00294	-0.05263	-0.01242	-0.01092	0.030253			0.027099	0.018111	-0.02413	-0.00196	-0.02117	-0.03139
	2	0.025757	0.016658	-0.00944	-0.02003	-0.01448	-0.02848			-0.00452	-0.00773	0.025405	0.024336	-0.02852	0.019434			0.060347	0.008628	-0.00864	-0.01559	-0.05405	-0.02805			-0.00053	-0.06064	0.065941	-0.04549	-0.05765	0.018386
	3	0.012917	0.01639	0.03059	0.017123	-0.01343	0.056511			0.034628	0.017035	0.015854	0.009836	0.017954	-0.01019			0.011174	0.044464	0.039998	-0.01857	-0.00647	0.066084			0.005397	-0.00142	0.009994	-0.03138	0.011038	-0.00092
	4	-0.02458	-0.01529	0.010703	-0.00846	-0.03076	0.061942			0.020177	0.036629	-0.03048	-0.00371	0.040693	-0.00085			-0.00076	-0.0056	0.011389	0.008777	0.012997	-0.03687			-0.025	0.029906	-0.0139	0.005432	0.034161	-0.01308
	5	-0.07822	-0.02665	0.018998	0.015909	0.071376	-0.05674			-0.03157	-0.04451	-0.01229	0.016916	0.023932	0.010001			-0.07064	-0.04455	0.00988	0.037812	0.058441	-0.03141			-0.00696	0.014043	-0.03791	0.073388	0.033617	0.027009
	6	0.003331	-0.019182	-0.006036	0.01579	0.083235	0.042673			-0.05082	0.008143	-0.0208	0.068719	0.048265	-0.02831			-0.016469	-0.020743	-0.010126	0.005132	-0.037157	0.048023			-0.08123	0.085008	-0.06455	0.105191	0.013159	0.011757
	7	-0.061021	-0.026602	-0.075026	0.001833	0.029208	0.069061			-0.02943	-0.01887	0.079097	0.013136	0.044544	-0.07905			0.005684	0.008675	-0.041306	-0.011269	0.049897	0.083964			-0.06777	0.076958	0.036641	-0.01826	0.014874	-0.01585
	8	-0.036931	0.012013	-0.003626	-0.019273	-0.068842	0.07165			0.017625	0.050872	0.171418	0.061562	-0.00981	-0.00372			-0.005599	-0.002043	0.015662	0.029858	-0.004057	0.10243			0.011261	0.134662	0.198279	-0.02979	-0.06386	0.010359
	9	-0.004971	-0.017142	0.15567	-0.006093	-0.028932	0.066535			0.010349	0.13019	0.283198	0.08471	-0.00513	0.014137			-0.040219	0.027776	0.196616	-0.015389	-0.002717	0.096182			-0.00235	0.293216	0.305981	-0.0723	0.002288	0.095689
	10	-0.095061	-0.021022	0.121972	-0.015543	0.025538	0.01843			-0.01771	0.162657	0.228659	0.031967	0.004234	0.038661			-0.012439	0.022799	0.16249	-0.069779	-0.083587	0.023358			-0.08661	0.227794	0.28819	-0.09382	-0.06751	0.046539
	11	-0.002391	-0.016022	-0.041586	0.016167	-0.055872	0.068261			-0.02643	0.034674	0.187994	0.046858	0.007453	0.016389			0.021277	-0.034843	0.00089	0.003374	-0.076097	0.092135			-0.02859	0.00839	0.120937	-0.09544	-0.07464	0.0625
	12	-0.002871	-0.020502	-0.093826	0.014061	-0.043962	-0.021919			0.011967	-0.08308	0.085911	0.0351	0.023502	0.044107			-0.002809	-0.037143	-0.075456	0.007564	-0.000757	0.039566			-0.00689	-0.071	0.072168	0.005102	-0.02993	0.035928
	13	-0.019811	-0.028742	-0.132366	0.01133	-0.013302	-0.012559			-0.0126	-0.07724	0.032339	0.084831	-0.02118	-0.00666			0.059873	-0.040713	-0.067566	-0.015829	-0.003847	-0.077243			0.016248	-0.05284	0.041532	-0.00827	-0.02607	-0.01008
	14	0.021598	-0.038552	-0.069526	-0.025443	-0.162172	0.052729			-0.03693	-0.05582	0.001857	0.050636	0.00055	-0.01449			0.057346	-0.034273	-0.046076	-0.058229	-0.058847	0.024754			-0.00585	0.120817	-0.06957	0.000813	-0.05639	0.018784
	15	-0.006271	0.007119	-0.019666	-0.011943	-0.148922	-0.035919			0.088488	0.038467	0.065973	0.022556	0.080821	0.016344			0.035837	0.015552	0.006597	-0.008929	-0.085447	0.023008			0.03233	0.159561	-0.02618	-0.00864	-0.00698	0.067228
	16	0.00137	0.041387	-0.035716	-0.002843	-0.130262	0.008508			0.11574	0.06637	0.121162	0.054611	0.10463	0.017092			-0.047559	0.038303	-0.001946	-0.038589	-0.021917	-0.002413			0.135124	0.152615	0.115905	-0.01238	0.057564	0.022576
	17	-0.069041	0.017486	-0.090406	0.043909	-0.050072	0.010586			0.131284	0.075684	0.143079	-0.01766	0.09594	0.017264			-0.062979	0.037588	0.048028	0.010113	0.001591	-0.010243			0.115916	-0.00647	0.155529	-0.07239	0.040524	0.004225
	18	-0.059471	0.014783	-0.053266	0.045107	-0.000382	-0.033409			0.090792	-0.0805	0.148739	0.032234	0.072569	-0.01378			-0.052139	0.031829	0.039996	0.013854	-0.034997	-0.094393			0.074119	0.093883	0.104353	-0.05422	0.054818	0.009954
	19	-0.046171	0.009914	-0.027856	0.016315	-0.088452	-0.036509			0.088245	-0.00519	-0.00505	0.059145	0.083544	-0.02479			-0.078699	0.022147	0.049631	0.028888	-0.018337	-0.041163			0.059392	0.1722	0.027376	-0.00522	0.036547	-0.01399
	20	0.022721	0.049394	-0.075486	0.059251	-0.022112	-0.011039			0.079899	0.149776	-0.04189	0.002541	0.043089	-0.0332			0.040345	0.063649	-0.021406	0.062724	0.006909	0.039675			0.014867	0.273292	-0.01422	0.020469	0.026439	-0.01007
	21	-0.009061	0.06786	-0.113186	0.100104	-0.075362	-0.050769			0.073515	0.269015	-0.0041	0.030183	0.11017	-0.06439			-0.009599	0.105966	-0.062826	0.113581	-0.012997	-0.027553			0.090639	0.364617	-0.03111	0.010345	0.049665	0.011944
	22	0.013087	0.058341	-0.031906	0.112568	-0.074062	-0.032959			0.117826	0.173512	0.080487	0.075553	0.103411	-0.05232			0.02793	0.054219	-0.031956	0.063014	-0.042337	0.034411			0.106562	0.278249	0.071542	-0.02397	0.05397	0.022005
	23	-0.004271	0.069402	-0.025196	0.10691	-0.070022	0.065858			0.096055	0.203632	0.0395	0.11298	0.080538	-0.05237			-0.011979	0.006286	-0.062626	0.044807	-0.085717	-0.031433			0.099731	0.247032	0.014541	0.106402	0.030807	-0.02647
	24	0.003368	0.101267	0.004758	0.126735	-0.025902	-0.005679			0.09366	0.245452	-0.01119	0.144251	0.063027	0.027478			0.003177	0.059095	0.000585	0.055983	-0.045217	0.001919			0.036123	0.325081	-0.00949	0.040551	0.082074	0.01636
	25	0.048098	0.044752	-0.016656	0.109318	-0.101002	0.09182			0.069173	0.264903	-0.02291	0.100125	0.087538	0.006923			-0.005889	0.034414	-0.077586	0.026885	-0.087217	0.131508			0.049444	0.280729	-0.0257	-0.00474	0.066386	0.008815
	26	0.081164	0.021306	-0.030096	0.077148	-0.010462	0.066788			0.04893	0.254992	-0.05273	0.057843	0.096026	0.04101			-0.024399	0.034638	-0.045876	0.011711	-0.041547	0.063479			0.052341	0.157221	-0.09564	-0.08023	0.077774	0.034507
	27	0.00078	0.075952	0.014099	0.086029	-0.045572	-0.048069			0.077169	0.133726	-0.07414	0.075461	0.092762	0.007886			-0.027329	0.014465	-0.028776	0.046428	0.01511	-0.049583			0.048713	0.040766	-0.07204	-0.04708	0.043819	0.011987
	28	-0.037141	0.063338	-0.019866	0.12001	0.019688	-0.050809			0.045865	0.098377	-0.07113	0.054036	0.059975	-0.02484			-0.040209	0.070741	0.043495	0.067198	-0.011187	-0.010403			-0.00382	0.103578	-0.06092	-0.02241	0.039316	0.046219
	29	0.016088	0.036304	0.062875	0.0686	-0.074772	0.00975			0.055181	0.103531	0.047926	0.057897	0.038607	-0.06638			-0.049779	0.011943	0.029723	0.01485	-0.056077	-0.089223			0.044545	0.115662	0.014463	0.017895	0.043521	0.012934
	30	0.001444	-0.002982	0.06929	0.0863	-0.000982	-0.025599			0.095991	0.098999	0.0686	0.04451	0.088333	-0.06072			-0.049279	-0.014803	0.134152	0.029105	-0.060107	-0.005173			0.079785	0.064066	0.044568	-0.05262	0.073577	-0.00605
	31	-0.048411	0.030542	0.035985	0.054703	-0.039542	0.040161			0.056188	0.049048	0.038977	0.034514	0.082697	-0.00635			-0.040469	-0.013973	0.093804	0.030106	-0.044247	0.087183			0.068688	0.154423	0.071219	0.031393	0.049486	0.093381
	32	-0.052581	0.04189	-0.026036	0.040274	-0.032322	0.020432			0.079695	0.095785	0.001782	0.016356	0.036457	0.017405			-0.061079	0.011105	-0.036456	-0.020979	-0.008547	0.051608			0.089965	0.133511	-0.01407	0.014292	-0.00257	0.023922
	33	-0.050841	-0.004622	-0.098746	0.018949	-0.057992	-0.004989			0.062241	0.132275	-0.00953	0.077296	0.020148	0.022779			-0.088999	0.038867	-0.036706	0.046908	-0.002387	0.039695			0.052713	0.206647	-0.06979	0.021485	-0.01175	0.060957
	34	-0.030961	0.040482	-0.104316	0.003831	0.107508	-0.064519			0.041819	0.15756	-0.03521	0.084332	0.043041	-0.0539			-0.030929	0.030246	-0.107436	0.037726	-0.031077	0.045249			0.039446	0.108525	-0.02746	0.043873	0.036409	-0.02592
	35	0.025432	0.021372	-0.078116	-0.002943	0.192698	0.024494			0.039022	0.082246	0.056704	0.085974	0.019404	-0.08062			0.009736	0.054107	-0.098996	0.038055	-0.049187	0.0885			0.017987	-0.0048	0.019888	0.012873	0.052566	-0.0592
	36	0.002214	0.023452	-0.072606	-0.046613	0.130758	-0.112809			0.028767	0.043381	0.079718	0.074119	0.021655	-0.04253			0.033433	0.04961	-0.059686	-0.063409	0.00284	-0.025073			0.029528	0.125645	0.020411	-0.00579	0.0541	-0.07305
	37	0.0083	0.008585	-0.090466	-0.024473	0.151428	-0.100649			0.030292	0.08412	-0.01888	0.064242	0.064488	-0.06662			0.060617	0.024618	-0.012596	-0.017719	0.050039	-0.133893			-0.02354	0.144946	-0.05255	-0.02584	0.044847	-0.01632
	38	0.032576	0.044465	-0.076466	-0.015233	-0.042402	-0.115989			0.0182	0.087623	-0.0358	0.040778	0.083947	0.010658			-0.020249	0.048874	0.005091	-0.015049	0.078023	-0.019993			0.016555	0.051821	-0.0799	0.058241	0.07348	0.034845
	39	0.009621	0.011602	-0.001046	-0.023603	0.04199	-0.074099			-0.01037	0.002076	0.00814	0.032194	0.014335	-0.01573			-0.028099	0.012734	0.020017	-0.039089	0.052076	0.00848			-0.00413	0.019917	-0.05348	-0.04455	0.039222	0.044262
	40	0.032651	-0.012482	0.009451	-0.021733	-0.018502	0.0142			-0.00879	0.005878	-0.01148	0.008848	-0.03239	-0.01147			-0.018659	0.01063	0.028863	-0.000929	0.034274	0.048089			-0.02767	0.022064	-0.01338	0.045278	-0.00347	-0.00057
	41	0.031606	0.031137	-0.022036	0.010626	0.034658	-0.009789			-0.00796	-0.0227	-0.05929	-0.00045	-0.03056	-0.02486			-0.025909	0.034694	-0.007586	-0.014319	-0.088387	0.024652			0.037063	0.046465	-0.0193	0.052168	-0.00014	-0.00672
	42	-0.003441	0.048986	0.035979	-0.021543	0.025578	-0.068179			-0.00335	-0.01944	-0.00267	0.025344	-0.02812	0.022417			0.014943	0.036153	-0.015346	-0.010979	-0.059307	-0.027843			-0.01066	-0.06366	0.028678	-0.02254	-0.02659	0.019524
	43	-0.002331	0.030643	0.021639	0.001985	0.061918	0.052088			0.006042	0.023591	0.022642	0.026412	0.006714	-0.02295			0.004424	0.063638	0.051207	-0.023719	0.008416	0.061608			-0.00283	0.035551	0.011999	-0.05669	-0.02714	0.023258
	44	-0.055411	0.014949	0.005813	-0.012153	-0.004092	0.048424			-0.00133	0.04958	0.021921	0.0072	0.029457	0.013033			-0.009719	-0.003753	-0.024446	-0.007019	0.027386	0.016891			-0.0405	0.069149	0.02878	0.002986	0.015267	0.021834
	45	-0.090921	0.008655	-0.014256	0.022146	0.07614	-0.037939			-0.04208	-0.00467	0.016496	0.044935	0.001393	0.060129			-0.076619	-0.014223	0.008037	0.029685	0.024084	-0.008723			0.000437	0.047559	-0.02022	0.076586	0.032412	0.061567
Area Under the Curve
	PREL								POSTL								PRER								POSTR
		Anm1	Anm2	Anm3	Anm4	Anm5	Anm6			Anm1	Anm2	Anm3	Anm4	Anm5	Anm6			Anm1	Anm2	Anm3	Anm4	Anm5	Anm6			Anm1	Anm2	Anm3	Anm4	Anm5	Anm6
		-0.433931	0.839529	-1.00785	1.12057	-0.505933	-0.111748			1.52222	3.00863	1.55552	2.00588	1.72607	-0.456333			-0.56349	0.858853	-0.037901	0.386335	-0.802663	0.622026			1.02709	4.74285	0.973405	-0.191257	0.807867	0.669575
Exact P values (one-tailed paired t-tests, significance: P < 0.05)
	PREL vs. POSTL		PRER vs. POSTR
	0.008583		0.051512

## Sheet: S1ULp
BOLD Curves
	PREL								POSTL								PRER								POSTR
		Anm1	Anm2	Anm3	Anm4	Anm5	Anm6			Anm1	Anm2	Anm3	Anm4	Anm5	Anm6			Anm1	Anm2	Anm3	Anm4	Anm5	Anm6			Anm1	Anm2	Anm3	Anm4	Anm5	Anm6
	1	-0.02374	0.036257	-0.08777	0.038866	0.034615	-0.04868			-0.02581	0.012378	0.051806	-0.05122	-0.02037	0.025869			0.074507	0.002892	-0.08073	0.009386	-0.02577	-0.03334			-0.06712	-0.05262	0.028231	-0.06671	-0.04191	-0.06704
	2	0.092882	0.006345	0.023911	-0.03603	-0.02368	-0.01701			-0.0097	0.028625	0.106025	-0.02338	-0.01125	-0.01933			0.001129	0.007723	0.010664	-0.02809	-0.00787	0.010797			0.009941	-0.02935	0.039763	0.035029	-0.00216	0.009782
	3	-0.02707	0.019834	0.018991	-0.0161	-0.01797	0.040296			0.043403	0.001789	-0.0507	0.081054	-0.06148	-0.00679			0.03432	0.002292	0.060399	0.013994	0.02491	0.056611			0.038686	-0.037	-0.02601	-0.03253	-0.0104	0.047222
	4	-0.00061	-0.03145	0.029619	-0.00382	0.036537	0.040717			0.010998	-0.06787	-0.0466	-0.03013	0.058655	-0.0345			-0.06896	0.011588	0.026164	0.01592	-0.00231	-0.02994			0.020691	0.032185	0.053944	-0.0416	0.03819	-0.02579
	5	-0.04146	-0.03099	0.015249	0.017083	-0.0295	-0.01532			-0.0189	0.025074	-0.06053	0.023669	0.034447	0.03475			-0.041	-0.0245	-0.01649	-0.01121	0.011033	-0.00412			-0.0022	0.086789	-0.09593	0.105815	0.016287	0.035827
	6	-0.014927	-0.03262	-0.02351	-0.052075	0.058317	-0.032677			-0.037553	-0.037587	-0.049841	0.039134	0.044923	0.047895			-0.033102	-0.068086	-0.035175	-0.010477	0.015659	0.112177			-0.053435	0.147028	-0.098451	0.080388	0.018839	-0.007607
	7	-0.054977	-5e-05	-0.02117	-0.061745	0.048886	0.059209			0.023614	0.038162	0.05696	-0.015384	0.058383	0.020042			0.05251	-0.042446	-0.046885	-0.048547	-0.026108	0.229395			-0.046295	0.097937	0.018038	0.024111	0.04948	-0.048347
	8	0.000163	0.026516	0.035715	0.008978	0.083807	0.170723			0.080726	0.068208	0.100125	0.067045	0.137936	0.063873			0.006267	-0.018766	0.038888	0.002821	-0.011188	0.197708			-0.002535	0.214161	0.131004	0.011845	0.078056	-0.033477
	9	0.074923	0.036846	0.154305	0.001935	0.108073	0.097274			-0.058353	0.294024	0.275105	-0.125924	0.152046	0.000522			-0.129862	-0.009576	0.206076	-0.000487	-0.006538	0.146825			-0.033655	0.284487	0.346038	-0.006623	0.104296	0.037606
	10	-0.080547	0.024048	0.096615	0.028777	0.023083	-0.022067			-0.036563	0.113124	0.177857	-0.098994	0.166269	0.068932			0.046522	-0.055526	0.125556	-0.029917	0.039715	0.029026			-0.064235	0.202237	0.29606	-0.046903	0.025495	0.036159
	11	0.031845	0.017945	0.001165	0.00061	-0.020058	0.021055			0.021658	0.010576	0.104371	-0.119294	0.116911	0.11157			6.9e-05	-0.042446	-0.026745	-0.000907	-0.103448	0.064999			-0.083955	0.118028	0.129779	-0.037883	0.054336	0.078665
	12	0.059864	-0.03139	-0.10926	0.036055	0.011787	-0.007167			0.044604	-0.083067	0.116784	0.030748	0.168667	0.006383			0.068884	-0.087836	-0.164535	0.024886	-0.011178	-0.032075			0.046795	-0.081212	0.023514	0.030012	0.069497	-0.026337
	13	0.1323	-0.000298	-0.13091	0.031201	-0.126858	-0.107907			0.013196	0.066332	-0.024441	-0.005404	0.129006	-0.011673			0.090994	-0.016596	-0.068785	-0.013967	-0.082118	-0.090565			0.001864	0.050308	-0.062291	0.085385	0.073517	-0.008957
	14	0.091829	-0.01447	-0.02965	-0.013965	-0.089348	0.070556			0.010316	0.130904	0.021464	0.000524	0.17314	0.014174			0.124969	-0.054156	-0.121565	-0.096917	-0.102648	0.003536			-0.087615	0.187802	-0.050751	0.068785	0.08118	0.019128
	15	0.060638	0.053921	0.031989	0.021855	-0.032038	-0.043907			0.069184	0.1919	0.034047	0.027949	0.28511	0.087379			0.05386	0.036003	0.023571	-0.035667	-0.019148	-0.083675			0.013068	0.269879	-0.146781	-0.032153	0.178089	0.049072
	16	0.071479	0.048888	-0.06174	0.057475	-0.084888	-0.126097			0.185276	0.066236	0.099317	0.01471	0.224208	-0.042789			0.110262	0.029113	0.015738	0.015524	-0.035118	-0.094035			0.18135	0.097748	-0.013441	-0.022663	0.166106	-0.105447
	17	-0.019557	0.029279	0.00074	0.078266	-0.081828	-0.079447			0.105747	-0.084997	0.12098	-0.048264	0.248806	0.027991			-0.034552	-0.030016	0.040691	0.072451	0.04677	-0.122605			0.145082	0.013155	0.070982	-0.100793	0.141461	0.036387
	18	0.010397	0.027734	-0.04272	0.095824	-0.089908	-0.137787			0.105914	0.029408	0.084919	-0.011094	0.102278	0.034209			-0.056292	-0.027916	0.081867	0.07449	-0.042838	-0.110625			0.143118	0.085892	0.013941	-0.035703	0.080322	0.038601
	19	0.002002	0.051448	-0.01353	0.0859	-0.037008	-0.136327			0.079578	0.074443	-0.081271	0.132108	0.138969	-0.013749			-0.098232	0.006422	0.075487	0.074469	0.00635	0.012516			0.033968	0.152843	-0.029631	-0.018153	0.080519	0.014831
	20	-0.032687	0.069454	-0.08128	0.051559	0.044168	-0.047677			0.049401	0.226334	-0.127821	0.060505	0.127257	-0.004369			-0.010082	0.00785	-0.121235	0.058348	0.010889	-0.024765			0.016788	0.29552	-0.099401	0.084343	0.094478	0.003915
	21	-0.033827	0.028635	-0.12188	0.064996	0.047165	-0.086907			0.091096	0.237937	-0.090291	0.000683	0.136928	0.038745			0.031211	0.057641	-0.131935	0.105171	-0.023988	-0.084725			0.068721	0.34015	-0.121641	0.115393	0.123917	-0.029037
	22	0.014127	0.029254	-0.14051	0.10676	0.047221	-0.007307			0.115688	0.189736	0.006467	0.106155	0.219026	0.065883			0.01239	-0.026696	-0.130535	0.081384	0.072606	-0.098545			0.160718	0.27436	-0.021451	0.109422	0.086802	0.03992
	23	0.042921	-0.004	-0.0987	0.096575	-0.032608	-0.022147			0.140319	0.195479	-0.044681	0.025248	0.150947	0.032584			0.062522	-0.022586	-0.056515	0.149272	-0.017618	0.029522			0.092219	0.189115	-0.091971	0.142555	0.09809	0.015389
	24	-0.008387	0.045492	-0.07303	0.138306	0.008491	-0.089737			0.122993	0.246594	-0.063791	-0.059954	0.121856	0.080154			0.020586	-0.012316	-0.031545	0.160425	-0.013968	-0.063365			0.05145	0.310857	-0.104551	0.027783	0.059536	0.108463
	25	0.010246	0.002354	-0.05632	0.022219	0.039566	0.060572			0.115952	0.195002	-0.049011	-0.035194	0.136642	0.034268			0.093001	-0.036016	-0.033285	0.117803	-0.039608	0.077583			0.013484	0.290791	-0.102601	-0.031353	0.079216	-0.016397
	26	0.031645	-0.01893	-0.03495	0.047125	0.171238	-0.069637			0.087942	0.181728	-0.100661	-0.049854	0.092792	0.006351			0.100056	0.008561	-0.099205	0.044081	0.048915	0.022904			0.05516	0.15322	-0.128461	-0.009563	0.129473	-0.000457
	27	0.166212	0.023686	-0.06987	0.049678	0.161427	-0.087357			0.154447	0.074248	-0.144361	0.083316	0.100393	0.030709			0.124458	-0.093376	-0.103475	-0.007917	0.099219	0.055295			0.017169	0.137118	-0.095881	0.000295	0.104793	-0.016057
	28	0.141414	0.024057	-0.03429	0.031525	0.079661	-0.086687			0.075305	0.101379	-0.083931	-0.023894	0.041831	0.028112			0.11266	-0.015236	0.00585	0.072906	0.061766	0.034998			0.004328	0.118179	-0.137851	0.043289	0.047825	0.10057
	29	0.025452	-0.02212	0.047684	0.01075	0.008691	-0.073437			0.115779	0.101969	-0.013001	-0.083074	0.060419	0.086353			0.110978	-0.103606	0.097512	0.010099	0.021251	-0.146575			0.105388	0.083937	0.005563	0.029514	0.103761	0.058443
	30	0.040118	-0.02659	0.046861	0.040037	0.026596	-0.087067			0.139987	0.112207	0.056141	-0.076744	0.02629	0.058523			-0.035832	-0.107316	0.094888	0.054283	-0.011798	-0.028815			0.107564	0.122015	0.057819	-0.048933	0.019139	0.047064
	31	-0.030057	-0.01942	0.03411	0.010467	0.058097	0.022215			0.133157	0.009391	0.007382	-0.009514	0.030752	0.009288			-0.015302	-0.128546	-0.009965	0.027924	0.038035	0.037236			0.11001	0.148877	0.049229	-0.003073	0.001863	0.101986
	32	-0.002977	0.005281	-0.06494	-0.010525	0.02454	-0.069947			0.097963	0.18956	-0.077291	-0.073594	0.041675	-0.002419			0.006606	-0.055356	-0.094805	0.01662	0.08723	0.060445			0.077481	0.186457	-0.018171	-0.068483	0.008963	0.060565
	33	0.026612	0.026285	-0.09961	0.121197	0.038552	-0.018357			0.144681	0.191419	-0.155861	-0.051634	-0.036132	0.019169			0.019697	-0.004916	-0.163195	0.10024	0.007829	-0.036725			0.103726	0.220209	-0.203491	0.044758	0.022791	0.055799
	34	0.06303	-0.01404	-0.09895	0.061766	-0.024488	-0.027487			0.165595	0.175879	-0.084791	-0.006134	0.013789	-0.032329			0.063713	0.0124	-0.138735	0.070886	0.087607	-0.018845			0.070248	0.184271	-0.159681	0.05721	0.038811	0.04941
	35	0.056855	0.022481	-0.07844	-0.014175	-0.056568	-0.084147			0.095881	0.063448	-0.009631	-0.122854	0.068633	0.020493			0.115495	0.015586	-0.172005	0.042439	-0.004368	0.048623			0.041517	0.127438	0.04219	-0.059963	0.00466	-0.015397
	36	0.048078	0.03918	-0.02608	-0.010815	-0.022678	-0.162127			0.074942	0.130802	0.009106	-0.123744	0.094855	0.036375			0.119305	0.010338	-0.123935	-0.007927	0.051437	-0.171465			0.088819	0.051188	0.062222	-0.066143	0.051239	-0.048835
	37	0.029547	0.077564	-0.07195	0.007602	-0.028568	-0.278687			0.043725	0.095017	-0.023361	-0.081084	0.060362	0.052992			0.016782	0.003821	-0.103875	0.029736	0.007747	-0.227075			0.009828	0.091085	-0.030361	-0.062011	0.052491	0.080499
	38	0.027719	0.032784	0.044001	-0.029525	-0.024398	-0.114847			-0.054533	0.128848	-0.058051	-0.014734	-0.030962	0.000705			0.05014	-0.003636	-0.053175	-0.014427	-0.065038	-0.110315			-0.086805	0.112916	-0.113491	-0.075563	-0.01237	0.038514
	39	0.015866	0.01202	0.022941	0.059039	-0.086868	0.002573			0.004798	-0.015527	-0.060541	-0.003964	-0.041172	-0.033039			-0.019082	-0.017416	-0.061915	-0.009937	-0.002608	0.01735			0.001192	-0.006702	-0.095211	-0.013793	-0.03478	0.049152
	40	0.058546	0.059954	-0.0094	0.040124	-0.020068	-0.036097			-0.018943	0.13652	-0.040631	-0.062074	-0.055282	-0.062899			-0.028342	-0.013266	-0.049635	0.067961	-0.054828	0.046404			-0.070725	0.090582	-0.053481	-0.016033	-0.0804	-0.026927
	41	-0.062377	0.029603	-0.02958	0.057391	0.010526	-0.025627			-0.024253	0.009002	0.010832	-0.002204	-0.041812	0.00853			0.036397	0.017696	-0.021395	0.041321	-0.032648	-0.014585			-0.049745	-0.031152	-0.010341	-0.006403	-0.0436	-0.023657
	42	0.071149	0.022197	0.016283	-0.003915	-0.092158	-0.053287			0.015324	0.050716	0.095258	-0.024064	0.027927	-0.032629			-0.029092	0.021666	0.024944	0.025845	-0.027178	0.015068			0.034122	-0.018452	0.030257	0.026108	0.006932	0.015451
	43	0.006218	0.033933	0.027447	-0.045885	-0.012368	-0.027637			0.02395	0.035313	-0.018661	0.081553	-0.057692	-0.007749			0.038529	0.013743	0.048052	0.010609	0.031709	0.049079			-0.009765	-0.040522	-0.018351	-0.036823	-0.03488	0.060955
	44	0.007181	-0.02955	0.020444	-0.021315	0.061506	0.116444			0.004842	-0.018897	0.0507	0.000568	0.050521	-0.006179			-0.033242	0.006543	0.003809	-0.007387	0.040797	0.016202			0.031459	0.053521	0.13576	-0.009313	0.002498	-0.005247
	45	-0.043637	0.025339	0.002418	0.028714	0.033957	0.000233			-0.020583	0.080625	-0.037521	0.02626	0.04579	0.083881			-0.030872	0.009443	-0.058725	-0.013567	0.113315	-0.000265			0.017715	0.122335	-0.038461	0.12538	0.009501	0.053369
Area Under the Curve
	PREL								POSTL								PRER								POSTR
		Anm1	Anm2	Anm3	Anm4	Anm5	Anm6			Anm1	Anm2	Anm3	Anm4	Anm5	Anm6			Anm1	Anm2	Anm3	Anm4	Anm5	Anm6			Anm1	Anm2	Anm3	Anm4	Anm5	Anm6
		1.03442	0.712696	-1.03955	1.22877	0.232653	-1.62873			2.50279	4.00239	-0.011626	-0.632171	3.53229	0.926261			1.13497	-0.836829	-1.33984	1.25395	0.154861	-0.252746			1.25558	5.44761	-0.633801	0.298256	2.14195	0.837731
Exact P values (one-tailed paired t-tests, significance: P < 0.05)
	PREL vs. POSTL		PRER vs. POSTR
	0.047847		0.097768

## Sheet: S2
BOLD Curves
	PREL								POSTL								PRER								POSTR
		Anm1	Anm2	Anm3	Anm4	Anm5	Anm6			Anm1	Anm2	Anm3	Anm4	Anm5	Anm6			Anm1	Anm2	Anm3	Anm4	Anm5	Anm6			Anm1	Anm2	Anm3	Anm4	Anm5	Anm6
	1	0.039797	-0.03064	-0.16382	0.026617	0.043044	-0.07927			0.046906	0.102506	0.09616	-0.02862	-0.13982	-0.05569			0.041607	-0.07542	-0.18126	-0.06774	0.024296	-0.09625			0.08249	0.07926	0.074053	-0.03907	-0.04023	0.001106
	2	0.037626	0.06057	-0.02517	-0.06833	-0.05725	-0.01865			0.0292	-0.21635	0.037833	0.052976	-0.00286	-0.02443			0.061958	0.081219	0.030288	0.001981	0.061462	0.018343			-0.0153	-0.11804	0.100185	0.028639	-0.00101	0.01414
	3	0.029157	-0.00491	0.045381	0.001423	0.052202	0.066596			-0.03892	-0.01501	0.054892	0.014268	-0.12068	0.038387			0.007338	0.024148	0.125312	-0.0029	-0.10426	0.205526			-0.05187	-0.07127	0.025632	0.044054	-0.0908	-0.08286
	4	-0.0044	-0.03774	0.000982	-0.00842	-0.02574	0.012216			-0.01421	0.026147	-0.00603	-0.06225	0.165092	0.023447			-0.05718	-0.00442	0.050794	0.072107	-0.10626	-0.02788			0.035218	0.072617	-0.00609	-0.07645	0.128235	-0.01556
	5	-0.10218	0.012726	0.142632	0.048706	-0.11226	0.019112			-0.02298	0.102714	-0.18285	0.023631	0.098274	0.018283			-0.05373	-0.02553	-0.02514	-0.00345	0.124762	-0.09974			-0.05053	0.037433	-0.19378	0.042828	0.003803	0.083168
	6	-0.06418	0.010853	0.046563	-0.06628	-0.026134	-0.104153			-0.026006	0.084417	-0.058037	0.206746	-0.001737	-0.054432			0.03353	-0.00366	0.006733	0.022324	-0.084542	0.131484			-0.035796	0.204876	-0.092041	0.248037	-0.031926	0.005016
	7	0.172817	-0.030577	-0.08811	0.05275	-0.053414	0.075264			0.029513	0.037366	-0.017967	0.056712	-0.111967	-0.005472			0.105718	-0.00034	-0.143347	-0.006086	0.004268	0.048602			0.085232	0.097041	-0.005901	0.127494	-0.081516	-0.032744
	8	0.02097	-0.039797	0.008488	0.00723	0.025766	0.291903			-0.054276	0.252713	0.297527	0.09183	-0.158847	0.139329			-0.038781	0.069435	0.041352	-0.066526	-0.005352	0.082137			0.053689	0.358667	0.347632	0.079025	-0.079146	0.004028
	9	-0.00228	0.036032	0.35217	-0.18257	-0.039504	0.116118			0.010115	0.422281	0.427541	-0.053541	-0.099057	0.165923			0.03312	0.021702	0.31407	-0.129616	-0.092472	0.163073			0.111196	0.364954	0.447349	0.101766	0.056104	0.153685
	10	-0.01979	-0.030927	0.253659	-0.04107	-0.116994	0.144624			-0.008546	0.328952	0.344362	0.142256	-0.101557	0.070728			-0.035381	-0.07365	0.334681	-0.100376	-0.003182	0.070148			0.037714	0.316145	0.319431	0.092656	0.022984	0.183144
	11	-0.0893	-0.034407	0.00517	0.01463	-0.182594	0.178501			-0.019676	0.064264	0.323738	0.055742	-0.045077	0.055495			0.096641	-0.01221	0.076068	0.046344	-0.121882	0.069662			0.000835	-0.061897	0.232808	0.041771	-0.091986	0.139184
	12	0.0169	-0.015827	-0.09681	0.00678	0.074926	-0.020573			-0.060716	-0.130193	0.06239	0.058949	0.08369	0.241956			0.025749	0.00217	-0.250927	-0.045066	0.004328	-0.074665			-0.036696	-0.221597	0.185373	0.108804	-0.103406	0.099235
	13	0.03279	0.090706	-0.15325	0.00958	-0.059884	-0.004973			-0.088986	0.030711	0.028478	0.081168	-0.109977	-0.016262			0.107885	0.04489	-0.185977	-0.098426	0.037168	-0.065605			-0.020236	-0.055887	0.025485	0.246517	-0.137846	-0.028044
	14	0.069068	0.105491	-0.00191	-0.06225	0.039866	0.082638			0.010222	0.030495	0.050524	-0.035181	-0.102487	0.020803			0.272009	0.04739	-0.054957	-0.031326	-0.094082	0.06972			0.013918	0.10384	-0.076371	0.053354	-0.046146	-0.013294
	15	0.0775	0.107126	0.094555	0.00947	0.004636	0.028427			0.047505	0.244916	0.133639	0.081789	-0.016687	0.084655			0.080972	0.086165	0.044903	0.029394	-0.031382	0.037915			0.142035	0.227822	0.015896	0.014977	0.031506	0.046177
	16	-0.03274	0.161259	0.04852	-0.12859	0.050226	-0.029523			0.175196	0.150983	0.252349	0.081736	0.101667	-0.008522			-0.000531	0.105301	0.021773	-0.087426	-0.088252	-0.067155			0.128486	0.08636	0.219467	0.182836	0.008856	0.018496
	17	0.02087	0.076312	-0.07431	0.057434	-0.029854	0.08898			0.020422	-0.021833	0.302634	-0.007381	0.042483	0.071676			0.122845	-0.01925	0.099464	0.042264	0.041718	-0.013385			0.218094	-0.177477	0.227693	-0.061937	-0.014386	0.063258
	18	-0.05529	0.038614	0.025789	-0.05842	-0.033474	-0.053513			0.09213	-0.059323	0.141555	0.076769	0.108209	0.038394			0.008599	0.03575	-0.047797	0.050004	0.045858	-0.102765			0.110198	-0.121827	0.175179	0.084163	0.089786	0.032805
	19	-0.07306	0.074179	0.015073	0.065368	0.056096	-0.081323			-0.048266	0.225913	0.084776	0.067574	0.042613	-0.007392			-0.028541	-0.05961	0.027486	0.051022	0.004438	0.024365			0.071878	0.086583	0.012433	0.094601	0.078222	0.014439
	20	0.02166	0.054881	0.009406	0.051646	-0.056424	-0.140483			0.001429	0.309673	-0.058147	0.078954	-0.011377	0.073773			-0.133081	0.054411	-0.056687	0.090352	0.002578	0.132768			0.121532	0.215848	-0.109331	0.187045	0.113978	0.082531
	21	-0.05244	0.128539	-0.18574	0.055127	-0.019844	0.039763			0.16103	0.289929	-0.035477	0.03496	0.055657	-0.075102			0.042753	0.133873	-0.168587	0.110485	-0.092682	-0.043155			0.133759	0.361199	-0.097011	0.117816	0.233582	0.026742
	22	-0.07041	0.119651	-0.12168	0.101857	0.019896	0.059222			0.158777	0.27053	0.180524	0.08527	0.098911	0.006974			0.075719	0.014752	-0.165827	0.165292	-0.046292	-0.084165			0.239038	0.200668	0.12986	0.158847	0.188603	0.011621
	23	0.024339	0.055202	-0.11474	0.158153	-0.090494	0.062537			0.120543	0.386479	-0.123627	0.097734	0.162673	0.010772			0.04914	0.039814	-0.110127	0.134578	-0.086952	0.084977			0.234033	0.285836	0.020539	0.275113	0.12968	0.056616
	24	-0.05336	0.154736	-0.12239	0.151894	-0.172264	0.048719			0.031284	0.292479	-0.075077	0.144047	0.055333	0.125853			0.073955	0.121135	-0.129517	0.085826	-0.133112	0.019914			0.172244	0.419106	-0.015091	0.1631	0.184835	0.093577
	25	0.02292	0.012813	-0.01337	0.029822	-0.117134	0.191331			0.123128	0.291675	-0.114797	0.140928	0.105017	0.009342			0.104545	-0.03068	-0.073987	0.111366	0.036288	0.087364			0.126782	0.229025	-0.036991	0.169643	0.141334	0.076556
	26	-0.01611	0.049857	-0.19449	0.07988	-0.013614	-0.071623			0.035433	0.137525	0.070268	0.167127	0.085858	0.010607			0.141943	0.029425	-0.119627	0.110508	0.046758	0.112593			0.042803	0.095682	-0.241191	0.121864	0.13149	0.095724
	27	-0.02828	0.099416	-0.05427	0.083952	-0.009734	-0.126043			-0.050186	0.147867	-0.056227	0.015325	0.101857	0.047592			0.065427	0.140294	-0.116247	0.131904	-0.251582	-0.109395			0.017002	-0.067657	-0.067261	0.142195	0.089232	0.100952
	28	0.011008	0.061068	-0.00284	0.0091	-0.150364	0.095394			-0.028376	0.117355	0.06234	0.114106	0.087987	0.107628			0.128186	0.176774	-0.081387	0.093746	-0.002062	-0.059075			0.062978	-0.057877	-0.132141	0.141207	0.100775	0.063277
	29	-0.02752	0.012053	0.123584	0.024196	-0.190054	0.019512			0.115655	-0.075783	0.097477	0.050919	0.21307	0.057518			0.095446	-0.03499	0.125953	0.081412	-0.087192	-0.075565			0.078479	-0.078597	0.150128	0.127393	0.180868	0.134521
	30	-0.00011	0.033775	0.105294	0.0012	-0.098334	0.161489			0.108393	-0.014383	0.034194	0.057799	0.029133	0.086668			0.098423	-0.03074	0.170769	0.180359	-0.059592	-0.011695			0.254569	-0.073207	0.174221	0.115541	0.035854	0.124932
	31	-0.05543	-0.045727	0.039018	0.040584	0.055766	0.179164			0.047055	0.003773	0.077819	0.106465	0.000183	0.160676			0.144266	-0.02269	0.141633	0.06892	-0.127332	0.163414			0.128793	-0.046377	0.143798	0.09078	0.033152	0.054127
	32	-0.09014	0.020453	-0.05835	-0.06462	-0.050114	0.092626			0.110919	0.070267	-0.084627	0.095467	0.132008	0.058898			0.077645	-0.08346	-0.043777	-0.011926	-0.066572	0.166466			0.1	0.102147	-0.046441	0.04956	-0.020196	0.20079
	33	-0.01	0.094314	-0.08809	0.094991	0.130736	0.092967			-0.044076	0.087468	-0.142487	0.119089	0.112501	0.02106			-0.042841	0.016201	-0.265817	0.049501	0.009728	0.01378			0.105693	0.151523	-0.188731	0.068498	0.07773	0.145024
	34	-0.05031	-0.001497	-0.16461	0.015161	0.019986	-0.031243			0.082992	0.114281	3e-06	0.217906	0.067265	-0.031022			0.041023	0.029557	-0.224197	0.091804	-0.059332	0.070965			0.003889	0.0064	-0.057461	0.08567	0.027996	0.069876
	35	-0.00482	0.046596	-0.06241	0.019528	-0.136704	0.126731			0.099896	0.011015	0.004821	0.118991	-0.026267	0.056491			0.142668	0.048558	-0.249307	0.062665	-0.087752	0.116621			0.082753	-0.008747	0.041901	0.102821	0.084191	0.049947
	36	0.058118	0.035578	-0.16899	-0.07538	0.092876	-0.034173			-0.034966	0.030651	0.005049	0.137274	0.014093	0.020646			0.016715	0.09781	-0.200877	0.003621	-0.053292	-0.038865			0.018154	0.025863	0.084993	0.098181	0.076368	-0.036024
	37	0.238662	-0.001947	-0.10319	0.033978	-0.006794	-0.014373			0.008292	0.121596	-0.001967	0.153736	0.086644	-0.044332			0.083742	0.11435	-0.159507	0.029471	-0.003332	-0.097265			0.035156	0.084149	-0.028351	0.107777	0.020898	0.109204
	38	-0.03021	0.026556	-0.04161	0.017598	0.003606	-0.029003			0.082166	0.116306	-0.271837	0.235416	-0.023997	0.088011			0.055279	0.025173	-0.061277	0.05027	-0.052772	0.002267			-0.004556	0.081066	-0.233131	0.15024	0.017765	0.207276
	39	-0.02256	0.052306	-0.01259	-0.11949	0.060616	0.092649			0.048573	0.012761	0.056101	0.092977	-0.052087	0.144181			0.139296	0.016923	0.071364	0.023859	-0.083352	0.058625			0.036933	-0.166377	-0.102841	0.05257	0.017221	0.0972
	40	0.005113	0.033451	-0.04529	-0.04748	-0.030074	0.210857			0.083715	0.102846	-0.133877	0.166617	-0.091587	0.065212			0.008206	-0.05837	0.024943	-0.023746	-0.025002	0.037641			0.013248	0.012469	-0.097851	0.092722	-0.014686	0.081547
	41	0.005744	0.002883	-0.08888	0.040924	0.102193	-0.057233			0.03951	0.100248	0.041472	0.005362	-0.099727	-0.054892			-0.011701	-0.06824	0.109263	-0.055346	0.037588	-0.090975			0.10789	0.020539	-0.030241	0.020168	-0.061456	0.021056
	42	0.077399	0.074034	-0.00086	-0.04754	-0.006144	-0.005423			-0.006926	-0.128503	0.052671	0.058089	0.004403	-0.032602			0.067093	0.104455	0.066794	0.010136	0.075175	-0.043649			0.027933	-0.078787	0.001283	0.010611	-0.022786	0.027301
	43	-0.00436	0.026426	-0.0265	-0.00616	0.146836	0.033565			0.05958	-0.036153	0.067642	0.027741	0.004753	0.05254			0.003848	0.074253	0.075529	-0.036846	-0.031152	0.141947			-0.027056	-0.120457	0.019236	-0.007077	0.085914	-0.052704
	44	-0.07633	0.013374	0.019232	0.031088	-0.008614	-0.012703			-0.055636	0.037174	0.005575	-0.067601	0.20492	0.032496			-0.080871	0.010987	-0.004307	0.086227	0.062978	-0.023855			0.045259	0.125617	0.100727	-0.003747	0.018647	-0.020904
	45	-0.12379	0.046873	0.11582	0.047852	0.053406	0.013127			-0.027496	0.1442	-0.121647	-0.007621	0.145023	0.040022			-0.129251	0.014597	-0.053627	0.019238	0.220397	-0.084255			-0.081236	0.151216	-0.101641	0.075138	-0.013836	0.122426
Area Under the Curve
	PREL								POSTL								PRER								POSTR
		Anm1	Anm2	Anm3	Anm4	Anm5	Anm6			Anm1	Anm2	Anm3	Anm4	Anm5	Anm6			Anm1	Anm2	Anm3	Anm4	Anm5	Anm6			Anm1	Anm2	Anm3	Anm4	Anm5	Anm6
		-0.176942	1.75471	-0.822934	0.411919	-0.861127	1.70975			1.34933	4.60295	1.90968	3.35225	1.09352	1.83589			2.0414	1.17825	-1.21492	1.34018	-1.24123	0.820958			2.95663	3.07787	1.31541	4.12774	1.55825	2.62857
Exact P values (one-tailed paired t-tests, significance: P < 0.05)
	PREL vs. POSTL		PRER vs. POSTR
	0.003008		0.000426

## Sheet: MC
BOLD Curves
	PREL								POSTL								PRER								POSTR
		Anm1	Anm2	Anm3	Anm4	Anm5	Anm6			Anm1	Anm2	Anm3	Anm4	Anm5	Anm6			Anm1	Anm2	Anm3	Anm4	Anm5	Anm6			Anm1	Anm2	Anm3	Anm4	Anm5	Anm6
	1	0.055086	0.001235	-0.0438	-0.03293	-0.00564	0.003935			-0.04267	0.062874	0.027021	0.006155	-0.03749	0.005527			0.031673	0.007024	-0.05484	-0.02296	0.017107	-0.0207			0.004334	0.086415	0.026463	-0.05541	-0.0457	-0.00714
	2	0.018032	-0.0101	-0.01929	-0.03224	0.015949	-0.00979			-0.00198	0.014588	0.022895	0.008508	-0.0145	-0.00112			0.010815	5.88e-05	-0.01712	0.003011	-0.0265	-0.02954			-0.00512	-0.04685	-0.016	-0.01051	-0.01512	-0.00338
	3	-0.02115	-0.01682	0.004853	-0.01136	-0.06765	0.038797			0.035583	0.000889	-0.01947	-0.01205	-0.01149	-0.01166			0.018172	0.013727	-0.01187	0.005995	0.002495	0.067841			0.013795	-0.03068	0.017716	0.029764	0.01524	-0.0276
	4	0.012704	0.027021	0.007538	0.039936	0.013633	-0.01976			0.03019	-0.0246	-0.00548	-0.03086	0.041069	-0.00938			-0.04041	-0.01764	0.026962	-0.01168	0.017763	-0.01546			-0.00264	-0.0053	0.029527	-0.00714	0.04759	-0.00842
	5	-0.06467	-0.00134	0.050702	0.036596	0.043705	-0.01318			-0.02112	-0.05375	-0.02497	0.028249	0.022407	0.016635			-0.02025	-0.00317	0.056869	0.025633	-0.01086	-0.00214			-0.01037	-0.00358	-0.0577	0.043294	-0.00201	0.04654
	6	-0.02959	0.023286	0.019071	0.014841	-0.0415	0.05799			3.78e-05	-0.02891	-0.01466	0.093813	0.033215	0.028997			-0.0639	-0.01819	-0.00172	0.029792	-0.02669	0.027694			0.019323	0.043136	-0.06759	0.077175	0.005726	0.019056
	7	-0.05261	-0.00405	-0.027	-0.00465	-0.00494	0.004985			0.014924	-0.05104	0.007751	0.06028	-0.03969	-0.00245			-0.01803	-0.00624	-0.02446	0.042668	-0.0257	0.07155			0.026788	0.04729	-0.01732	-0.01631	0.044163	0.006269
	8	-0.0499	0.019282	0.035117	-0.01073	-0.05411	0.093025			0.001572	-0.03713	0.135601	0.061693	-0.02209	0.047847			-0.03535	-0.01861	0.004491	0.03679	-0.01513	0.096301			0.05381	0.073046	0.125388	-0.0263	-0.00744	0.00352
	9	-0.04697	0.034028	0.157139	-0.00023	0.064146	0.2056			0.04298	0.083232	0.203867	0.177358	0.004469	0.06371			-0.02856	0.008862	0.130671	-0.00407	-0.06566	0.139727			0.021674	0.189312	0.30207	-0.05192	-0.01177	0.127058
	10	0.003099	0.046687	0.164579	-0.02903	-0.04451	0.163223			0.009988	0.156733	0.207576	0.129623	-0.01001	0.071814			-0.01946	0.01523	0.151756	-0.00844	-0.12178	0.16394			-0.00762	0.230526	0.234452	-0.08838	0.000738	0.164225
	11	-0.01255	0.00707	0.051614	0.0351	-0.03192	0.221397			0.000169	0.166368	0.176108	0.088228	-0.01643	0.063481			-0.01903	0.007338	0.049862	0.031732	-0.09326	0.218127			0.023008	0.051084	0.142312	-0.12461	-0.01399	0.114519
	12	-0.03884	0.004779	-0.01799	-0.01458	0.022123	0.163687			0.051512	0.013804	0.105478	0.090341	0.009822	0.113273			-0.01685	-0.01464	-0.05402	0.019359	-0.07185	0.178586			0.012334	0.015458	0.120088	-0.04185	0.045995	0.111478
	13	-0.0451	0.000673	-0.02534	0.005661	0.03431	0.052523			0.004503	-0.06961	0.050233	0.120878	-0.01123	0.086573			-0.00595	0.014374	-0.07655	0.017095	-0.05792	0.031474			0.029479	-0.05555	0.042805	0.029114	-0.0085	0.065354
	14	-0.00036	0.042871	-0.03478	0.018618	-0.02092	0.077188			0.022321	0.01406	0.036788	0.100834	0.024662	0.038638			0.019592	-0.01673	-0.0213	-0.02134	0.00623	0.035358			0.072924	0.090174	0.016371	0.013188	0.026335	0.082937
	15	0.016955	0.037074	0.029037	0.03497	0.015048	0.153987			0.076899	0.018705	0.015332	0.055584	0.097084	0.043222			0.017058	0.026802	0.012775	0.047871	-0.05015	0.072146			0.115401	0.130669	0.092967	0.059388	0.083114	0.112762
	16	-0.0424	0.048113	0.005001	0.018095	0.014659	0.068295			0.134137	0.124638	0.088333	0.049059	0.078954	0.015815			-0.02924	0.036804	0.018504	-0.01553	-0.01741	0.099644			0.170172	0.142554	0.120902	0.037947	0.042058	0.09196
	17	-0.06385	0.017423	-0.01499	0.030349	-0.02827	0.010524			0.120967	0.047863	0.129715	-0.02281	0.078398	0.070955			-0.06157	0.040476	0.044217	0.036541	-0.07469	0.078159			0.197512	0.056704	0.14238	0.02291	0.043726	0.110555
	18	-0.07558	0.041322	0.04746	0.041228	0.0629	0.042632			0.113707	0.014129	0.069297	0.012815	0.016077	0.128038			-0.01046	0.008327	0.0173	0.039343	-0.03599	0.054293			0.166205	0.026545	0.147213	-0.00817	-0.00875	0.154201
	19	-0.05431	0.025058	0.06652	0.025674	0.086646	0.03871			0.074045	0.081904	0.0648	0.042851	0.009335	0.038508			-0.04624	-0.00752	0.030951	0.044517	-0.05393	0.033262			0.111716	0.094224	0.037219	0.004599	0.015965	0.082096
	20	0.009478	0.000487	0.018875	0.068851	-0.01098	0.037084			0.067354	0.076906	-0.02127	-0.01047	0.078012	0.091012			0.002975	0.008232	-0.02012	0.0538	-0.0029	0.075746			0.184362	0.253114	-0.03569	0.057433	0.031429	0.090068
	21	0.030135	0.077707	0.004078	0.079697	-0.11342	0.027434			0.093227	0.21335	0.00941	0.036996	0.06677	0.066695			0.031171	0.052537	-0.02512	0.081467	-0.01601	0.016218			0.140082	0.320808	0.014304	0.068343	0.055591	0.099256
	22	-0.00576	0.070758	0.004532	0.043699	0.003253	0.02487			0.106772	0.153679	0.055095	0.044223	0.10241	0.025534			0.077631	0.062753	-0.0182	0.0967	-0.02326	0.040545			0.151444	0.24721	0.021748	-0.00281	0.059033	0.095088
	23	0.029958	0.079804	0.02567	0.068358	-0.03204	0.110187			0.116583	0.169958	0.01331	0.102049	0.095481	0.075916			0.056794	0.064877	-0.03197	0.115891	-0.09053	0.11994			0.171962	0.223891	-0.0018	0.051466	0.070766	0.102249
	24	-0.02157	0.059462	0.020477	0.121847	-0.0253	0.029436			0.14397	0.251372	0.011753	0.123899	0.098152	0.075687			0.06661	0.039275	-0.00711	0.110623	-0.05308	0.072566			0.149576	0.284782	0.028348	-0.01751	0.05283	0.070918
	25	-0.00839	0.032768	0.00584	0.059369	0.0127	0.096001			0.086686	0.270922	-0.0237	0.142615	0.086607	0.029137			0.010695	0.017222	-0.01391	0.081789	-0.05439	0.17406			0.11147	0.292446	0.002527	0.016412	0.024404	0.107086
	26	-0.014	0.026986	0.006326	0.071491	-0.00738	0.090253			0.086507	0.239163	-0.00773	0.125911	0.079374	0.044699			-0.00953	0.016141	-0.02445	0.054686	-0.03394	0.136905			0.156857	0.190941	-0.03701	-0.09331	-0.01804	0.083425
	27	0.013502	0.068933	-0.02387	0.077893	-0.06073	0.029808			0.102328	0.115586	-0.00381	0.117873	-0.00406	0.084844			-0.01031	0.002877	-0.06839	0.047216	-0.09795	0.008802			0.092146	0.113173	-0.11141	-0.08377	0.016003	0.078964
	28	0.016984	0.064844	0.005116	0.106639	-0.01334	-0.05571			0.086696	0.080673	-0.06367	0.111583	0.04903	0.034161			0.046983	0.048135	-0.00721	0.062023	-0.07227	0.01648			0.111133	0.125919	-0.04873	0.011246	0.064566	0.081167
	29	0.065753	0.057174	0.079282	0.050233	0.030608	-0.00846			0.087971	0.100989	-0.00209	0.14635	0.086803	0.040991			0.032993	0.042188	0.058573	0.068638	-0.03708	0.004762			0.075996	0.129954	-0.0296	-0.04196	0.080647	0.072019
	30	0.037076	0.044247	0.106967	0.090567	-0.03136	0.014529			0.111417	0.044852	0.043383	0.115379	0.098314	0.02586			0.078934	0.016011	0.094584	0.098854	-0.00969	0.048441			0.116876	0.041209	0.029995	-0.06643	0.09503	0.06207
	31	0.026289	0.043216	0.104449	0.104001	0.036217	0.040317			0.104958	-0.02563	0.058841	0.079104	0.083096	0.108532			0.055218	0.006121	0.129173	0.050113	-0.04765	0.106171			0.133197	0.070702	0.033069	-0.01431	0.091698	0.075955
	32	-0.035	0.012975	0.049826	0.073333	-0.01888	0.042539			0.089564	-0.00316	-0.02742	0.05694	0.060471	0.09975			0.005016	-0.0157	0.046421	0.02023	-0.03855	0.080951			0.146722	0.147713	-0.04666	-0.04529	0.025144	0.108464
	33	-0.08521	0.007391	-0.00401	0.057676	-0.01588	0.017865			0.052879	0.057006	-0.07892	0.062072	0.036772	0.067389			-0.06935	-0.00897	0.022379	0.08648	-0.04115	0.025823			0.140489	0.185389	-0.1046	-0.00281	0.018829	0.066726
	34	-0.05406	0.023596	-0.05538	0.060916	-0.02592	-0.04495			0.039308	0.073529	-0.07117	0.086346	0.007931	0.064289			-0.01321	-0.02076	-0.04729	0.087528	-0.03925	0.010147			0.036523	0.167926	-0.0959	0.011983	0.012448	0.02712
	35	-0.00015	0.025517	-0.07962	0.010845	-0.0748	0.045642			0.029149	-0.01724	0.00035	0.024214	0.039937	0.067144			0.092429	-0.00727	-0.07704	0.033709	-0.04312	0.04464			0.046402	0.075581	-0.03203	0.04506	0.035224	0.016303
	36	0.043136	0.039099	-0.02428	0.04767	-0.01679	-0.04401			0.004471	-0.02103	0.025474	0.067711	0.082232	-0.00238			0.014516	0.014254	-0.03534	0.003434	-0.05788	0.048096			0.040047	0.127301	0.022079	0.03769	0.048949	0.021583
	37	0.012735	0.012332	-0.04968	0.01729	-0.03634	-0.05313			0.027585	0.026379	0.004987	0.078968	0.069719	0.037642			0.078063	-0.0124	-0.06467	0.016082	-0.0549	-0.0331			0.048374	0.166051	-0.06132	0.034683	0.019625	0.010043
	38	0.012308	0.032789	0.006742	-0.00025	-0.04906	-0.08443			-0.00569	-0.00027	-0.09278	0.116754	0.024253	0.080863			0.006593	0.014411	-0.00126	-0.00366	-0.01521	0.030468			0.013472	0.176984	-0.07454	0.016492	0.002422	0.056696
	39	0.002367	0.031797	0.044929	0.002264	-0.00173	0.072889			-0.00581	0.015391	-0.05553	0.085729	-0.01035	0.036389			-0.03368	-0.03554	0.025198	-0.00478	0.001511	0.039433			0.013007	0.072463	-0.10051	0.007607	0.034315	0.00389
	40	-0.00246	-0.01928	-0.005	0.00776	0.003976	0.006161			-0.00159	-0.03076	-0.04086	0.07265	-0.03285	-0.00351			-0.0393	-0.01249	0.003526	-0.00053	0.017345	0.067972			0.005151	0.043112	-0.04072	0.014357	-0.01929	-0.02814
	41	0.006608	0.003082	-0.01379	0.019538	0.002838	0.012759			-0.05831	0.018534	0.023355	0.01139	-0.04527	0.009147			-0.03936	0.030645	-0.01803	-0.00326	-0.0121	-0.02901			-0.00315	0.035354	0.012624	-0.02773	-0.01908	0.002207
	42	-0.0503	0.042064	0.008771	-0.02059	0.024675	-0.03894			-0.0219	-0.01154	0.002109	0.038476	-0.01392	-0.00373			-0.05555	0.029362	0.005781	0.002954	-0.01967	-0.02915			-0.01719	-0.03707	-0.03514	0.007665	0.021401	0.006653
	43	-0.05341	0.003747	0.009861	-0.01088	-0.07275	0.06588			0.018917	-0.02326	-0.02693	0.015263	0.002036	0.002359			-0.0294	0.028883	-0.00939	-0.00711	-0.0015	0.04563			-0.01199	0.016688	0.032126	0.036289	0.015017	-0.01127
	44	-0.03381	0.04937	0.000785	0.033857	-0.00555	-0.01995			0.004232	-0.03764	0.03435	-0.02972	0.004753	0.030013			-0.04984	-0.0195	-0.00209	-0.00987	0.007139	0.001678			-0.03756	-0.00907	0.034311	-0.03243	0.032968	0.022954
	45	-0.09117	0.023049	0.027611	0.020777	0.007882	-0.03075			-0.03013	0.001834	-0.00344	0.062042	0.013691	0.057399			-0.04865	0.014669	0.033198	0.008958	-0.01142	-0.00361			-0.0473	0.053312	-0.02608	0.069582	-0.02274	0.111619
Area Under the Curve
	PREL								POSTL								PRER								POSTR
		Anm1	Anm2	Anm3	Anm4	Anm5	Anm6			Anm1	Anm2	Anm3	Anm4	Anm5	Anm6			Anm1	Anm2	Anm3	Anm4	Anm5	Anm6			Anm1	Anm2	Anm3	Anm4	Anm5	Anm6
		-0.640965	1.25753	0.729948	1.42817	-0.416442	1.73709			2.00491	2.27434	1.03931	2.9449	1.41196	2.05425			-0.059549	0.452246	0.229721	1.44829	-1.55143	2.42087			2.98082	4.65106	0.788654	-0.055273	1.08656	2.6791
Exact P values (one-tailed paired t-tests, significance: P < 0.05)
	PREL vs. POSTL		PRER vs. POSTR
	0.009453		0.068215

## Sheet: Amg
BOLD Curves
	PREL								POSTL								PRER								POSTR
		Anm1	Anm2	Anm3	Anm4	Anm5	Anm6			Anm1	Anm2	Anm3	Anm4	Anm5	Anm6			Anm1	Anm2	Anm3	Anm4	Anm5	Anm6			Anm1	Anm2	Anm3	Anm4	Anm5	Anm6
	1	0.199701	0.059814	-0.09746	-0.0283	0.116316	0.029886			0.000542	-0.07243	0.070243	0.080498	-0.21118	0.027281			0.008879	-0.02136	-0.03175	-0.06002	0.115593	0.093628			0.04044	0.008945	-0.05909	-0.08597	0.007082	-0.00538
	2	-0.17129	-0.02151	0.08164	-0.01521	-0.01638	0.044517			0.061852	-0.148529	0.051233	0.122866	0.048239	0.054642			-0.01284	0.073379	-0.04245	-0.15536	0.15806	-0.06111			-0.02383	0.01747	0.088118	-0.11818	0.101671	-0.10076
	3	0.00648	0.054887	0.021766	0.002733	0.052242	0.058411			-0.0061	-0.1318	0.14316	-0.11142	0.025826	0.02195			0.048222	0.016975	0.067729	-0.05262	0.131362	-0.00474			-0.03713	0.070135	-0.10059	-0.0319	0.023698	0.045524
	4	0.003339	-0.03931	0.076179	-0.05348	-0.22475	0.12089			-0.09134	0.139979	0.067412	-0.11696	0.00088	-0.02225			0.109933	0.013543	-0.00644	0.206629	-0.14714	0.036795			-0.06163	0.019708	0.012381	0.240137	-0.08142	-0.02982
	5	-0.03823	-0.05388	0.081159	0.094255	0.072567	-0.2537			0.035051	-0.08428	-0.04573	-0.17499	0.136236	-0.08163			-0.15419	-0.08254	0.012909	0.061372	0.058241	-0.06457			0.082146	-0.11626	0.059182	0.095911	-0.05103	0.090433
	6	-0.120885	0.033595	0.013853	0.137459	-0.06021	-0.013135			-0.21755	-0.0836603	0.0738207	-0.0570603	-0.101565	0.0465295			0.114579	0.031962	-0.01041	0.082775	0.0045	-0.000501			-0.003716	-0.24947	-0.147334	0.053796	0.018311	0.028565
	7	-0.105515	-0.077666	-0.064813	0.244637	0.081901	0.027198			0.004471	-0.12629	0.052577	-0.06698	-0.061015	0.021146			-0.09003	0.04625	-0.03684	0.039546	0.335702	0.031116			0.077189	0.049285	-0.025264	-0.03684	0.011497	-0.05137
	8	-0.441055	0.144451	0.056287	0.116166	0.038522	0.295053			0.05487	0.090127	0.102633	0.078222	-0.236075	0.039011			-0.19149	0.065759	0.101004	0.062524	0.074541	0.056441			0.036664	0.078884	0.220236	-0.00669	-0.040068	-0.01958
	9	-0.231765	0.023031	0.255955	0.077394	0.056292	0.110022			0.015779	0.071529	-0.097756	0.018218	0.102646	0.113043			-0.13802	0.091711	0.182177	-0.109701	0.104465	0.2663			0.062014	0.105324	0.346066	-0.08631	-0.147418	0.053017
	10	-0.157055	-0.026196	0.177271	-0.016091	0.176798	0.120951			-0.07542	0.247545	0.114548	-0.0561	0.042087	0.080132			-0.09741	0.119617	0.147285	-0.042556	-0.18015	0.08827			-0.11394	0.185508	0.302054	-0.10055	0.082039	-0.01669
	11	-0.035445	0.04182	-0.182493	0.034685	0.004223	0.302558			-0.11206	-0.03615	-0.056436	-0.07513	-0.015715	0.011757			-0.09121	0.009389	0.074315	0.062895	-0.14504	0.150719			-0.03127	-0.0844	0.112472	-0.07459	0.059226	0.053988
	12	-0.141265	0.045075	0.059781	0.256432	0.266835	-0.203975			-0.01705	-0.11758	0.059742	0.036484	-0.061045	-0.044021			-0.10385	0.05645	0.11994	0.018522	-0.14142	0.061364			0.122908	-0.0725	0.090403	0.122718	-0.074218	-0.02289
	13	-0.130985	0.050888	-0.110573	-0.032551	0.15574	0.039135			-0.10866	-0.10787	0.132264	0.00113	-0.131745	0.108647			-0.13463	-0.01719	-0.12181	-0.103436	-0.0645	0.140067			0.017486	-0.37518	0.244676	0.034746	0.025683	-0.02369
	14	-0.269495	0.088718	-0.218513	0.10914	-0.00855	0.038581			0.061169	-0.04984	-0.037576	-0.15177	-0.234685	-0.018981			-0.24697	0.127146	-0.07227	0.139139	-0.26479	0.05892			0.125968	-0.23512	-0.026584	0.021399	-0.080448	-0.02002
	15	-0.207345	0.008487	-0.097223	0.247328	0.001317	-0.022655			0.078278	-0.05092	0.13905	-0.18522	0.070343	-0.057001			0.03322	0.132408	-0.02848	-0.009266	-0.06063	-0.04622			-0.00197	0.172654	0.210304	-0.18479	0.094822	-0.10049
	16	-0.216955	0.103914	-0.113133	-0.086901	-0.11781	0.273359			0.167151	0.062342	0.019525	0.098028	-0.016215	0.013735			-0.08183	0.087511	-0.09148	0.014041	-0.29978	0.085534			0.01418	-0.12082	0.280286	-0.17522	0.056048	0.030168
	17	-0.268935	0.083247	0.06882	-0.056141	-0.07745	-0.011095			0.14571	-0.09374	-0.054796	-0.04087	0.030956	-0.023921			0.215	0.057279	-0.18121	-0.049046	-0.10864	-0.06655			0.197961	-0.27712	0.072051	-0.09888	-0.055638	0.053566
	18	0.021703	-0.028506	0.018437	0.055563	-0.36071	0.045332			0.037303	0.21972	-0.033126	-0.13123	0.064882	-0.072441			0.227766	0.081167	-0.17071	-0.080896	0.00613	-0.06243			0.087137	-0.10806	0.095973	-0.11102	0.004664	0.017519
	19	-0.072635	0.01533	-0.117493	0.361112	-0.0935	-0.068315			0.142027	-0.1059	-0.056286	0.114439	-0.165355	0.056881			0.116069	0.071051	-0.03216	0.033237	-0.06161	-0.0544			0.046931	-0.16963	0.133688	-0.14386	0.103371	-0.05468
	20	-0.05785	0.014931	-0.059685	0.126158	-0.04043	0.091502			0.113854	0.021766	-0.073946	0.25874	0.067962	-0.016731			-0.07113	0.100568	-0.1026	0.276521	-0.2081	-0.03044			0.147062	-0.08434	0.052994	-0.14951	-0.077958	-0.02506
	21	-0.110245	0.063361	-0.129853	0.206878	-0.14534	0.112558			0.127011	0.140049	0.003925	-0.23323	0.170417	0.01081			-0.094059	0.135056	-0.0084	0.184744	-0.20406	0.166092			0.091167	-0.06315	0.186629	-0.17203	0.143942	-0.01429
	22	0.112565	0.119079	-0.151813	-0.051491	-0.0808	0.101365			0.053798	0.1319	0.061847	-0.19896	0.030959	-0.061581			-0.08493	0.02231	-0.03551	0.180465	-0.07807	0.085643			0.09578	0.022722	0.017797	0.048121	0.098733	0.08638
	23	0.048943	0.057171	0.131645	-0.010891	0.052338	-0.030925			0.086517	0.022957	0.156016	0.048626	-0.175205	0.042924			0.076638	-0.000489	-0.04559	0.225768	-0.08706	0.044328			0.181688	-0.00299	0.095438	-0.18861	-0.091788	-0.03276
	24	-0.100665	0.02314	-0.118103	-0.017551	0.261459	0.203876			-0.00524	-0.13084	-0.194006	0.293805	0.327464	-0.017961			0.053349	-0.03928	0.02087	0.251004	-0.16111	0.017932			0.134499	0.257573	0.07202	-0.18927	-0.195968	0.05095
	25	-0.120645	-0.030796	-0.014323	0.096393	-0.12375	0.185031			0.169528	0.076129	-0.132516	0.07976	0.128343	0.04108			0.168143	0.009164	-0.09303	0.3053	-0.09349	0.005579			0.078687	0.222857	0.041733	-0.1503	-0.110668	-0.04606
	26	0.205195	0.134172	-0.039663	-0.066281	-0.15406	0.121207			0.1661	0.161763	-0.019256	0.070542	0.026897	0.056217			0.095394	0.045966	-0.0855	-0.173826	0.092012	0.072282			0.081627	-0.03481	-0.092704	-0.04597	0.080546	-0.07517
	27	0.054962	0.016903	-0.014873	-0.093101	-0.11941	-0.092425			0.065234	0.187233	-0.048636	0.167881	-0.170975	0.12823			0.082373	0.084018	-0.04337	-0.110116	-0.12793	0.00994			0.191925	-0.04425	-0.045395	0.145473	0.018534	-0.00204
	28	-0.067505	0.037788	-0.124863	0.056277	-0.12928	0.105499			0.206271	-0.22745	-0.009376	0.050194	0.080654	0.050461			-0.03358	0.027207	0.060342	0.104124	0.013361	0.011662			0.190771	-0.25317	0.050684	-0.09591	0.047439	-0.0682
	29	0.153205	0.068589	0.087132	0.083986	-0.257115	0.109068			0.071525	-0.071507	0.203184	0.231578	-0.14522	0.199346			0.197437	-0.000489	0.065479	0.008648	-0.16155	-0.05316			0.164636	-0.16677	0.182758	0.079217	-0.102848	-0.03272
	30	-0.038585	-0.129796	0.075891	0.156885	-0.02234	0.211581			0.194655	-0.21496	0.183985	0.130232	0.050208	-0.065851			0.092176	-0.06627	0.096046	0.203692	0.00234	0.080753			0.137852	-0.24407	0.052091	-0.06734	-0.083868	-0.0695
	31	0.345976	-0.127826	0.010808	0.150245	-0.24033	0.258886			0.090222	-0.06542	0.1146	-0.14288	0.104369	0.01734			0.029389	-0.01496	0.140621	0.202429	-0.077402	0.09425			0.084824	-0.01745	-0.052194	-0.10903	-0.065108	-0.04413
	32	0.100716	-0.068066	0.016509	0.09783	-0.25374	0.180126			0.159435	0.071103	0.073171	-0.09462	-0.089875	0.171539			0.087685	-0.07734	-0.13505	0.1234	-0.28272	0.184133			0.221555	-0.12855	-0.035344	-0.05234	0.007031	0.003503
	33	0.127311	-0.080166	0.136483	-0.104331	-0.11955	0.249531			0.208186	0.07551	-0.113016	0.136243	-0.189415	-0.017201			0.049534	-0.11978	-0.05695	-0.151036	-0.0446	0.271418			0.221228	-0.01191	-0.152444	-0.06618	-0.125668	0.039681
	34	-0.067865	-0.011736	-0.028783	-0.028731	0.03809	0.193153			-0.11854	-0.13029	0.012622	0.281268	-0.070755	0.034635			0.078272	0.011025	0.032371	-0.076186	-0.2549	0.318262			0.105922	-0.06588	0.104912	-0.1606	-0.138538	-0.07815
	35	0.077805	0.041147	-0.018813	-0.097538	0.089739	0.089951			0.065463	-0.1146	0.00022	0.294271	-0.246505	0.07238			0.193374	0.018045	-0.09867	-0.082286	0.083428	0.181508			0.230362	-0.09088	0.031375	0.055905	0.07112	-0.05394
	36	-0.003055	0.003803	-0.044783	-0.068761	-0.01576	0.029507			-0.2657	0.233773	0.113583	-0.17466	0.172454	0.077712			0.248538	0.040905	0.033899	-0.076526	-0.11388	0.095255			0.077277	0.065591	0.008659	0.046899	-0.097708	0.080038
	37	0.233966	0.003798	-0.030773	-0.036011	0.115469	-0.084545			-0.18029	-0.2914	0.1977	0.035201	0.053142	0.065621			0.153581	0.052684	0.036665	-0.124936	-0.14414	-0.0457			-0.01932	0.039287	-0.037114	-0.02924	-0.150578	-0.07452
	38	0.157779	-0.053115	-0.008333	0.156068	0.010372	-0.016145			-0.07717	-0.08241	0.147005	0.227449	-0.142135	0.14601			0.13911	0.063121	0.035545	-0.215586	0.127394	0.056213			-0.04837	0.013511	0.108696	-0.20432	-0.051368	0.014833
	39	0.215336	-0.059846	0.020197	-0.054941	0.055347	-0.090875			0.01766	-0.02794	0.121135	0.030352	0.019268	-0.074251			0.181765	-0.06995	0.021835	-0.215326	0.038567	0.034323			0.027404	-0.04871	-0.066234	-0.22912	0.091366	-0.06735
	40	0.303595	-0.040036	-0.099123	-0.021141	0.029035	0.023536			0.139581	-0.27894	0.171301	-0.02841	-0.160895	-0.178001			0.102898	-0.02689	-0.11764	-0.192926	-0.04168	0.130721			0.022051	-0.00943	0.048925	-0.08584	-0.155808	0.043157
	41	0.158223	0.059397	-0.107473	-0.176771	0.203017	-0.113305			-0.03541	-0.18672	-0.00033	0.239602	-0.189745	0.017603			0.134635	0.014407	-0.04673	-0.137136	0.077855	0.03585			-0.01686	-0.02114	-0.090364	-0.09249	-0.010408	-0.00507
	42	-0.136415	-0.042666	-0.144553	0.123514	-0.04652	-0.023305			-0.017	-0.187829	0.070745	0.363449	0.109023	0.07393			-0.09309	0.092017	-0.03821	-0.136206	0.14789	-0.11695			-0.012243	0.088736	0.049306	-0.14146	0.123572	-0.0835
	43	0.018871	0.086798	-0.006243	-0.022251	-0.000392	-0.136045			-0.01328	-0.10019	-0.134916	0.167888	0.068834	0.008013			0.049195	0.045593	0.021934	-0.122546	0.141688	-0.16905			0.037652	0.037814	-0.040274	-0.11368	0.030191	0.061969
	44	0.072049	-0.032086	-0.006003	-0.129801	-0.19635	0.03005			-0.06372	0.009896	0.143985	0.01393	7.5e-05	0.047701			0.100724	0.007399	-0.09551	0.246377	-0.12752	-0.06086			-0.06579	0.00051	0.077551	0.19273	-0.092768	-0.00555
	45	-0.031845	-0.030086	0.002918	0.029998	0.075627	-0.266455			0.006582	0.070874	0.076409	-0.23531	0.141247	-0.054891			-0.1544	-0.07471	-0.04982	0.054047	0.090205	-0.05875			0.055468	-0.05695	0.023047	0.488692	-0.070438	0.08525
Area Under the Curve
	PREL								POSTL								PRER								POSTR
		Anm1	Anm2	Anm3	Anm4	Anm5	Anm6			Anm1	Anm2	Anm3	Anm4	Anm5	Anm6			Anm1	Anm2	Anm3	Anm4	Anm5	Anm6			Anm1	Anm2	Anm3	Anm4	Anm5	Anm6
		-0.72581	0.530045	-0.757026	1.75287	-0.951281	2.37542			1.34129	-1.28529	1.76994	1.3951	-0.741909	1.04959			1.31422	1.23983	-0.607624	0.60966	-1.87858	2.06987			3.05439	-1.6965	2.50158	-1.9723	-0.851142	-0.384839
Exact P values (one-tailed paired t-tests, significance: P < 0.05)

## Sheet: mPFC_Cg
BOLD Curves
	PREL								POSTL								PRER								POSTR
		Anm1	Anm2	Anm3	Anm4	Anm5	Anm6			Anm1	Anm2	Anm3	Anm4	Anm5	Anm6			Anm1	Anm2	Anm3	Anm4	Anm5	Anm6			Anm1	Anm2	Anm3	Anm4	Anm5	Anm6
	1	-0.01946	-0.00583	-0.05829	0.024968	0.009527	-0.00281			0.036975	0.016997	-0.03366	0.03181	-0.07944	0.009423			0.019981	-0.03115	-0.04814	-0.03862	-0.02131	-0.00453			0.023555	0.036286	0.021181	-0.00805	-0.05391	-0.03428
	2	0.028384	-0.01709	0.003985	-0.03291	-0.0598	1.22e-07			0.041002	-0.08431	0.030857	-0.02187	-0.06022	0.050736			0.039178	0.011221	-0.00508	-0.01055	-0.02629	0.006898			0.038461	-0.15807	0.004602	-0.00384	-0.04758	0.058567
	3	0.000483	0.034566	0.01027	0.005365	-0.05374	0.032001			0.010518	-0.0651	0.0116	0.021366	0.02311	-0.00234			-0.01556	-0.01116	0.060816	0.027828	-0.03355	0.025811			0.04057	0.038685	0.02197	-0.03358	-0.00302	-0.00215
	4	0.039244	0.018462	0.042557	-0.00819	0.079206	-0.00934			-0.00574	0.035131	0.013988	-0.03299	0.051904	-0.06228			-0.00947	0.011944	-0.0077	0.01515	0.045909	-0.01209			-0.02075	-0.0029	0.001219	-0.00331	0.021945	-0.00391
	5	-0.04865	-0.03011	0.00148	0.010764	0.024803	-0.01985			-0.08275	0.097283	-0.02278	0.00169	0.064646	0.004463			-0.03414	0.019147	0.000112	0.006184	0.035245	-0.01609			-0.08184	0.086006	-0.04897	0.048789	0.082565	-0.01822
	6	-0.080211	0.00244	0.020904	-0.006292	-0.014643	0.008169			-0.11965	0.073771	0.074962	0.023763	0.081763	-0.029143			0.027228	-0.027205	0.08586	-0.048168	-0.046568	0.015077			-0.083469	0.138853	0.057486	0.021928	0.066698	-0.023918
	7	0.042604	0.025723	-0.067331	0.077383	-0.094763	0.001879			-0.05476	0.088521	0.099431	-0.069737	0.04506	-0.030433			0.008401	-0.024695	-0.08789	0.016701	-0.081758	0.046909			0.06287	0.079287	0.089942	-0.072943	0.092857	0.006809
	8	0.034758	0.031995	0.051467	0.03838	-0.060853	0.043672			0.014633	0.310681	0.212491	-0.051707	0.032108	-0.014012			0.057308	0.00224	0.003765	0.093514	-0.050948	0.071146			0.033166	0.330711	0.228535	-0.060213	0.06065	-0.010268
	9	0.045577	0.010901	0.22113	0.118251	0.062786	0.046415			0.068829	0.413208	0.344091	0.026102	0.074288	0.079697			0.01559	7e-05	0.223571	0.146191	0.080495	0.060116			0.042347	0.537861	0.340903	0.018486	0.066454	0.110745
	10	-0.047411	-0.00413	0.193751	0.012251	0.044525	0.070189			-0.04023	0.337447	0.315856	0.002973	0.052775	0.130961			0.025602	-0.001035	0.230364	0.024939	-0.025978	0.120434			-0.040079	0.300438	0.311011	-0.006363	0.041472	0.132335
	11	-0.097311	0.000728	0.097988	0.019389	0.044569	0.066494			0.059687	0.237607	0.253802	-0.035987	0.084009	0.110373			-0.05989	-0.000375	0.157832	0.022823	0.021375	0.143972			0.024164	0.213148	0.207129	-0.092343	0.056636	0.061313
	12	-0.063291	0.015267	-0.035231	0.000592	0.130885	0.076232			0.091617	0.232777	0.116303	-0.024257	0.097537	0.078631			-0.04718	0.029101	0.00732	0.0298	0.029944	0.128091			0.034377	0.214868	0.11838	-0.074523	0.131596	0.125159
	13	-0.056881	0.061886	-0.044211	-0.026872	0.051038	0.039424			0.104423	0.254937	0.072828	-0.015387	0.130545	0.042932			-0.02478	-0.001245	-0.03209	0.027341	0.085065	0.077529			0.054871	0.244718	0.053484	-0.019593	0.140241	0.075016
	14	0.020646	-0.00622	-0.023381	0.046022	0.071275	0.070847			0.109795	0.268515	0.057567	0.003763	0.166066	0.036353			0.051001	-0.014345	0.023915	0.007641	0.070332	0.122663			0.104904	0.250829	0.069359	-0.009193	0.16732	0.122113
	15	0.040387	0.008972	0.030042	0.011176	0.203904	0.087033			0.153931	0.365672	0.054894	-0.003637	0.288242	0.166112			0.064389	0.026113	0.051421	0.009495	0.039144	0.113406			0.121798	0.269722	0.041097	0.002047	0.286111	0.238361
	16	0.019385	0.073611	0.053556	0.048194	0.116266	0.070661			0.185955	0.074734	0.162383	-0.014527	0.284484	0.099002			-0.00323	0.087985	0.077631	0.017345	0.115432	0.106818			0.180088	0.201362	0.154913	0.018453	0.25416	0.154513
	17	0.019684	0.052357	0.030603	0.087883	0.110302	0.071632			0.235842	0.058037	0.167371	-0.083007	0.240203	0.161497			0.00077	0.029966	0.061521	0.036888	0.085695	0.135883			0.166266	0.124698	0.157492	-0.098523	0.30655	0.225934
	18	0.085513	0.049925	0.071102	0.069676	0.224482	0.056017			0.176856	0.096207	0.122976	-0.066207	0.205768	0.177847			0.045902	0.043612	0.054912	0.068687	0.188604	0.131207			0.206802	0.179258	0.15213	-0.088163	0.24445	0.263634
	19	0.090219	0.060091	0.114425	0.130216	0.132883	0.044657			0.256793	0.192553	0.092911	-0.071427	0.281182	0.189051			0.140488	0.054907	0.087149	0.074849	0.163752	0.064388			0.193241	0.23558	0.155554	-0.058303	0.231593	0.162554
	20	0.116354	0.100895	0.076707	0.128911	0.184127	0.070377			0.197379	0.295897	0.09925	0.042364	0.264934	0.137329			0.085054	0.072937	0.114953	0.113603	0.171496	0.080729			0.19187	0.310401	0.055167	-0.022093	0.295922	0.139987
	21	0.117408	0.161211	0.020551	0.109673	0.22163	0.051029			0.167245	0.38999	0.062394	0.028462	0.328668	0.181566			0.151698	0.099682	0.054061	0.103263	0.123666	0.088865			0.190649	0.420928	0.043707	0.029764	0.284018	0.245894
	22	0.111319	0.134611	0.003027	0.114514	0.230069	0.057792			0.23314	0.253486	0.195982	0.055242	0.285849	0.183151			0.130668	0.140638	0.016526	0.129669	0.13168	0.096506			0.190437	0.26943	0.11118	0.006117	0.271022	0.211721
	23	0.019101	0.119121	-0.001081	0.140558	0.196262	0.061487			0.181893	0.27036	0.106055	0.082238	0.278871	0.164481			0.034595	0.155592	-0.01008	0.159394	0.189963	0.11643			0.170385	0.1874	0.092667	0.125303	0.276085	0.19977
	24	0.037659	0.094015	0.052843	0.140967	0.15586	0.066378			0.174318	0.258393	0.132148	0.150214	0.301372	0.190418			-0.08121	0.134297	0.071313	0.149649	0.174361	0.098168			0.179325	0.275939	0.050855	0.108995	0.215837	0.143619
	25	0.100751	0.092433	0.012124	0.091544	0.177927	0.079761			0.128403	0.224315	0.064123	0.182319	0.266195	0.198318			0.025095	0.125943	0.06695	0.117165	0.15411	0.135561			0.177355	0.30436	0.049277	0.138255	0.244585	0.227675
	26	0.038776	0.057212	0.028751	0.11042	0.136548	0.055706			0.142408	-0.005123	0.042528	0.040775	0.193398	0.154276			-0.01069	0.126783	-0.00217	0.049978	0.113863	0.125585			0.177045	0.092599	-0.061753	0.016085	0.220775	0.213182
	27	0.139828	0.079411	-0.004281	0.143291	0.14446	0.045181			0.204476	-0.064483	0.001188	0.187416	0.156078	0.198043			0.070681	0.133119	-0.01535	0.096922	0.046671	0.072992			0.146361	-0.005572	-0.012403	0.113193	0.14288	0.181775
	28	0.197503	0.018334	0.018132	0.110883	0.162151	0.022822			0.22459	-0.029293	-0.057232	0.109734	0.127497	0.13238			0.137109	0.146083	0.0002	0.142355	0.149369	0.035067			0.193621	-0.062092	-0.067893	0.12549	0.198151	0.16058
	29	0.152805	0.04007	0.105545	0.114174	0.174724	0.035632			0.18346	-0.033933	0.001998	0.157751	0.132379	0.114837			0.127686	0.144461	0.037757	0.127007	0.12329	0.041708			0.178492	0.08741	-0.031313	0.117933	0.134482	0.129284
	30	0.148871	0.016898	0.143674	0.098164	0.083333	0.06138			0.280802	-0.075913	0.073442	0.085564	0.095174	0.056355			0.200568	0.080346	0.054675	0.106638	0.080772	0.086395			0.280375	-0.145922	-0.021763	0.093531	0.061682	0.111552
	31	0.121265	-0.019403	0.173529	0.109391	0.138188	0.061612			0.189196	-0.045823	-0.016862	0.117351	0.061787	0.13387			0.178831	0.12119	0.105292	0.056562	0.119218	0.105376			0.148594	-0.100742	0.003297	0.107792	0.107278	0.15881
	32	0.038124	0.014314	0.114575	0.046246	0.209139	0.054898			0.177196	0.08538	0.033588	0.086137	0.027873	0.152988			0.131872	0.122441	0.050482	0.007559	0.105051	0.088539			0.150344	0.144624	0.052594	0.06556	-0.019766	0.105919
	33	0.024577	0.0261	0.076507	0.113033	0.19507	0.047685			0.098526	0.142872	-0.032612	0.012393	-0.095072	0.111749			0.091522	0.053018	0.017189	0.053942	0.149054	0.063612			0.147227	0.241588	-0.100623	0.050467	-0.022766	0.160339
	34	0.117079	0.010927	0.0199	0.132035	0.086667	0.046498			0.040393	0.040292	0.002218	0.095944	-0.006232	0.055504			0.123506	0.028557	-0.03136	0.118968	0.014404	0.057701			0.054376	0.052019	-0.106883	0.076421	-0.056056	0.079448
	35	0.111259	0.059078	-0.036011	0.052838	-0.009013	0.040109			0.013131	-0.067523	-0.002952	0.070261	0.041178	0.098551			0.11018	0.071301	-0.02241	0.00412	0.064422	0.066919			0.001254	-0.044872	-0.029553	0.134435	-0.008656	0.079635
	36	0.066669	0.085589	0.047692	0.035021	-0.072053	0.017609			0.088717	0.134056	0.030458	0.06665	0.047514	0.046823			0.060028	0.063065	-0.0181	-0.027508	0.023002	0.031834			0.062259	0.124282	0.018837	0.04067	0.039112	0.003104
	37	0.053236	0.082984	0.032947	0.019332	-0.084143	-0.003477			0.02283	0.077098	0.016948	0.089483	0.050268	0.045018			0.105988	0.103955	-0.00497	0.02086	-0.030548	0.017751			0.012948	0.149016	-0.058313	0.052359	0.027205	0.014713
	38	0.030954	0.075026	0.070131	-0.027762	0.109445	0.031809			-0.003824	-0.097593	-0.059622	0.106417	-0.013582	0.082138			0.070082	0.074911	0.03165	-0.038718	0.032077	0.059703			0.021963	-0.066292	-0.071203	0.091647	0.003171	0.112375
	39	0.007012	0.063135	0.047588	-0.043472	0.021334	0.045864			0.003106	-0.130553	-0.002552	0.085323	-0.146692	-0.007063			0.020829	0.042719	0.061088	-0.044698	0.039779	0.051954			0.062465	-0.078002	-0.004873	0.069929	-0.102486	0.006561
	40	0.03975	0.030442	-0.031131	0.050485	0.030064	0.050834			-0.04079	-0.041303	0.019058	0.070758	-0.044342	-0.075613			0.035342	0.056667	-0.01718	-0.006988	0.054376	0.089495			-0.034879	-0.089582	-0.005883	0.072819	-0.098306	-0.035198
	41	-0.090881	0.006387	-0.043871	0.058412	0.10878	0.011633			0.013322	-0.052663	0.005268	0.128327	-0.077532	0.008622			-0.05417	0.012762	-0.01749	-0.013338	0.073484	0.031106			0.013819	-0.032277	0.074423	0.053209	-0.076296	-0.017248
	42	-0.015151	0.037103	0.028116	0.002847	0.061993	0.011554			0.006163	-0.119823	0.062871	0.025179	-0.026092	0.043245			-0.00786	0.064819	0.016557	0.012599	0.025593	0.01532			-0.026769	-0.212842	0.017017	0.061618	-0.028576	0.067732
	43	-0.065481	0.07153	0.02767	0.014698	0.031092	0.046328			-0.03566	-0.094283	0.076487	0.060775	0.013877	0.022669			-0.08295	0.050716	0.031063	0.030983	0.047469	0.036338			-0.009527	-0.015641	0.087883	-0.008663	-0.005546	0.062456
	44	-0.104001	0.054957	0.045112	0.003851	0.130107	0.005093			-0.04719	0.024594	0.075501	-0.033067	0.000384	0.020171			-0.09402	0.02803	0.010198	0.015261	0.075071	-0.003712			-0.092389	-0.023608	0.053422	-0.011793	0.00324	0.087805
	45	-0.101301	0.016925	-0.002471	0.01863	0.03733	-0.014807			-0.09989	0.188156	0.055356	0.038778	0.055934	0.107185			-0.09107	0.04652	0.008639	-0.007348	0.036197	-0.003252			-0.105509	0.149406	0.036937	0.058952	0.027491	0.103414
Area Under the Curve
	PREL								POSTL								PRER								POSTR
		Anm1	Anm2	Anm3	Anm4	Anm5	Anm6			Anm1	Anm2	Anm3	Anm4	Anm5	Anm6			Anm1	Anm2	Anm3	Anm4	Anm5	Anm6			Anm1	Anm2	Anm3	Anm4	Anm5	Anm6
		1.46715	1.91285	1.74109	2.51493	3.88374	1.81411			3.78707	4.53125	3.1329	1.76352	4.38372	3.75588			1.77095	2.50565	1.55477	2.00594	2.96248	3.02433			3.58343	5.2533	2.31222	1.24876	4.28127	4.59921
Exact P values (one-tailed paired t-tests, significance: P < 0.05)
	PREL vs. POSTL		PRER vs. POSTR
	0.024647		0.024629

## Sheet: mPFC_Prl
BOLD Curves
	PREL								POSTL								PRER								POSTR
		Anm1	Anm2	Anm3	Anm4	Anm5	Anm6			Anm1	Anm2	Anm3	Anm4	Anm5	Anm6			Anm1	Anm2	Anm3	Anm4	Anm5	Anm6			Anm1	Anm2	Anm3	Anm4	Anm5	Anm6
	1	-0.07292	0.001234	-0.04115	-0.04676	0.095736	0.112301			0.005695	-0.09835	-0.02149	-0.00134	-0.0582	-0.02196			-0.05107	-0.02798	-0.03326	-0.04001	0.007567	0.129346			-0.00355	-0.07556	-0.08255	0.068416	-0.0623	-0.03707
	2	-0.06465	-0.02758	-0.05661	-0.01976	-0.119	0.16529			0.041759	-0.05268	0.054451	-0.11699	-0.03226	0.057959			-0.13007	0.075263	-0.04129	-0.01507	-0.0674	-0.13892			0.039786	-0.09961	0.061572	-0.04518	-0.02269	0.096544
	3	-0.11819	0.022504	0.053614	0.005263	-0.07509	0.135954			0.006902	-0.08593	0	0.037345	-0.02886	-0.00896			-0.05467	-0.04005	0.03922	0.063902	-0.09994	0.037942			0.021348	0.070871	-0.02345	-0.00893	-0.12661	-0.03576
	4	0.084183	0.045315	0.057299	0.015678	0.137757	-0.05374			0.019924	0.02939	0.036884	0.074426	0.092743	-0.11223			0.108444	0.015138	0.067758	-0.04594	0.112591	-0.04398			-0.03054	0.04258	0.028353	-0.02846	0.128313	0.019749
	5	0.17158	-0.04147	-0.01315	0.04558	-0.0394	-0.02923			-0.07428	0.107575	-0.06985	0.006555	0.026578	-0.0148			0.127373	-0.02236	-0.03243	0.037119	0.047184	0.015607			-0.02705	0.061718	0.016073	0.01415	0.083292	-0.04347
	6	0.032314	-0.032745	0.084142	0.030425	-0.241397	-0.075245			-0.132012	0.041935	0.027287	0.017991	0.063334	0.013518			-0.024374	0.008072	0.122425	-0.069341	0.003165	-0.00972			0.105852	0.090972	0.101856	0.042349	0.033529	-0.112438
	7	0.201468	-0.018045	-0.054969	0.066314	-0.006477	-0.144175			-0.081421	0.090122	0.063011	0.064328	0.103055	-0.074255			0.292637	-0.003822	-0.158563	0.052709	0.050694	-0.03725			0.031383	-0.017345	0.191773	-0.001517	0.092485	-0.057532
	8	0.082917	-0.081765	0.159392	0.046961	0.003439	0.198594			0.069228	0.24643	0.269484	-0.081829	0.16264	0.012505			0.022017	-0.005302	0.154369	0.029367	0.086963	-0.06937			0.12228	0.307752	0.365677	-0.052037	0.233727	0.018257
	9	0.079397	0.005817	0.273216	-0.009812	0.214482	0.026964			-0.006532	0.531132	0.412138	0.07782	0.111802	-0.027335			0.08759	0.039964	0.319559	-0.035431	0.180568	0.020753			0.127032	0.420958	0.369022	0.14486	0.013523	0.054196
	10	0.068286	-0.041745	0.126885	-0.061202	-0.031097	0.075114			-0.013492	0.311215	0.227909	0.081651	0.084874	-0.063555			0.045358	-0.054192	0.242704	-0.080271	-0.006498	0.045935			0.00206	0.288499	0.228281	-0.037657	0.134852	-0.102301
	11	-0.02133	-0.028795	0.144353	0.105885	-0.001018	-0.086015			0.09681	0.201355	0.374413	0.053428	0.21107	-0.122005			0.022308	0.000816	0.15589	-0.068231	0.060813	0.002424			0.071151	0.108895	0.204145	0.079255	0.179523	-0.080681
	12	-0.05825	-0.083265	0.085232	0.034578	0.030338	0.09418			0.143155	-0.073155	0.150282	0.045161	0.238956	-0.055995			-0.035844	0.045694	-0.009813	-0.076081	0.049901	-0.001437			0.101996	-0.098515	0.13663	0.01595	0.249116	-0.047931
	13	-0.06682	-0.119045	-0.011569	-0.039212	0.074903	0.091025			-0.005582	0.049075	0.173876	0.068567	0.149129	-0.206745			-0.036694	0.020259	-0.019673	-0.034391	0.099623	-0.05005			0.056635	0.156305	0.05579	0.072699	0.162106	-0.156811
	14	-0.06128	-0.095765	-0.027489	-0.095352	0.020285	0.111806			0.009158	0.171832	0.141371	-0.024879	0.285706	-0.159385			-0.065644	-0.046102	0.044669	0.050356	0.039947	0.066571			0.139418	0.162497	0.03395	0.073463	0.21521	-0.078861
	15	0.069619	-0.128255	0.047087	-0.056472	-0.021287	0.203854			0.043318	0.240411	0.085916	0.006231	0.395894	-0.031725			0.098896	0.039349	0.138306	-0.031111	0.037176	0.014401			0.166222	0.210165	0.043813	0.101785	0.372382	-0.006551
	16	-0.11895	0.02249	0.05191	-0.038282	0.139446	0.065206			0.103378	-0.094515	0.186743	0.058632	0.255837	-0.142895			-0.093254	-0.120258	0.175275	0.03686	0.076228	0.036259			0.169293	0.207625	0.044044	0.0316	0.291903	-0.187211
	17	-0.11609	-0.074895	-0.052159	-0.083372	0.113762	0.069856			0.146963	-0.109255	0.265662	-0.206469	0.28863	0.014975			-0.024024	-0.101512	0.064761	-0.015881	0.021343	0.078799			0.134425	0.262305	0.1364	-0.058897	0.352569	-0.005721
	18	0.01747	-0.084405	-0.008449	-0.022762	0.068419	0.137331			0.065704	-0.137925	0.222941	0.003671	0.222	-0.054605			0.009245	0.00515	0.016434	-0.015921	0.039065	0.092485			0.19208	0.155945	0.033586	-0.020157	0.240439	-0.046521
	19	0.06152	-0.018335	-0.090019	0.002294	-0.059167	0.040805			0.058307	0.08721	0.044359	-0.056209	0.198325	-0.045425			-0.080944	-0.000202	-0.016213	-0.079031	0.011945	-0.07162			0.031169	0.217868	-0.012574	0.047292	0.278804	-0.074031
	20	-0.00554	-0.008305	-0.042569	0.072077	0.00897	0.037588			0.09891	0.157969	-0.012105	-0.052629	0.312806	0.101404			-0.046794	0.006862	0.029301	0.044391	0.043796	0.104799			0.134702	0.189473	-0.044154	0.028332	0.401016	-0.013091
	21	-0.00548	0.048544	-0.051049	0.068771	0.071579	-0.064745			0.083638	0.143798	-0.011395	-0.099209	0.332231	0.126075			-0.142744	0.029183	-0.021103	-0.007541	0.04065	0.026474			-0.025667	0.161663	0.03256	0.029929	0.397477	-0.008031
	22	-0.03341	0.05099	-0.041569	0.016173	0.076044	-0.144755			0.090242	0.069923	0.042929	-0.008129	0.208306	0.063817			-0.015034	0.0024	0.024049	0.013876	0.134639	-0.05615			0.186812	0.057139	0.090402	-0.046267	0.221038	0.060772
	23	0.008982	0.008331	-0.116739	0.066616	0.13633	-0.065465			0.008514	0.143771	-0.006215	0.185997	0.194845	-0.094845			-0.168494	0.028661	-0.077983	-0.009921	0.04844	0.128492			0.036403	0.139956	0.021868	0.220294	0.263482	0.00476
	24	0.002125	-0.123295	-0.001909	0.1192	0.301509	-0.160315			-0.031502	0.107242	0.090368	-0.001259	0.290637	-0.018155			-0.163384	0.014826	0.013902	0.047667	0.233622	0.055867			0.063546	0.232204	0.061485	0.025036	0.304845	0.059729
	25	0.006215	-0.034065	-0.073949	-0.009312	0.146111	0.00413			-0.085192	0.067403	0.103443	-0.007929	0.190814	-0.199235			0.045446	0.049761	-0.076103	0.000172	0.106915	-0.00194			0.050226	0.042985	-0.032354	0.080112	0.27409	0.062726
	26	0.219098	0.087479	-0.062709	0.073108	-0.021837	0.031884			0.087372	-0.115675	0.106332	-0.012449	0.264447	0.034956			0.062668	0.095793	-0.036613	-0.051791	0.046298	0.010894			0.04464	0.09718	-0.099604	-0.011277	0.199034	0.070738
	27	-0.00568	0.010864	-0.049149	0.055669	0.167636	-0.085035			0.039959	0.076318	-0.173195	-0.048789	0.229325	0.010052			0.066935	0.073875	-0.148053	-0.038441	0.135391	0.061112			0.038499	-0.013715	-0.019714	-0.034257	0.250161	0.09592
	28	-0.00364	-0.009345	-0.039559	-0.023972	0.063632	-0.145505			0.113204	-0.060765	-0.076385	-0.001959	0.204224	-0.129485			-0.000264	0.007761	-0.017333	-0.065371	0.074928	-0.03766			0.080185	-0.051625	-0.194254	0.004842	0.227676	-0.002311
	29	0.151745	0.018426	0.000593	-0.037492	0.01985	0.100211			0.148321	-0.177995	-0.073385	-0.010979	0.167541	0.054886			0.117258	0.04341	0.027388	-0.088791	-0.032668	0.021327			0.116232	-0.080605	-0.150784	0.134828	0.230452	0.02253
	30	0.122759	-0.011655	0.04081	0.010335	0.012947	-0.015605			0.15689	-0.121433	-0.081592	-0.036659	0.108957	-0.045785			0.094905	0.059138	0.128552	-0.100187	0.014612	0.012314			0.20319	-0.051877	-0.173434	0.061791	0.226349	-0.052351
	31	0.128257	0.012295	0.001176	-0.002652	0.170755	-0.213215			0.048495	-0.141235	0.013097	-0.076829	0.016539	0.089999			0.102615	-0.013702	0.039851	-0.134251	0.275945	-0.11597			0.02797	-0.051235	-0.011294	0.114624	0.095902	-0.027021
	32	-0.00926	0.056557	0.017129	-0.117322	0.20955	0.074138			-0.016582	-0.040695	-0.018995	-0.088769	0.012103	0.14512			0.015769	0.047589	-0.064693	-0.040431	0.136902	0.020422			-0.024867	0.000688	-0.082354	0.038004	0.088801	0.148612
	33	-0.02188	-0.038665	-0.036039	0.038919	0.009515	-0.113855			0.056922	-0.131045	-0.011985	0.040988	0.016966	0.025403			0.038939	-0.067532	-0.126403	-0.038761	0.227435	-0.08052			0.211496	-0.077495	-0.149814	0.04957	0.044372	0.189002
	34	0.115321	-0.020075	-0.168579	0.024656	0.110941	0.096109			-0.067642	-0.080695	-0.041015	-0.107249	0.041581	0.037621			0.011163	-0.008572	-0.109473	-0.010171	0.068054	0.191079			0.07595	-0.049365	-0.001984	0.052175	0.107294	0.015849
	35	0.121698	-0.064195	-0.106049	0.025432	0.06608	-0.139885			0.025398	-0.048025	0.050916	-0.010459	0.0853	-0.040745			0.118002	-0.020772	-0.050113	-0.070681	0.083156	0.167198			0.072466	-0.055325	-0.105964	-0.037847	0.006074	0.032358
	36	0.027223	-0.001655	-0.095229	-0.062252	-0.029447	-0.057155			0.098997	-0.04782	0.039238	-0.025379	0.08659	-0.065195			0.011896	-0.030982	-0.151193	-0.077261	0.053996	-0.0087			0.129465	0.015826	-0.051994	-0.069607	0.013418	-0.022621
	37	0.089249	-0.072745	-0.040959	0.091208	-0.122097	-0.203485			-0.033182	-0.035535	-0.054245	0.032009	0.094392	0.010661			0.095715	-0.040192	-0.061823	-0.069281	-0.069758	-0.0155			-0.032767	-0.199055	-0.111724	0.149892	0.133973	0.056992
	38	-0.01942	0.031092	0.005158	0.032692	0.048352	-0.147205			0.036096	-0.152105	-0.011335	0.096618	-0.034711	-0.014505			-0.054284	-0.028332	-0.037033	-0.064731	-0.104818	0.095764			-0.003287	-0.231385	-0.067604	0.160527	0.012652	0.092706
	39	-0.02438	-0.030385	0.021137	0.07335	0.085999	0.08233			0.036377	-0.069115	-0.097225	-0.102349	0.013014	-0.016945			-0.152104	-0.057472	0.080767	-0.070091	0.238646	-0.01998			-0.053987	-0.102965	-0.101454	0.096367	0.003765	0.003675
	40	-0.05614	0.023353	-0.089639	0.051233	0.010524	0.079495			-0.039382	0.041866	0.025627	-0.053249	0.0184	-0.046735			-0.047624	-0.030042	-0.119143	-0.029621	0.015437	0.187371			0.092934	-0.103735	-0.100862	0.098772	-0.05126	0.180007
	41	-0.10773	0.056532	-0.013749	0.032521	0.163801	0.058355			0.078269	-0.192695	-0.058395	0.023608	-0.044711	0.003165			-0.074544	-0.056192	-0.091343	-0.069261	-0.003358	0.192995			0.021819	-0.153505	-0.104614	0.101243	-0.08781	0.034795
	42	-0.07393	0.027598	-0.072699	0.007732	-0.000283	0.029316			0.01591	-0.026285	0.03532	-0.085299	-0.007901	0.133347			-0.190354	0.093726	0.002321	-0.005901	0.004489	-0.05894			0.003412	-0.088585	-0.016854	-0.030157	0.02087	0.127595
	43	-0.1478	0.06444	0.056069	0.014311	0.067751	0.172722			0.012377	-0.102005	0.017834	0.064603	-0.052021	0.034915			-0.173084	-0.007382	0.019212	0.07131	0.034864	0.073859			0.009477	0.006162	-0.030584	-0.033827	-0.11228	0.074436
	44	0.022365	0.052492	0.053204	0.031819	0.034508	-0.019955			-0.025162	0.020236	0.047949	0.048743	0.050887	0.049494			0.094038	-0.046229	0.052863	-0.003011	8.9e-05	0.00664			-0.084287	0.062982	0.035683	-0.043267	0.071428	0.115277
	45	0.05157	-0.030855	-0.007159	0.0572	0.02491	0.07535			-0.047432	0.017375	-0.059485	0.017861	0.00141	0.06344			0.018966	-0.012172	-0.035243	0.052722	0.107641	0.118718			-0.004587	0.109894	0.006217	0.026953	-0.00488	0.077477
Area Under the Curve
	PREL								POSTL								PRER								POSTR
		Anm1	Anm2	Anm3	Anm4	Anm5	Anm6			Anm1	Anm2	Anm3	Anm4	Anm5	Anm6			Anm1	Anm2	Anm3	Anm4	Anm5	Anm6			Anm1	Anm2	Anm3	Anm4	Anm5	Anm6
		0.722591	-0.674997	-0.18646	0.590012	2.13826	0.405323			1.3868	0.75865	2.43149	-0.211055	5.57322	-0.730193			-0.117113	-0.038663	0.424686	-1.15176	2.66628	1.19814			2.82097	2.2796	0.529208	1.60577	6.18811	0.516386
Exact P values (one-tailed paired t-tests, significance: P < 0.05)
	PREL vs. POSTL		PRER vs. POSTR
	0.11155		0.023285

## Sheet: RS
BOLD Curves
	PREL								POSTL								PRER								POSTR
		Anm1	Anm2	Anm3	Anm4	Anm5	Anm6			Anm1	Anm2	Anm3	Anm4	Anm5	Anm6			Anm1	Anm2	Anm3	Anm4	Anm5	Anm6			Anm1	Anm2	Anm3	Anm4	Anm5	Anm6
	1	-0.02743	0.024424	-0.06582	0.000965	-0.06412	-0.03682			-0.00034	0.015742	0.029317	-0.04715	-0.03099	-0.0093			0.043944	-0.00475	-0.03017	0.025005	-0.03555	0.015991			0.034849	0.046519	0.011322	-0.01649	-0.02566	0.027707
	2	0.031354	-0.00837	-0.00507	0.004752	0.012545	0.004168			0.005634	0.007562	-0.00567	-0.04592	0.011969	0.013087			0.008461	0.023835	0.006954	-0.01124	0.012019	0.020424			-0.01055	0.006195	0.036764	-0.00499	-0.03473	-0.00053
	3	0.042269	0.015795	0.023227	-0.00786	0.00426	0.040458			0.034035	-0.05562	-0.01463	0.033521	0.001945	-0.00123			0.06253	-0.00925	0.074835	0.023814	-0.08555	-0.03575			0.010879	-0.02335	-0.02124	0.026932	-0.01136	0.008955
	4	0.014859	-0.0115	0.052101	0.02903	-0.03737	-0.00892			0.000354	0.025589	0.006487	0.033746	0.018172	-0.03417			-0.02646	-0.00404	-0.05239	-0.00677	0.084902	0.011072			0.005133	-0.03069	-0.01821	-0.00703	0.056821	-0.02398
	5	-0.06105	-0.02036	-0.00444	-0.02689	0.084689	0.001114			-0.03969	0.006723	-0.0155	0.025808	-0.0011	0.031606			-0.08848	-0.0058	0.000776	-0.03081	0.02417	-0.01173			-0.04031	0.001327	-0.00864	0.001576	0.014937	-0.01215
	6	-0.016505	0.007357	0.030185	0.026667	-0.008292	0.04827			-0.037111	-0.005925	-0.021361	0.041305	0.00805	0.009977			0.004854	-0.021489	0.02159	-0.000909	-0.045584	0.033848			-0.0308	-0.01178	0.006777	0.047806	0.019226	0.03889
	7	0.01624	0.00431	-0.027172	0.023424	-0.049222	0.045987			-0.035071	0.007615	0.042613	-0.018107	-0.016329	0.003978			0.016117	0.00117	-0.044142	-0.001969	-0.021554	0.039383			-0.06651	-0.0212	0.030553	0.03622	0.002798	0.049785
	8	-0.024405	0.047351	0.111025	0.04465	-0.021942	0.072436			-0.011021	0.088451	0.076603	0.034349	0.039844	0.020639			-0.005765	0.004793	0.084729	0.018944	-0.068914	0.02747			-0.02201	0.109719	0.124372	0.065159	-0.00527	0.072282
	9	-0.017205	0.04794	0.162246	0.017479	0.013254	0.069484			0.025455	0.172867	0.10355	0.020977	0.028144	0.089681			0.074618	-0.002589	0.129081	0.029642	-0.031954	0.087283			-0.03913	0.138178	0.123849	0.071987	-0.00728	0.091916
	10	-0.000412	0.02669	0.118456	0.036194	0.055808	0.13588			0.020323	0.161773	0.113613	0.073602	0.064145	0.146231			0.034669	0.021431	0.133643	0.07958	-0.013234	0.118382			-0.02057	0.124674	0.079543	0.145149	-0.02941	0.154041
	11	-0.011375	0.035144	0.105821	0.030894	0.018212	0.121941			0.029494	0.062948	0.063347	0.053324	0.05677	0.107273			-0.037575	0.040382	0.090729	0.008736	0.063646	0.162173			-0.03588	0.017906	0.040312	0.135841	0.034578	0.157922
	12	-0.051495	0.005876	0.060421	0.0173	0.032822	0.095019			-0.010711	-0.078335	0.036541	0.080098	0.152374	0.116978			-0.040735	0.027547	0.042623	-0.005439	0.017105	0.088859			-0.03348	-0.06363	0.073855	0.132034	0.115665	0.137683
	13	-0.060475	0.007374	0.037689	-0.042962	0.082456	0.093404			0.041792	0.013466	-0.017591	0.138842	0.077524	0.083098			-0.013975	0.018036	-0.006482	0.012166	0.065149	0.031138			-0.02804	-0.0644	-0.01678	0.124213	0.096656	0.116982
	14	-0.061042	0.036947	0.006774	-0.051072	0.074626	0.095237			0.017971	0.016764	0.04572	0.080085	0.124451	0.083338			-0.003595	0.022116	-0.018972	0.017697	-0.044164	0.04702			-0.00675	0.038257	-0.02264	0.08029	0.087507	0.06556
	15	-0.036557	0.072742	0.019549	-0.017542	0.05824	0.098678			0.076614	0.105176	0.017091	0.133038	0.161214	0.097862			-0.05455	0.04662	-0.018942	0.018314	0.095956	0.079455			0.024667	0.120541	-0.0344	0.097607	0.083758	0.135034
	16	-0.037695	0.074448	0.03232	-0.043962	0.056678	0.085484			0.070015	0.11658	0.017312	0.099514	0.146784	0.041993			-0.054335	0.064086	-0.033392	0.006022	0.034681	0.120986			0.010465	0.019504	0.01512	0.136105	0.089098	0.131636
	17	-0.052745	0.072798	-0.138415	0.014319	0.06536	0.073291			0.105502	-0.006025	0.026066	0.035728	0.178154	0.08145			-0.097395	0.02809	-0.068402	-0.05291	0.079123	0.113894			0.029506	-0.04551	0.021523	0.02544	0.173432	0.128858
	18	-0.091115	0.064391	-0.152586	0.015273	0.034469	0.057207			0.109021	-0.068055	0.023966	0.099102	0.187362	0.066272			-0.092385	0.027859	-0.104082	0.03858	0.082783	0.056137			0.058345	-0.02283	0.016004	0.004458	0.160231	0.164372
	19	-0.109205	0.045843	-0.191894	0.016243	0.056521	0.0625			0.033297	0.025549	-0.013321	0.106684	0.161557	0.052696			-0.134945	0.063513	-0.097972	0.05694	0.095507	0.069298			0.006679	0.047105	-0.03965	0.0518	0.094083	0.108525
	20	-0.095155	0.083375	-0.129617	0.046557	0.085741	0.076191			0.023777	0.074313	-0.008671	0.086488	0.189226	0.105287			-0.080475	0.127522	-0.046212	0.062814	0.043577	0.061243			0.027857	0.083036	-0.10205	0.035463	0.136462	0.124927
	21	-0.131562	0.111903	-0.139834	0.078653	0.094533	0.092183			0.028799	0.138447	0.002859	0.091831	0.17913	0.106185			-0.036795	0.095212	-0.036902	0.091442	0.008781	0.07012			0.018025	0.163172	-0.00732	0.065271	0.08467	0.144457
	22	-0.114793	0.10193	-0.151821	0.086811	0.089123	0.085131			0.035713	0.135561	0.026665	-0.003797	0.154758	0.075953			-0.046765	0.095421	-0.050402	0.101186	0.010518	0.09635			0.008382	0.130698	0.005844	0.042352	0.125775	0.094702
	23	-0.112074	0.103963	-0.153935	0.093553	0.098351	0.082762			0.028814	0.123384	0.002614	0.097102	0.149513	0.083229			-0.045775	0.104496	-0.142252	0.111165	0.010472	0.098012			0.013678	0.156002	-0.00298	0.094949	0.149473	0.142687
	24	-0.094305	0.096411	-0.083713	0.048794	0.024844	0.009505			0.027127	0.221011	0.030119	0.055383	0.181917	0.082432			-0.066645	0.064213	-0.075882	0.111504	0.025817	0.073319			0.010641	0.181023	0.040412	0.092461	0.120676	0.071164
	25	-0.069374	0.065683	-0.107451	0.104277	0.049483	0.010643			0.074409	0.184424	-0.008551	0.069051	0.146154	0.155253			-0.079965	0.081481	-0.044422	0.083666	0.071366	0.083722			0.023612	0.240797	0.005972	0.092557	0.100205	0.15421
	26	-0.054915	0.072372	-0.090991	0.082037	0.110895	-0.078661			0.0685	0.166807	0.015566	0.05434	0.08789	0.102715			-0.067385	0.096669	-0.065402	0.091404	0.055973	0.023021			0.021546	0.121682	0.002852	0.094565	0.088737	0.158969
	27	0.023946	0.073709	-0.163188	0.119998	0.120335	-0.065805			0.063185	0.065131	0.014389	0.030858	0.07888	0.105569			-0.040675	0.082893	-0.033322	0.07607	0.083645	-0.004302			0.062123	0.074811	-0.02547	0.105089	0.053192	0.093483
	28	0.070082	0.083629	-0.110866	0.132718	0.102417	-0.120015			0.042799	0.108396	0.007232	0.095908	0.087384	0.12546			-0.022355	0.119984	-0.056552	0.099366	0.059503	-0.020112			0.019335	0.079516	-0.05799	0.167572	0.063331	0.101228
	29	0.036595	0.072608	-0.096645	0.114725	0.080073	-0.106425			0.041393	0.046718	-0.002831	0.116312	0.069828	0.081557			-0.034155	0.087779	0.004856	0.131205	0.02187	0.009052			-0.01945	0.093187	-0.00562	0.13426	0.026501	0.06735
	30	0.045121	0.077696	-0.063714	0.09568	0.115879	-0.083815			0.084006	0.069829	-0.010691	0.057843	0.062711	0.062713			-0.019475	0.082696	-0.019922	0.093003	0.035319	-0.014852			0.007151	0.123847	0.066386	0.12772	0.048141	0.07085
	31	0.087348	0.069437	-0.059006	0.087709	0.010678	-0.076199			0.094265	0.050042	0.023611	0.038649	0.034314	0.039678			-0.043205	0.087179	0.008695	0.102236	0.04696	-0.015192			0.059278	0.002639	0.005829	0.053688	0.036121	0.063512
	32	0.007445	0.033563	-0.067306	0.085269	0.032767	-0.024726			0.063631	0.086313	-0.015531	0.047734	-0.004649	0.081181			-0.088925	0.110923	-0.017792	0.072768	0.088941	-6e-06			0.059084	0.046678	-0.00056	0.088386	-0.01099	0.040569
	33	-0.010572	0.056633	-0.100757	0.099688	0.050589	0.016581			0.028558	0.155684	-0.024081	0.049838	0.032261	0.067747			-0.086335	0.082142	-0.010202	0.031634	0.09951	-0.033542			0.019838	0.071171	-0.01848	0.032452	-0.00307	0.062017
	34	0.024441	0.083248	-0.102178	0.094458	0.02476	-0.000755			0.050227	0.094003	-0.036451	0.079639	0.037879	0.030651			-0.054585	0.110156	-0.057272	0.11341	0.114841	0.011537			-0.00874	0.017701	-0.0186	0.091329	0.02671	0.035666
	35	0.014966	0.031015	-0.050018	0.078085	0.001368	0.035108			0.01198	0.079445	-0.038781	0.065186	0.035617	0.026976			-0.137275	0.064678	-0.027582	0.095366	0.051744	0.027743			0.033964	0.054787	-0.00286	0.087226	0.018496	0.031847
	36	-0.000514	0.050062	-0.053789	0.079557	-0.043042	0.02064			0.02891	0.032108	-0.017371	0.027456	0.004852	0.043802			-0.108525	0.042018	-0.086792	0.044368	0.061152	0.012392			0.031812	-0.00388	0.000212	0.067937	0.042409	0.048492
	37	0.075394	0.049548	-0.044962	0.04245	0.055962	-0.111465			0.023291	0.047717	0.036631	0.063979	0.050298	-0.007111			-0.039295	0.061463	-0.054742	0.006348	0.004848	-0.018882			0.020335	0.070395	0.038099	0.067168	0.059737	-0.01967
	38	0.008455	0.052347	-0.033871	0.006468	0.035952	-0.101195			0.046504	0.009927	-0.030111	0.08939	0.012951	0.040914			-0.010305	0.055333	0.023521	-0.025869	-0.002074	0.027603			0.024606	-0.00957	-0.01862	0.072144	0.0276	0.078594
	39	-0.007167	0.020654	-0.025976	0.02039	0.07115	0.028438			0.035714	-0.015245	0.00318	0.065492	-0.000309	0.042027			-0.026935	0.048309	0.048523	-0.053709	0.031037	0.015778			0.056962	0.018177	-0.02719	0.082639	-0.04146	0.028313
	40	-0.021665	0.043431	0.027343	0.051223	0.023005	0.071514			0.041806	0.094992	0.014261	0.055825	-0.099899	-0.006431			-0.019275	0.04901	-0.007992	-0.015999	0.058597	0.014516			0.020512	-0.01897	-0.0448	0.113028	-0.03932	-0.00141
	41	-0.090735	0.061736	-0.032582	0.013412	0.023834	0.014108			0.007905	-0.002045	0.029795	0.004602	-0.022489	-0.019291			-0.025675	0.021349	-0.021212	0.050951	0.037952	0.02267			0.037977	0.011047	0.019344	0.049495	-0.02674	0.012286
	42	-0.036275	0.028034	0.016357	0.026857	0.081521	0.0002			-0.002071	-0.031975	-0.015101	0.01277	-0.001029	0.021381			-0.067125	0.070556	0.010403	0.019462	0.050149	0.023132			-0.01333	-0.0175	0.01045	0.064763	-0.01784	0.001345
	43	0.001882	0.047536	0.028031	0.010058	0.064096	0.060068			0.021462	-0.078135	0.003522	0.054679	0.017703	0.030837			-0.000815	0.021779	-0.020828	0.023394	-0.052404	-0.041552			-0.00019	-0.0653	-0.01527	0.106192	0.013982	0.023509
	44	-0.034965	0.010775	0.035321	0.040469	0.016309	0.032229			0.005823	0.015831	0.031568	0.034767	0.033175	0.02318			-0.097475	0.024983	-0.047452	0.001175	0.000887	0.033761			-0.01694	-0.00035	-0.01079	0.00691	0.062794	0.022326
	45	-0.083405	0.025148	-0.012072	-0.022292	0.125734	0.037224			-0.043021	0.028127	-0.005541	0.018435	-0.004619	0.107334			-0.151775	0.042628	-0.005212	-0.044069	0.04534	0.000742			-0.05674	0.014408	0.001397	0.018617	0.013985	0.05414
Area Under the Curve
	PREL								POSTL								PRER								POSTR
		Anm1	Anm2	Anm3	Anm4	Anm5	Anm6			Anm1	Anm2	Anm3	Anm4	Anm5	Anm6			Anm1	Anm2	Anm3	Anm4	Anm5	Anm6			Anm1	Anm2	Anm3	Anm4	Anm5	Anm6
		-1.11579	2.15565	-1.59282	1.80451	2.01535	1.05828			1.36907	2.51365	0.542453	2.43831	2.88349	2.61069			-1.90299	2.27243	-0.722336	1.69968	1.37286	1.63161			0.307821	2.02574	0.256631	3.20834	2.07466	3.25905
Exact P values (one-tailed paired t-tests, significance: P < 0.05)
	PREL vs. POSTL		PRER vs. POSTR
	0.006152		0.011532

[truncated: 6 more sheets: OFC, Ins, LGN, SC, vPAG & DR &Ocm, dPAG]
