# Supplementary material for: Functional MRI reveals brain-wide actions of thalamically-initiated oscillatory activities on associative memory consolidation
Source: Nat Commun. 2023 Apr 17;14:2195. doi: 10.1038/s41467-023-37682-8 (PMC10110623; doi:10.1038/s41467-023-37682-8)
Supplement: Supplementary file 3 — Source Data [file 41467_2023_37682_MOESM3_ESM.zip › Source data for Figure 7C.xlsx]

## Sheet: VC
BOLD Curves
	PREL								POSTL								PRER								POSTR
		Anm1	Anm2	Anm3	Anm4	Anm5	Anm6			Anm1	Anm2	Anm3	Anm4	Anm5	Anm6			Anm1	Anm2	Anm3	Anm4	Anm5	Anm6			Anm1	Anm2	Anm3	Anm4	Anm5	Anm6
	1	-0.21044	0.032691	0.032546	-0.03856	0.014572	0.024353			0.066353	0.009092	-0.0545	-0.01302	0.069762	0.040716			-0.14038	0.044237	0.051671	0.009872	-0.00669	-0.00988			0.074859	0.004206	-0.05486	-0.00659	0.072692	0.042987
	2	-0.20253	0.036231	0.0178	-0.02123	-0.01622	0.005721			-0.0693	0.006429	-0.07002	-0.02528	0.056196	0.01827			-0.1328	0.011192	-0.00222	-0.08319	-0.0065	-0.005			-0.08002	0.013209	-0.08158	-0.03227	0.067998	0.018035
	3	0.007292	-0.03784	-0.00566	-0.00966	-0.00849	0.021104			-0.11094	-0.01602	0.024408	-0.02361	-0.01611	0.00416			-0.054	-0.03959	0.016983	-0.03378	-0.03302	0.02993			-0.10227	-0.01316	0.031867	-0.02765	-0.01005	-0.00225
	4	0.172361	-0.01867	-0.02391	0.009773	-0.04033	0.010092			-0.01394	-0.01383	0.008527	0.021997	-0.05798	-0.05467			0.169487	-0.05835	-0.00665	0.068784	-0.00284	0.057943			-0.0205	-0.01449	0.014604	0.017744	-0.05595	-0.05079
	5	0.233317	-0.0124	-0.02078	0.059682	0.050473	-0.06127			0.127826	0.014334	0.091585	0.039922	-0.05188	-0.00847			0.157702	0.042511	-0.05978	0.038313	0.049053	-0.07299			0.127934	0.010229	0.08997	0.048766	-0.07468	-0.00798
	6	0.19868	-0.04991	0.022086	-0.05187	0.043317	-0.01662			0.011388	0.040161	0.109918	0.065585	-0.06097	-0.03179			0.186327	0.040529	-0.02436	0.044406	0.038484	-0.03031			0.009547	0.038813	0.090862	0.064899	-0.07198	-0.03034
	7	0.029726	-0.01492	0.052871	0.136943	0.023329	0.041463			0.058469	0.023585	0.113023	0.027413	0.057475	0.058695			0.179031	0.042644	0.033308	0.018911	0.060692	-0.02152			0.047338	0.015722	0.105435	0.034098	0.058823	0.056643
	8	0.125711	0.10689	0.074087	0.125943	0.160964	0.092563			0.201444	0.115939	0.220044	0.11638	0.087148	0.234039			0.179369	0.058841	0.092005	0.092976	0.107215	0.121245			0.197814	0.098517	0.202378	0.130551	0.082841	0.221905
	9	0.182495	0.209882	0.173695	0.214327	0.199877	0.209066			0.171906	0.077152	0.301232	0.085254	0.269972	0.367931			0.295412	0.119636	0.108516	0.110384	0.11588	0.17702			0.17194	0.069716	0.299575	0.095856	0.275056	0.385314
	10	0.203779	0.185242	0.15296	0.131625	0.131365	0.161674			0.083797	0.024537	0.207804	0.189865	0.332351	0.301774			0.292682	0.136169	0.13588	0.156957	0.129891	0.120585			0.110833	0.047364	0.2105	0.125539	0.302281	0.308603
	11	0.125989	0.074052	0.157937	0.085752	0.18414	0.106471			0.049835	0.083391	0.271197	0.174647	0.205401	0.309764			0.195658	0.071095	0.148858	0.034313	0.07628	0.045257			0.095207	0.114432	0.278026	0.118433	0.155625	0.327201
	12	0.186363	0.028941	0.092401	0.056385	0.134444	0.117548			0.03372	0.073476	0.269317	0.145964	0.207261	0.267913			0.2282	0.048996	0.087078	-0.060643	0.054763	0.030594			0.047644	0.091982	0.280553	0.085371	0.187388	0.265496
	13	0.136391	0.078002	0.113428	-0.006526	0.148233	0.133191			0.144872	0.012548	0.206012	0.170344	0.171499	0.20596			0.204451	0.056818	0.111216	-0.088003	0.0703	0.103276			0.171535	0.038266	0.218031	0.107507	0.155901	0.190401
	14	0.057162	-0.002019	0.122496	-0.008327	0.174734	0.127934			0.055394	0.04971	0.214389	0.172563	0.132516	0.131861			0.137451	0.079912	0.089052	-0.065393	0.038929	0.090932			0.064529	0.072564	0.229841	0.122243	0.088439	0.131907
	15	-0.118273	0.0516	0.124045	0.005692	0.136319	0.120849			0.097982	0.149871	0.22652	0.181675	0.112235	0.102076			0.091823	0.12107	0.148707	-0.065543	0.041167	0.12261			0.118826	0.167913	0.245328	0.131232	0.075217	0.083534
	16	-0.081043	0.078164	0.169338	0.133303	0.191108	0.075638			0.026686	0.136422	0.32735	0.218719	0.154091	0.08032			0.04185	0.072399	0.092673	0.040117	0.045954	0.092643			0.076255	0.160811	0.353109	0.164383	0.125766	0.055262
	17	-0.055073	0.118347	0.130751	0.087302	0.16541	0.077735			-0.01785	0.200825	0.27697	0.232186	0.133885	0.151611			-0.005316	0.122139	0.089115	0.024958	0.000745	0.053412			0.018307	0.255245	0.278609	0.178912	0.086999	0.140728
	18	-0.012553	0.04681	0.095263	0.114157	0.112295	0.070337			0.081307	0.201851	0.295327	0.274634	0.153919	0.162546			0.100084	0.11525	0.085585	0.119434	-0.017429	0.063234			0.101756	0.245596	0.305001	0.227537	0.135427	0.129069
	19	0.115184	-0.006359	0.172299	0.172502	0.123089	0.127648			0.074693	0.184151	0.394493	0.233453	0.201337	0.21209			0.089998	0.095369	0.144232	0.178715	0.034415	0.103925			0.087739	0.2386	0.396406	0.198327	0.165464	0.206865
	20	0.225556	0.016991	0.146743	0.30206	0.096043	-0.002638			0.089138	0.230983	0.333924	0.242696	0.118669	0.185636			0.221639	0.055162	0.176747	0.209924	0.050566	0.050391			0.112468	0.268777	0.359532	0.204745	0.082947	0.191181
	21	0.242004	0.033783	0.201561	0.208345	0.070178	0.005455			0.082654	0.256084	0.30434	0.233456	0.129986	0.136351			0.288654	0.102029	0.158998	0.150277	-0.005409	0.015954			0.094168	0.320084	0.331712	0.181742	0.093361	0.137628
	22	0.177858	0.023231	0.200997	0.221293	0.060363	0.037371			0.036108	0.176307	0.203807	0.206738	0.159234	0.09082			0.28346	-0.027754	0.168127	0.132306	-0.041879	0.015102			0.04897	0.239083	0.225771	0.134252	0.109484	0.073999
	23	-0.027293	-0.144829	0.158042	0.13838	0.008277	-0.006578			0.107202	0.219092	0.134904	0.131812	0.153	0.186498			0.146789	-0.054234	0.175774	0.137931	-0.040009	0.006553			0.126178	0.277878	0.120387	0.082531	0.113347	0.180577
	24	-0.121863	-0.137159	0.117371	0.08027	-0.003712	0.011847			0.102067	0.139158	0.205547	0.157824	0.209869	0.115995			-0.006774	-0.022454	0.156174	0.184911	-0.059479	-0.007994			0.137156	0.186442	0.221238	0.090532	0.159764	0.106628
	25	-0.136293	-0.135109	0.145456	0.095427	0.058046	0.014573			0.137553	0.218728	0.133993	0.107156	0.150265	0.115955			-0.069438	-0.058174	0.164052	0.187219	-0.041849	0.024798			0.152039	0.264628	0.133809	0.045639	0.095124	0.108263
	26	-0.043273	-0.089439	0.148506	0.080357	0.045509	0.00024			0.153317	0.188377	0.272804	0.110003	0.105371	0.112525			-0.093058	-0.098814	0.142272	0.103157	-0.064299	-0.011234			0.19255	0.239098	0.281929	0.049085	0.051636	0.100259
	27	-0.092323	-0.080059	0.140275	0.02711	-0.012712	9.3e-05			0.128649	0.228256	0.255613	0.095903	0.184194	0.115847			-0.019019	-0.083104	0.094913	0.089556	-0.021839	0.036613			0.137519	0.26944	0.264723	0.043515	0.12545	0.110217
	28	-0.156733	-0.061449	0.040588	0.16386	-0.010202	-0.036618			0.036044	0.210896	0.280761	0.139854	0.129816	0.101357			-0.095568	-0.026494	0.049076	0.127911	-0.086909	0.021595			0.077043	0.252636	0.294593	0.077113	0.068844	0.075701
	29	0.025449	0.008611	0.044505	0.149276	0.001759	-0.033938			0.025842	0.169972	0.21946	0.114297	0.136284	0.136912			-0.101828	0.006396	0.023848	0.020221	-0.085109	0.019312			0.048602	0.215087	0.232166	0.05743	0.072923	0.124835
	30	0.040726	-0.021029	0.096912	0.058259	0.025143	-0.014928			0.090837	0.145515	0.145813	0.107604	0.112615	0.163255			0.095803	0.042236	-0.003572	0.157226	-0.043929	0.018155			0.097033	0.177412	0.159114	0.049318	0.059658	0.154259
	31	0.111205	-0.040319	0.079982	0.014326	0.071107	-0.020728			0.026087	0.112649	0.060041	0.116711	0.07962	0.121568			0.113567	-0.022834	0.031676	0.000317	-0.014169	0.020537			0.058132	0.148957	0.064944	0.047226	0.005684	0.095792
	32	0.112891	0.084225	0.016948	-0.080737	0.052333	0.000885			0.058066	0.065972	0.115656	0.114239	0.03302	0.076475			0.033994	-0.034824	0.030699	-0.069403	-0.017889	0.000868			0.084124	0.08867	0.121763	0.045194	-0.03137	0.065625
	33	0.144791	0.030457	0.006561	-0.002734	0.033575	-0.073098			0.147859	0.078218	0.104693	0.169311	0.05847	0.068235			0.126083	-0.049404	-0.096837	-0.027503	0.012593	-0.041474			0.180998	0.097242	0.0901	0.115053	-0.00143	0.060342
	34	0.249281	-0.041219	-0.023374	-0.034237	0.075656	-0.049808			0.006191	0.073932	0.059118	0.100132	0.0065	0.071066			0.142967	-0.003054	-0.064387	-0.051553	0.00825	-0.079504			0.015312	0.107062	0.075782	0.04619	-0.0683	0.049278
	35	0.233555	-0.060649	0.050169	-0.010867	0.088564	-0.091498			-0.074733	0.055794	0.075261	0.063402	0.02008	0.120502			0.147753	-0.008234	-0.028793	-0.043773	-0.004089	-0.085104			-0.060559	0.077092	0.064233	-0.011285	-0.02957	0.097408
	36	0.056444	-0.075019	0.074139	0.06588	0.062878	-0.034008			-0.021033	0.049895	0.038717	0.078582	-0.00396	0.121449			0.120259	-0.007404	-0.002408	-0.081303	0.037044	-0.055834			-0.001097	0.05936	0.026852	0.013215	-0.09242	0.104582
	37	-0.134663	-0.047479	0.063226	0.057192	0.08436	-0.093428			0.085226	-0.00229	-0.053942	0.145517	0.03062	0.115444			-0.040209	-0.022144	-0.030027	-0.060553	0.009338	-0.065754			0.084583	0.010289	-0.056975	0.073231	-0.03703	0.105268
	38	-0.106273	0.014761	0.075342	0.103277	0.067546	-0.096838			0.126553	-0.049576	0.012073	0.116405	0.0249	0.131431			0.054689	-0.007734	0.08773	-0.042483	0.004072	-0.067944			0.126394	-0.041228	0.006553	0.05786	-0.03411	0.124157
	39	-0.059803	0.120223	0.08999	-0.010407	0.028688	0.002011			0.145269	-0.061844	0.046566	0.122454	0.03599	0.050496			-0.001953	0.038476	0.056501	0.048877	0.021137	-0.029824			0.14266	-0.064368	0.041601	0.048181	-0.04063	0.05327
	40	-0.12086	0.067968	0.132344	-0.00106	-0.00633	0.027108			0.129409	-0.00687	-0.02786	-0.00458	0.062713	-0.00436			-0.05684	0.014364	0.196583	-0.0783	-0.00331	-0.00293			0.119899	-0.01858	-0.02691	-0.00519	0.05676	0.008537
	41	-0.14563	0.004439	0.040843	-0.04729	-0.00565	0.066128			0.017754	-0.00951	0.001493	-0.00386	0.07951	0.083713			-0.12388	0.004285	0.069978	-0.03401	0.014122	0.04312			0.027154	-0.0194	0.009339	0.009176	0.080504	0.088579
	42	-0.13698	0.001936	-0.0159	-0.01636	-0.02705	0.019111			-0.06927	-0.02675	-0.06448	-0.01668	0.048839	0.052602			-0.09604	0.008307	-0.00542	-0.06384	-0.01251	0.057482			-0.07836	-0.02046	-0.08641	-0.01876	0.050734	0.054032
	43	0.092539	-0.06369	-0.00354	0.051915	-0.00351	0.043385			-0.04657	-0.02977	-0.02753	-0.01606	-0.02084	0.038087			0.043437	-0.04388	0.007803	-0.01821	-0.02496	0.064476			-0.04149	-0.03165	-0.01763	-0.02051	-0.01066	0.020496
	44	0.28114	-0.0095	0.015961	0.026452	-0.0455	0.045605			0.031565	-0.03411	0.053629	0.010547	-0.09792	-0.03529			0.229939	-0.03895	-0.03422	0.101494	0.012598	0.049841			0.037416	-0.04793	0.061939	-0.00082	-0.09896	-0.02528
	45	0.191993	-0.00396	-0.03209	0.061367	0.01273	0.015746			0.167195	0.001054	0.077869	0.003779	-0.08685	0.019737			0.11968	0.042777	-0.07585	-0.01968	0.004184	-0.02647			0.16688	-0.01171	0.073957	0.011923	-0.11672	0.012796
Area Under the Curve
	PREL								POSTL								PRER								POSTR
		Anm1	Anm2	Anm3	Anm4	Anm5	Anm6			Anm1	Anm2	Anm3	Anm4	Anm5	Anm6			Anm1	Anm2	Anm3	Anm4	Anm5	Anm6			Anm1	Anm2	Anm3	Anm4	Anm5	Anm6
		1.99798	0.300451	3.66521	2.89857	2.75672	1.18095			2.79262	3.77379	6.39587	4.93593	4.0181	5.0471			3.68113	0.885409	2.79131	1.6023	0.403556	1.04364			3.40504	4.69945	6.56777	3.21147	2.48828	4.75102
Exact P values (one-tailed paired t-tests, significance: P < 0.05)
	PREL vs. POSTL		PRER vs. POSTR
	0.002551		0.007299

## Sheet: S1BF
BOLD Curves
	PREL								POSTL								PRER								POSTR
		Anm1	Anm2	Anm3	Anm4	Anm5	Anm6			Anm1	Anm2	Anm3	Anm4	Anm5	Anm6			Anm1	Anm2	Anm3	Anm4	Anm5	Anm6			Anm1	Anm2	Anm3	Anm4	Anm5	Anm6
	1	0.045344	-0.05082	0.070765	-0.13593	-0.0689	0.090853			-0.107689	0.161977	0.038988	-0.02083	0.143399	0.025115			-0.12287	-0.01615	0.131868	-0.05635	-0.09627	0.015035			0.051518	0.113914	0.017907	-0.00621	-0.212435	0.083357
	2	0.04222	-0.1341	-0.02338	-0.05254	0.06592	-0.02495			-0.0702	0.04968	0.037032	0.036118	0.017975	0.027357			-0.046486	-0.10881	0.013754	-0.13617	-0.00147	0.099523			-0.01561	0.02697	0.077055	0.076981	-0.206678	0.029701
	3	-0.05948	0.005923	-0.0091	-0.00669	-0.00183	0.117336			0.024181	-0.05811	-0.07624	0.00534	-0.08588	-0.0201			0.114757	-0.0043	-0.06379	0.101632	0.045174	0.169004			0.18808	-0.02935	0.013598	-0.01204	-0.03642	0.003073
	4	0.159294	-0.09209	-0.02121	0.066283	0.002739	0.037851			-0.04063	-0.09324	0.054773	-0.001	-0.09449	-0.02273			0.09995	0.02567	-0.02288	0.147028	0.020434	-0.05224			0.050415	-0.1049	-0.07591	0.023775	-0.20545	-0.09872
	5	0.263445	-0.02891	-0.01707	0.128868	0.033911	-0.22109			-0.02104	-0.0603	-0.05455	-0.01963	0.018997	-0.00963			0.062972	0.103592	-0.05895	0.143859	0.032132	-0.23133			0.10175	-0.00663	-0.03265	-0.08251	-0.17725	-0.01741
	6	0.003832	0.032041	-0.01118	0.09756	0.028514	-0.07642			-0.00979	0.124924	0.145221	-0.11629	0.111202	-0.02743			-0.02859	0.019871	-0.05652	0.077043	0.09106	0.02819			0.051577	0.099393	0.072176	-0.11931	0.004501	-0.04804
	7	-0.13485	0.130626	-0.04132	-0.0664	0.055028	0.026533			-0.01995	0.04405	0.141859	0.108	0.069014	-0.09126			-0.15718	0.024645	-0.03809	-0.09208	-0.00148	0.046076			-0.19307	0.130807	0.034808	0.010719	0.05163	-0.08931
	8	-0.07424	0.003912	0.029603	-0.01138	0.100715	0.078766			0.063007	0.142404	0.208631	0.011713	-0.02369	0.317726			-0.05661	0.125609	0.0218	-0.01062	0.039613	0.03062			0.113474	0.238041	0.132109	-0.04795	0.022375	0.235166
	9	0.164691	0.132221	-0.04599	0.077287	0.076374	0.011736			0.224595	0.229713	0.26202	0.132965	0.138475	0.554689			0.195577	-0.09118	0.158215	0.172599	0.054487	-0.01879			0.200348	0.298519	0.34755	-0.05559	0.158939	0.435938
	10	0.041631	0.221777	-0.032376	-0.044663	0.094509	0.036871			-0.060437	0.064366	0.17801	0.140153	0.023812	0.164131			0.056107	0.00656	-0.070395	-0.016603	0.005677	0.017017			-0.031909	0.128574	0.216049	0.06236	0.081398	0.259383
	11	-0.007935	0.117102	0.001186	0.009256	-0.021742	-0.187172			0.092398	0.03457	0.101573	-0.040423	0.020138	0.087884			-0.177075	-0.068485	-0.036765	-0.112293	0.049884	-0.045123			-0.005432	0.19679	0.160568	-0.046264	0.096236	0.131538
	12	0.136388	-0.032546	-0.154646	-0.118723	0.030594	-0.060222			0.085503	-0.034882	0.196296	0.007121	0.025983	0.179255			0.147605	-0.070295	-0.188655	-0.231273	0.036279	0.054017			-0.097909	0.209524	0.321578	-0.060854	0.052905	0.136479
	13	-0.139935	0.104786	-0.136526	-0.008213	0.063092	0.075152			-0.047047	0.133586	0.117213	0.066329	0.088813	0.080524			-0.231425	0.124028	-0.102575	-0.036653	0.047396	0.050775			-0.062369	0.208441	0.140015	-0.0087	0.012057	-0.0518
	14	-0.344995	0.145836	0.037048	0.17002	0.062089	0.135309			-0.007097	0.202795	0.06696	-0.045993	0.070786	-0.079633			-0.273925	0.019197	0.060348	0.135318	0.051639	0.002692			0.043835	0.299649	0.230303	-0.082924	0.117077	-0.18426
	15	-0.378895	0.163424	0.09822	0.100832	0.042322	-0.075042			0.084863	0.266073	0.231881	0.016463	-0.029739	-0.172013			-0.178625	0.109306	0.071813	0.0251	0.004104	-0.058173			0.038859	0.359858	0.234861	0.072702	0.135508	-0.37145
	16	-0.239185	0.227356	-0.068596	0.182833	0.006411	-0.183722			0.093485	0.236654	0.321776	0.108556	0.095609	-0.086493			-0.167425	0.099125	-0.067185	0.118884	-0.035829	-0.182993			-0.075809	0.334239	0.160541	0.213324	0.063116	-0.11145
	17	-0.176755	0.100952	-0.094466	0.032976	0.026058	0.044427			-0.036077	0.21513	0.129619	0.154714	0.018583	0.236614			-0.053805	0.063064	-0.152895	0.021989	-0.095749	0.001422			-0.075849	0.344508	0.227879	0.11487	-0.044219	0.084606
	18	0.090177	-0.066636	-0.103666	0.104279	-0.044152	0.015998			0.042662	0.278552	0.203426	0.011185	0.202589	0.229007			-0.031665	0.113557	-0.272225	0.154207	-0.002389	0.017401			-0.001924	0.366424	0.266036	0.190955	0.10796	0.183833
	19	0.065232	-0.141246	0.030694	0.141869	0.041726	-0.035168			0.032911	0.248457	0.232731	0.088922	0.097525	0.224886			-0.050699	-0.067545	0.034473	0.179528	-0.005709	0.076974			-0.002301	0.359154	0.254304	-0.015318	0.242369	0.242655
	20	-0.049475	-0.139246	0.154745	0.116635	0.153456	0.002158			0.071872	0.324991	0.167387	0.079057	0.344127	0.08899			0.053398	0.00127	0.189861	0.202857	-0.062591	-0.135573			0.118201	0.364609	0.270212	0.079924	0.34592	0.140006
	21	0.16534	-0.081942	0.075898	0.053818	0.025491	-0.184912			0.047375	0.33004	-0.008457	0.132198	0.188224	0.022825			-0.013765	-0.024025	0.065079	0.07191	0.048487	-0.273333			-0.088779	0.446029	0.106514	0.1039	0.12766	0.048542
	22	0.079005	-0.056956	0.104963	0.062341	-0.040352	0.019378			0.062844	0.32073	0.023554	0.145959	0.091273	0.002614			0.009995	0.076924	0.165898	0.131177	-0.002639	-0.152783			0.104777	0.345436	0.107911	0.095846	0.046729	-0.10399
	23	-0.098395	0.017561	0.041317	0.01868	0.013605	-0.080082			0.094976	0.237073	-0.104463	0.251457	0.227261	0.009788			-0.020135	0.087226	-0.020895	0.050258	0.016358	-0.076883			-0.028809	0.23427	0.040988	0.227476	0.272435	-0.06561
	24	-0.101135	0.001127	0.156331	-0.004543	0.00702	0.015248			0.064994	0.018745	0.024661	0.211374	0.206249	0.03062			-0.182645	0.057023	0.166268	0.0143	-0.012279	-0.085123			-0.144769	0.28445	0.213949	0.266606	0.268743	-0.06213
	25	-0.137425	0.211156	0.118166	-0.005493	0.063125	-0.018382			0.168698	0.346283	0.118506	0.21485	0.202761	-0.224793			-0.113785	-0.019215	0.214286	-0.011703	0.024972	-0.062403			0.13034	0.462749	0.112872	0.285888	0.307427	-0.0576
	26	-0.130665	0.044464	0.170015	0.01535	0.076263	-0.046152			0.252573	0.411444	0.145724	0.309175	0.093827	-0.014283			-0.000595	0.152768	0.055948	-0.072833	0.094054	-0.045113			0.203068	0.522569	0.375722	0.26965	0.196993	-0.14758
	27	-0.121925	-0.011996	0.152796	-0.055133	-0.067362	-0.030082			0.107579	0.262263	0.38827	0.152614	0.174819	0.039251			-0.121325	-0.065985	0.033003	0.056805	0.132721	-0.047073			0.233529	0.398937	0.490026	0.320192	0.092755	-0.02154
	28	-0.103965	0.074228	-0.046966	0.116003	-0.084682	0.017358			-0.049697	0.274637	0.221941	0.078067	-0.031299	0.234666			0.107015	-0.003185	-0.037605	0.027747	-0.035819	-0.013213			0.272274	0.334218	0.184375	0.203783	-0.098249	0.054319
	29	0.036409	-0.015146	0.142141	-0.013703	-0.088072	-0.021092			0.108856	0.225216	0.169101	0.017486	-0.061759	0.187551			-0.028615	0.202033	-0.086135	-0.045943	-0.030589	0.005081			0.072542	0.350774	0.170921	-0.051364	0.027904	0.028918
	30	0.043399	-0.071326	0.016977	0.01536	-0.036102	0.125535			0.162297	0.193469	0.18474	0.078599	-0.017429	0.122651			0.137189	0.072976	0.099697	-0.066143	-0.075479	0.015014			0.16891	0.223528	0.127164	-0.031944	-0.119809	0.161186
	31	0.040275	-0.086096	-0.010746	0.059191	0.100868	-0.036072			0.140235	0.077006	0.074099	0.126379	-0.075799	0.146308			0.045835	-0.040635	-0.014515	0.080701	0.041688	-0.056633			-0.133189	0.202483	0.072363	0.031384	-0.094439	0.132009
	32	-0.061425	-0.020146	-0.070276	0.091718	0.038211	-0.047692			-0.0141	0.066352	0.092099	0.093887	-0.203409	0.071612			0.107156	-0.086885	-0.145855	-0.085193	-0.009919	0.064657			-0.044649	0.059438	0.056394	0.126515	0.023885	0.062735
	33	0.157349	0.120378	-0.206686	-0.017583	0.00648	-0.210042			0.027631	0.14107	0.100797	0.06953	-0.012989	0.066098			0.077845	-0.004185	-0.233905	-0.030143	0.190351	-0.035343			0.104628	0.132598	0.107748	0.042843	-0.060509	0.046933
	34	0.2615	0.170527	-0.060026	0.002589	0.076591	-0.277542			-0.012291	0.224804	0.05733	0.07444	-0.134909	0.136107			0.077946	0.095703	-0.088145	-0.051683	0.078093	-0.093703			-0.239919	0.285836	0.009786	-0.082064	-0.135239	0.124959
	35	0.001887	0.141179	0.206172	-0.081013	0.026791	-0.214262			0.045829	0.166483	0.055837	-0.023293	-0.077419	0.225128			0.016594	0.125138	0.007616	-0.014133	0.135753	-0.101783			0.031098	0.082743	0.134626	-0.062924	-0.053359	0.394752
	36	-0.176175	0.037805	0.154284	-0.080233	0.116403	-0.011512			0.058032	0.03143	0.007078	0.068886	-0.153329	0.229411			-0.168915	-0.038995	0.141384	-0.054733	0.111207	-0.098793			0.16467	0.010535	0.039054	0.046573	-0.070679	0.410307
	37	-0.082455	0.145646	0.000742	0.10389	-0.013202	-0.153212			0.103711	-0.144	-0.059085	0.227485	-0.096019	0.246072			-0.000775	-0.060755	0.212763	0.162643	0.045758	-0.026553			0.188789	-0.026544	-0.099214	0.144248	-0.116189	0.246462
	38	-0.102305	0.197386	0.065197	0.122828	-0.055752	-0.110782			0.113969	0.024491	0.037181	0.096999	-0.082809	0.128532			-0.199145	0.218362	0.117765	-0.059583	-0.072559	-0.114553			0.038735	-0.14869	0.211271	0.049034	-0.002559	0.279728
	39	-0.172855	0.14789	0.009664	0.050065	0.043092	0.051455			0.176527	-0.055029	0.032591	0.086191	-0.167219	0.077834			0.062805	0.021886	0.282124	-0.123813	0.01287	-0.053263			0.188513	-0.062495	0.086621	-0.144954	-0.102689	-0.03204
	40	-0.14177	0.186033	-0.00177	-0.01597	-0.04576	-0.03129			0.129246	0.153268	0.049539	0.024983	0.04823	-0.01022			-0.09316	-0.00597	0.073653	-0.2673	-0.02882	0.075508			0.049694	0.247562	0.068225	-0.07568	0.104643	-0.07132
	41	-0.13352	-0.093	0.052606	0.12253	-0.08848	0.112367			0.066852	0.086937	0.119218	0.037665	0.07228	0.073457			-0.07148	-0.01996	0.075999	-0.18984	-0.09396	0.043998			-0.02565	0.082621	0.045844	-0.00813	0.20151	0.073343
	42	-0.08116	-0.09176	-0.03392	0.031924	-0.08638	0.123281			-0.01772	0.010151	0.02667	0.054102	0.010038	0.065173			0.00695	-0.20181	-0.04077	-0.03699	-0.03719	0.111334			-0.0777	-0.00013	0.036525	-0.03928	0.172338	0.107478
	43	0.048953	0.03118	-0.01666	0.061312	-0.07457	0.170531			0.065055	-0.01719	-0.15475	-0.02129	-0.05761	-0.00171			0.050994	-0.143752	-0.086	0.110357	-0.00283	0.22306			-0.04597	-0.01255	-0.00041	-0.08603	-0.08964	0.012429
	44	0.107543	0.086688	-0.03312	0.056902	-0.03	0.050207			0.065174	-0.07418	0.136984	-0.06905	-0.05209	-0.00473			0.075184	0.072976	-0.00653	0.120274	-0.00478	-0.02284			0.129791	-0.07853	-0.06042	0.018578	-0.19536	-0.1256
	45	0.071373	0.119551	-0.0074	0.092935	0.090612	-0.22054			-0.0309	-0.13775	0.026699	-0.10482	-0.04864	0.025855			0.169389	0.090224	-0.10699	0.032551	-0.0616	-0.19129			0.280763	-0.09235	-0.00149	0.1222	-0.1434	0.021623
Area Under the Curve
	PREL								POSTL								PRER								POSTR
		Anm1	Anm2	Anm3	Anm4	Anm5	Anm6			Anm1	Anm2	Anm3	Anm4	Anm5	Anm6			Anm1	Anm2	Anm3	Anm4	Anm5	Anm6			Anm1	Anm2	Anm3	Anm4	Anm5	Anm6
		-1.22563	1.90479	0.642434	1.58792	0.720672	-1.19908			2.33326	5.68513	4.47047	3.05634	1.29546	3.59271			-0.915457	0.966611	0.395345	0.536692	0.640241	-1.1275			1.92856	8.22402	5.70635	2.08029	1.17044	2.51161
Exact P values (one-tailed paired t-tests, significance: P < 0.05)
	PREL vs. POSTL		PRER vs. POSTR
	0.003056		0.008713

## Sheet: S1Limb
BOLD Curves
	PREL								POSTL								PRER								POSTR
		Anm1	Anm2	Anm3	Anm4	Anm5	Anm6			Anm1	Anm2	Anm3	Anm4	Anm5	Anm6			Anm1	Anm2	Anm3	Anm4	Anm5	Anm6			Anm1	Anm2	Anm3	Anm4	Anm5	Anm6
	1	0.038422	0.104415	-0.06255	-0.05639	0.073637	0.061508			0.046153	0.062	-0.02581	0.010601	0.0136649	-0.01164			-0.10334	0.162598	-0.11876	-0.11204	0.148609	-0.05378			0.117414	0.093329	0.040556	-0.032928	0.0150114	0.015344
	2	-0.18853	0.051454	-0.02108	-0.08962	0.079065	0.027299			-0.00198	0.014095	0.014794	-0.00422	0.033033	0.050001			-0.1409	0.047786	-0.03362	-0.14576	0.155868	0.015732			-0.01259	0.014847	0.047423	-0.02844	0.0177679	0.033843
	3	-0.02171	0.023693	0.01222	0.030193	0.069253	0.07711			-0.10644	-0.04371	0.06173	-0.06132	-0.06764	0.047068			0.005688	-0.06684	-0.03642	0.067123	0.039151	0.13716			-0.010544	-0.04167	0.021834	-0.07919	-0.13185	0.12827
	4	0.043394	-0.06259	0.035852	0.062503	-0.04121	-0.03842			-0.00674	-0.05155	0.04557	0.043789	-0.08767	-0.09734			0.023603	-0.05201	0.070382	0.052551	-0.18714	0.027423			-0.03284	-0.05029	-0.05578	0.009925	-0.18931	0.053227
	5	0.128424	-0.11697	0.035555	0.053316	-0.18075	-0.1275			0.069003	-0.08084	0.027176	0.011147	-0.01437	0.011903			0.214945	-0.09153	0.118418	0.138126	-0.15648	-0.12653			0.033456	-0.01622	-0.05403	-0.03522	-0.00663	0.025856
	6	0.031898	0.014098	-0.03593	0.093542	-0.04529	-0.06312			0.016044	0.077511	0.100534	0.014947	-0.02505	-0.02661			0.041979	-0.04707	-0.016932	0.131877	0.002506	-0.03426			-0.0008	0.116413	0.067418	-0.07881	0.112426	-0.06367
	7	0.045653	-0.012184	-0.17061	0.113537	0.01433	0.10253			-0.09673	0.161036	0.120969	0.019563	0.011762	0.001565			0.071941	-0.04897	-0.08296	0.134559	0.056559	0.038493			-0.16142	0.065415	0.159341	-0.03284	-0.03465	-0.06681
	8	0.087393	0.116993	-0.14883	0.181984	0.125899	0.124681			0.036374	0.189607	0.254798	0.049659	0.04388	0.315355			0.149578	0.05463	-0.01093	0.242054	0.124368	0.004181			0.049587	0.150797	0.19063	-0.08439	-0.0016	0.237984
	9	0.092902	0.126857	-0.129007	0.164218	0.173968	0.075015			0.037234	0.138024	0.258033	0.007618	0.097067	0.339455			0.133356	0.061804	-0.136349	0.231816	0.134566	-0.0721			0.077105	0.140463	0.39289	-0.09171	0.140261	0.449705
	10	0.064724	0.133129	-0.183052	0.070611	0.037267	-0.075452			-0.017075	0.03217	0.214296	0.08239	0.181827	0.11685			0.111692	0.016594	-0.082289	0.187032	-0.113548	-0.105455			-0.058137	0.120137	0.194213	0.031204	0.162594	0.125544
	11	-0.0427	-0.0335	-0.1389	0.06295	0.07526	-0.081			-0.05183	0.100215	0.164088	-4.3e-05	0.248184	0.136893			-0.0215	0.0166	-0.1345	0.14444	-0.1407	-0.0642			0.010369	0.111524	0.140478	0.030955	0.225099	0.174042
	12	-0.0937	-0.0609	-0.1015	0.05382	0.05929	-0.0018			-0.01956	0.062779	0.073623	0.029845	0.08277	0.169703			-0.1021	-0.0574	-0.1068	0.13362	-0.1842	0.07911			0.009871	0.11285	0.191249	-0.051145	0.055859	0.073354
	13	-0.02758	-0.062043	-0.164572	0.062774	0.154106	0.006894			0.007186	0.065544	0.098904	0.055899	0.04351	-0.057626			-0.079194	-0.129173	-0.105419	0.112305	-0.235188	0.152473			0.006145	0.12939	0.160074	-0.193515	-0.015283	0.047185
	14	-0.012734	0.080123	-0.046972	0.069352	0.053025	-0.004632			-0.04427	0.086156	0.142962	0.050701	0.093118	-0.114696			0.075459	-0.103733	-0.108829	0.125479	-0.111338	0.052195			-0.035587	0.260854	0.162505	-0.018275	0.103206	-0.272246
	15	0.061929	0.08224	-0.030232	0.028926	0.028696	-0.052952			-0.02761	0.219949	0.145181	0.031015	-0.065987	-0.051056			0.074327	0.006633	-0.079839	0.06862	0.033072	-0.071425			0.034595	0.136772	0.224906	0.100787	0.052299	-0.340536
	16	0.079725	-0.012895	0.060044	-0.04912	0.16291	-0.067952			-0.02348	0.172185	0.175097	0.034823	-0.047317	-0.057376			-0.007836	-0.134043	0.069896	-0.003568	0.071336	-0.179525			0.035855	0.139446	0.191523	0.085724	0.076485	-0.051986
	17	-0.036955	0.059847	0.012031	-0.07482	0.096548	0.037218			0.117576	0.123911	0.156003	-0.036737	-0.014402	0.094873			0.006805	-0.219703	0.16249	-0.133199	0.000291	-0.006085			0.026592	0.145748	0.300226	0.113412	-0.047896	0.099877
	18	0.041749	0.066767	0.063577	-0.05435	0.02591	-0.061182			0.120433	0.12581	0.139158	-0.005597	0.047296	0.269127			-0.018382	-0.244703	0.138309	-0.043449	0.032025	-0.051205			0.088207	0.169113	0.204896	0.112208	0.029279	0.190002
	19	0.072169	0.064811	0.140006	-0.04451	0.035362	0.114873			0.042265	0.090959	0.114192	-0.021047	0.115071	0.292828			-0.024022	-0.059433	0.205099	-0.098239	0.106398	0.071074			0.016556	0.164073	0.17205	0.023333	0.189124	0.181478
	20	0.089147	0.148795	0.013677	0.022859	0.048345	-0.157302			0.029257	0.098127	0.142198	0.088364	0.260367	0.195579			-0.037494	0.052741	0.094005	-0.087419	0.155839	-0.096285			-0.00738	0.288759	0.14345	0.153312	0.076417	0.146898
	21	0.084911	0.154362	-0.014492	-0.02725	0.167497	-0.214192			0.10689	0.12796	0.048253	0.052567	0.210471	0.104855			-0.088564	-0.084333	-0.005759	-0.026262	0.138527	-0.105205			0.022271	0.304111	0.187607	0.105546	0.091685	-0.107256
	22	-0.073415	0.073525	0.018399	-0.04563	0.177181	-0.057902			0.056803	0.114987	-0.033159	0.084663	0.230648	0.095385			-0.066074	0.108196	0.045026	0.072784	0.132531	-0.130915			0.083489	0.212372	0.126911	0.015877	0.252658	-0.085756
	23	-0.034145	0.106744	0.045042	-0.06821	0.161551	-0.037912			0.140945	-0.044688	-0.038799	0.104813	0.234647	0.097437			-0.050614	0.117543	-0.061859	0.088623	0.127095	-0.144815			0.142494	0.181081	0.077164	0.124449	0.279168	-0.180936
	24	-0.021618	0.161146	-0.118252	-0.10174	-0.110955	0.011686			-0.02981	0.119003	0.047624	0.142242	0.246044	0.086866			-0.017054	0.175257	-0.100829	0.042969	0.057766	-0.067295			-0.045817	0.128129	0.139502	0.218224	0.316225	-0.054706
	25	0.004861	0.149348	-0.053062	-0.07147	-0.073065	-0.094902			0.178135	0.202369	0.150527	0.148935	0.13674	-0.035935			-0.041854	0.057747	-0.100389	-0.021879	0.003769	-0.129025			0.172431	0.307153	0.071296	0.236485	0.28213	-0.125216
	26	-0.091485	0.076222	-0.129192	-0.05851	0.114678	-0.032652			0.125551	0.261447	0.158924	0.240424	0.116645	-0.061346			-0.044404	0.001741	-0.116099	0.006927	0.045264	-0.102425			0.172716	0.297865	0.229879	0.268745	0.24814	-0.133996
	27	0.045125	0.127308	0.08012	-0.05819	0.074793	-0.008872			0.074949	0.15314	0.266244	0.101692	0.136408	0.068275			0.040184	0.020677	-0.118762	0.099056	0.065813	-0.063365			0.151118	0.146526	0.41416	0.205668	0.110761	0.02317
	28	0.039772	-0.043743	0.098563	-0.09552	-0.030568	0.032211			0.150082	0.13937	0.153311	0.019384	0.093007	0.03909			0.097466	-0.222243	0.236267	-0.035269	-0.022033	-0.140315			0.083377	0.314415	0.174864	0.139657	-0.025898	0.139964
	29	0.09258	0.051207	0.055127	-0.12403	0.032805	-0.063632			0.074526	0.16058	0.142954	-0.015227	0.096851	0.204501			0.034414	-0.066153	0.187895	0.006901	0.033718	-0.057225			0.1272	0.151859	0.174473	0.088209	0.173997	0.106843
	30	0.037716	-0.042643	0.024886	-0.06713	0.078653	0.04372			0.117441	0.162566	0.11458	0.027442	-0.053217	0.228996			0.072522	0.054727	0.116734	-0.019579	0.090437	-0.131145			0.207099	0.106598	0.099622	0.001731	0.044806	0.115182
	31	0.154351	-0.005827	-0.004892	-0.07975	0.02662	-0.044322			-0.10672	0.146021	0.117571	-0.028207	-0.037657	0.163524			0.048892	-0.118173	0.087923	-0.023342	0.187698	-0.099965			0.059037	0.062797	0.083606	-0.005385	-0.092366	0.122291
	32	0.051525	-0.061293	-0.104752	-0.04235	-0.015306	-0.056372			-0.03729	0.064707	0.066175	0.064872	-0.026007	0.119582			0.00243	-0.218323	0.0188	0.055602	0.139517	-0.034645			-0.055237	-0.004048	0.109601	-0.002035	0.065304	0.021194
	33	0.067933	-0.148903	0.027701	0.059126	-0.045239	-0.150812			0.042851	0.073623	0.146282	0.010982	-0.005543	0.10047			0.053489	-0.321783	-0.049109	0.075992	0.115178	-0.120285			0.003075	0.07206	0.201889	-0.015885	0.007341	0.108806
	34	0.069219	0.039745	-0.003552	-0.02419	-0.018737	-0.183762			-0.0271	0.117894	0.107846	-0.019757	-0.148307	0.161831			0.006003	-0.054753	-0.018108	0.023523	0.227696	-0.186295			0.04641	0.182716	0.098117	-0.018615	-0.083126	0.092336
	35	0.061786	0.116046	0.004701	0.018214	-0.005982	-0.106712			0.082545	0.074262	0.113889	0.011261	-0.255687	0.23158			-0.016325	0.149627	-0.015059	0.056941	0.156337	-0.234095			0.036757	0.046461	0.144394	-0.035915	-0.063806	0.385332
	36	0.03684	0.097459	0.037395	0.032636	-0.005721	-0.084482			0.057975	-0.024366	0.014533	0.104786	-0.190817	0.180155			-0.035057	0.111676	0.006437	0.087006	0.018226	-0.091425			0.090653	-0.025306	0.016381	0.147684	-0.134116	0.339701
	37	-0.085315	0.141744	-0.001842	0.04915	-0.083785	-0.077362			0.11651	-0.098081	-0.004178	0.075652	-0.085627	0.247693			-0.059604	0.211466	0.093729	0.011687	-0.146178	-0.080695			0.116567	-0.127106	-0.004519	0.202571	0.062144	0.213109
	38	0.116342	0.133009	0.061189	-0.10402	-0.052235	-0.091532			0.019008	-0.087741	0.052068	-0.055887	-0.133847	0.155984			0.1429	0.251196	-0.068479	-0.055329	-0.087948	0.061375			0.038291	-0.136276	0.302776	0.078618	0.061141	0.288386
	39	0.034399	0.147941	-0.087212	-0.0203	0.104647	-0.025772			0.078058	-0.003055	0.054194	0.001407	-0.103177	-0.058726			0.088647	0.266256	-0.097439	-0.079639	0.159093	0.032085			0.117853	-0.059796	0.117601	-0.031765	-0.007537	-0.040196
	40	-0.00379	0.138221	-0.14982	-0.00191	0.08059	0.097514			0.049315	0.129924	0.057845	0.012835	0.08954	-0.06638			0.011726	0.185729	-0.12317	-0.04721	0.11645	0.058499			0.09309	0.028675	0.004945	-0.02452	0.110749	-0.04954
	41	-0.00157	0.005823	-0.08417	-0.07986	0.078299	0.078737			-0.02116	0.091337	0.048586	0.009859	0.125378	0.046327			-0.12967	0.002823	-0.107	-0.10309	0.165596	-0.01204			0.009682	0.044145	0.084764	0.083392	0.190884	0.087618
	42	-0.17972	0.026532	0.030285	-0.0789	0.135577	0.076954			-0.01703	0.012991	0.023338	-0.02671	0.091597	0.066492			-0.1802	0.034674	0.024377	-0.17766	0.20132	0.044289			-0.00845	-0.00329	0.023159	-0.07446	0.240371	0.047558
	43	-0.01297	0.070904	0.056447	-0.00871	0.147277	0.114549			-0.04326	-0.02053	0.06997	-0.10698	0.0788	0.032226			0.01527	-0.07375	0.04683	0.034891	0.068189	0.19948			0.052939	-0.03116	0.02345	-0.12938	0.18234	0.09993
	44	0.065711	-0.03487	0.058247	0.003243	-0.00445	-0.03614			0.048511	-0.02691	0.029625	-0.00773	0.02128	0.05014			0.020311	0.006695	0.087443	0.001585	-0.10748	0.053845			-0.00503	-0.04555	-0.03331	-0.02264	0.15775	0.007834
	45	0.080496	-0.10564	0.004489	-0.02142	-0.06315	-0.03856			0.044618	-0.08733	0.093553	0.004794	-0.03287	0.021217			0.22877	-0.07724	0.065714	0.069764	-0.18795	-0.0739			0.07703	-0.02306	-0.05062	-0.05017	0.028839	0.04815
Area Under the Curve
	PREL								POSTL								PRER								POSTR
		Anm1	Anm2	Anm3	Anm4	Anm5	Anm6			Anm1	Anm2	Anm3	Anm4	Anm5	Anm6			Anm1	Anm2	Anm3	Anm4	Anm5	Anm6			Anm1	Anm2	Anm3	Anm4	Anm5	Anm6
		0.993159	2.08651	-1.00892	-0.314946	1.9166	-1.0547			1.40815	3.40346	4.42525	1.35951	1.78441	3.90509			0.508209	-0.315943	-0.159934	1.29092	1.63063	-1.83851			1.9755	4.38312	5.71356	1.44048	3.32819	2.65716
Exact P values (one-tailed paired t-tests, significance: P < 0.05)
	PREL vs. POSTL		PRER vs. POSTR
	0.031984		0.010488

## Sheet: S1ULp
BOLD Curves
	PREL								POSTL								PRER								POSTR
		Anm1	Anm2	Anm3	Anm4	Anm5	Anm6			Anm1	Anm2	Anm3	Anm4	Anm5	Anm6			Anm1	Anm2	Anm3	Anm4	Anm5	Anm6			Anm1	Anm2	Anm3	Anm4	Anm5	Anm6
	1	-0.02401	0.041836	0.100067	-0.14902	-0.05424	0.064012			0.034732	0.065507	-0.0247	-0.00215	0.060787	-0.02988			-0.0036	0.054318	0.082366	-0.14927	-0.03922	0.016429			0.027071	0.092853	0.05003	0.04104	0.013623	-0.0391
	2	0.030144	0.03018	-0.00602	-0.04733	-0.08754	0.056581			-0.02163	0.027783	-0.02854	-0.02887	0.099989	0.02434			-0.02712	0.062971	0.062883	-0.04786	-0.0624	0.020005			0.03831	-0.03469	0.035343	-0.03366	0.018309	0.025539
	3	-0.06439	-0.01752	0.012883	0.037982	0.050184	0.014863			-0.10134	-0.04168	-0.04977	0.040507	0.01884	0.040704			0.003874	-0.07023	0.005367	0.001878	-0.03131	0.110576			0.013508	-0.09328	-0.03732	-0.00403	-0.06835	-0.0109
	4	-0.03038	0.022354	-0.0608	0.066252	0.089207	0.00823			-0.00454	-0.0016	0.027488	0.031362	-0.11058	0.049158			0.007231	0.005376	-0.04135	0.067856	0.049698	-0.01767			0.023602	-0.02031	-0.07183	0.021689	-0.14218	0.002465
	5	0.088638	-0.07685	-0.04612	0.092116	0.002389	-0.14368			0.092775	-0.05	0.075524	-0.04084	-0.06903	-0.08433			0.01961	-0.05243	-0.10927	0.127399	0.083231	-0.12934			0.0461	0.055423	0.023778	-0.02505	-0.1214	0.021993
	6	0.126688	-0.03058	0.023554	0.013208	-0.03779	-0.02836			-0.02173	0.066546	0.129126	-0.08978	-0.02961	-0.05335			0.008733	-0.06339	-0.10125	0.006957	0.156459	-0.01817			0.017532	0.042242	0.073745	-0.14585	-0.07667	-0.13302
	7	0.059185	0.100922	-0.05858	-0.09907	0.059369	-0.04699			-0.06557	0.061722	0.128895	-0.10777	-0.00114	0.064035			0.057259	0.048178	-0.0163	0.012475	0.157936	-0.06078			0.003935	0.054343	0.086115	-0.11144	-0.09617	0.013656
	8	0.176397	0.100052	0.074705	-0.15854	0.11588	-0.00838			0.099327	0.134235	0.231614	-0.04756	0.02751	0.20919			0.061838	0.129806	0.082038	-0.11293	0.198812	0.043139			0.083611	0.127681	0.18867	-0.02733	-0.05546	0.19639
	9	0.11908	0.123713	0.044866	0.043095	0.071859	-0.00821			0.098172	0.122549	0.168922	-0.08887	0.17284	0.283859			0.055512	0.174287	0.100906	0.028583	0.206196	-0.103229			-0.00485	0.126458	0.306371	-0.02943	0.098509	0.374673
	10	0.029199	-0.011605	0.080503	-0.009459	0.050667	-0.052525			0.002339	0.055926	0.193899	-0.014704	0.174661	0.192418			0.031326	0.063635	-0.028189	0.024178	0.174654	-0.147964			-0.00665	0.099607	0.166485	-0.066544	0.043656	0.256558
	11	-0.027691	0.050201	0.08071	-0.047389	0.010392	-0.096045			0.065264	0.026333	0.104529	-0.040514	0.081436	0.189735			-0.082193	0.129678	-0.022899	0.044554	0.139262	-0.204554			-0.04342	0.156164	0.179535	0.035766	-0.008592	0.137535
	12	-0.106491	-0.046327	0.04488	-0.082859	0.029466	-0.059805			-0.082916	0.101965	0.055619	-0.034024	0.098215	0.141424			-0.063353	0.068271	-0.038009	-0.023706	0.122136	-0.055264			0.075682	0.122258	0.128773	-0.032824	0.018328	0.025446
	13	-0.114631	-0.110977	0.05075	-0.083779	0.037853	0.093125			0.061536	0.123775	0.065985	0.009406	-0.021774	0.092592			-0.069123	0.07808	-0.072849	0.050985	0.028687	0.082746			0.04665	0.144148	0.119076	-0.053434	0.029328	-0.039779
	14	-0.022391	-0.168587	0.072466	-0.029929	0.069892	0.017225			0.056652	0.132483	0.091071	-0.019774	0.020064	-0.027841			-0.010893	-0.06417	-0.039169	0.040926	0.121899	0.018026			0.06503	0.159111	0.137627	-0.070274	-0.034752	-0.173929
	15	0.07226	-0.095437	0.013332	-0.027779	0.105849	0.023535			0.012979	0.176892	0.056433	0.08905	0.039035	-0.010845			-0.046663	0.041274	0.092487	0.078547	0.099582	-0.104284			0.114217	0.201188	0.083723	0.086563	-0.051102	-0.211709
	16	0.050573	-0.117917	-0.02074	0.069557	0.047194	-0.084605			0.099803	0.185269	0.095759	0.203487	-0.053374	0.048943			0.034536	-0.009359	-0.111549	0.136812	0.041416	-0.098024			0.027232	0.219936	0.046188	0.185913	0.028604	-0.076519
	17	0.121639	-0.099747	-0.08363	0.082067	0.017177	-0.046745			0.08721	0.123024	0.112181	0.185213	-0.021324	0.102454			0.007511	0.001858	-0.113309	0.22704	-0.078639	-0.061464			-0.01593	0.208386	0.123887	0.208175	-0.004132	0.094787
	18	0.099402	-0.034377	-0.06542	0.188509	-0.022435	-0.064015			0.168089	0.127807	0.073724	0.175403	0.1042	0.247894			0.016187	0.09242	-0.080109	0.272791	-0.086549	-0.030724			0.076046	0.162777	0.107912	0.157565	0.023938	0.253926
	19	0.041489	0.091822	-0.027987	0.231457	0.002117	-0.040675			0.049879	0.08919	0.080406	0.132871	0.206838	0.171828			-0.007013	0.182907	0.014613	0.241843	-0.120839	0.034406			0.079772	0.170212	0.095795	0.062114	0.101967	0.182776
	20	0.044596	0.089294	0.045561	0.160699	-0.016165	-0.030825			0.024868	0.16252	0.034113	0.197054	0.289999	0.175299			-0.035623	-0.019499	0.151741	0.150095	-0.086009	-0.066984			-0.000544	0.280543	0.084228	0.226291	0.096882	0.10652
	21	0.0483	0.122863	0.012928	0.122669	0.025714	-0.137155			0.099057	0.149879	-0.014503	0.152918	0.221252	0.077687			0.087927	0.1234	0.048452	0.122334	-0.033375	-0.166024			0.021156	0.278244	0.107667	0.197942	0.141059	0.006262
	22	-0.055821	0.187625	-0.002795	0.128967	-0.051215	-0.040275			0.143276	0.060846	-0.013974	0.149401	0.120038	0.064749			0.047527	0.110749	0.012931	0.088335	0.035965	-0.032994			0.058988	0.228946	0.070281	0.189859	0.202694	0.026721
	23	-0.042491	0.221352	0.096589	0.060905	-0.092945	-0.091095			0.104146	0.059969	0.026699	0.269591	0.104481	0.14286			-0.072373	0.146691	0.05823	0.099229	0.034581	-0.065544			0.036047	0.120612	0.075992	0.173189	0.17162	0.006894
	24	0.009024	0.194899	0.157252	-0.025929	0.039849	-0.048335			0.161824	0.032536	0.033455	0.255975	0.152289	0.121344			0.081663	0.11656	0.068619	-0.036846	-0.009683	-0.034744			0.02011	0.134332	0.073601	0.338722	0.209749	0.050431
	25	0.019591	0.170276	0.05937	-0.050879	-0.018805	-0.105445			0.158617	0.131686	0.09239	0.356807	0.011579	0.098039			0.007056	0.07559	0.195526	-0.048286	0.015321	-0.088164			0.058078	0.277287	0.074795	0.282906	0.114007	-0.064339
	26	-0.007871	0.105052	0.067384	-0.097339	-0.011815	-0.108875			0.193545	0.110172	0.044415	0.300247	0.056098	0.080705			0.029945	0.042763	0.051609	-0.096276	0.059592	-0.064934			0.076888	0.183706	0.135546	0.290941	0.059156	-0.082939
	27	0.041617	0.103142	0.051532	0.019033	-0.028005	0.025205			0.250977	0.094331	0.160654	0.18921	0.013207	0.135501			-0.040923	0.132862	0.018058	-0.061236	0.033114	0.004076			0.14566	0.088109	0.166429	0.163207	0.017538	0.102763
	28	0.032326	0.081285	-0.01868	0.127984	-0.047125	0.003465			0.143185	0.069084	0.034246	0.078856	0.03911	0.180932			0.142532	0.129262	-0.082239	0.093352	0.026644	-0.029414			0.144446	0.15809	0.033825	0.141328	-0.025612	0.0515
	29	0.111923	-0.006682	0.020696	0.102165	-0.059945	-0.049755			0.142013	0.101627	0.101994	-0.005034	0.082634	0.254284			0.189234	0.04785	-0.025969	0.068818	-0.02492	-0.002754			-0.00548	0.061096	0.136616	0.090427	-0.070592	0.19045
	30	0.076638	-0.092857	-0.0148	0.020232	0.012125	-0.055615			0.181751	0.128109	0.002693	0.037976	-0.097994	0.239166			0.095961	0.01788	-0.032699	-0.010816	-0.047999	0.005176			0.049264	0.076483	0.025749	0.141772	-0.179902	0.249525
	31	0.013448	-0.147307	0.00283	-0.013199	0.054954	-0.113905			0.095867	0.143748	0.052334	0.080995	-0.048344	0.140637			0.164491	-0.10799	-0.040699	0.034348	0.079899	-0.030254			0.001549	0.06849	0.020698	-0.007464	-0.195812	0.106185
	32	0.020508	-0.088497	0.007731	-0.054949	0.081747	-0.114565			0.032417	-0.017982	0.034041	0.056316	0.02709	0.099085			0.093368	-0.0827	-0.075769	-0.045196	0.052107	-0.014774			0.017145	-0.043556	0.063934	-0.015264	-0.101862	-0.025639
	33	0.025487	-0.089187	-0.04526	-0.044919	0.091499	-0.113335			0.052434	0.042617	0.075916	-0.024824	0.037201	0.10409			0.037367	-0.22935	-0.098389	-0.041976	0.132847	-0.144984			0.025951	0.07606	0.107413	0.032866	0.044256	-0.025299
	34	0.064883	-0.185237	-0.01609	-0.047929	0.113982	-0.110875			0.118141	0.095906	0.005571	0.012406	-0.090574	0.047399			0.013072	-0.10497	-0.148489	-0.025216	0.093394	-0.097014			0.031705	0.139366	0.171199	-0.010134	-0.045502	0.031161
	35	0.068982	-0.132197	0.012047	-0.019579	0.065864	-0.115905			0.113411	0.047768	-0.035204	-0.023144	-0.101644	0.111078			0.060198	-0.19263	0.037628	0.0348	0.083477	-0.113904			0.180911	-0.024425	0.016387	0.023826	-0.080202	0.171595
	36	-0.060531	-0.106037	0.050818	-0.012139	0.085874	-0.085195			0.058385	-0.050462	-0.042484	0.062156	-0.024484	0.133118			-0.046593	-0.08435	0.059811	0.047709	0.05539	-0.009934			-0.06643	0.01254	-0.043849	0.058593	-0.118212	0.195766
	37	-0.049551	-0.014907	0.058173	0.000826	0.063725	-0.019355			0.07423	-0.075172	-0.033694	0.145617	0.037706	0.071722			-0.054883	0.01176	0.071969	0.123973	-0.012679	0.001346			0.138449	-0.130288	-0.055449	0.142272	-0.102232	0.119404
	38	0.010826	-0.035247	0.068752	0.035878	0.015907	-0.007885			0.122594	-0.083632	-0.008592	0.050476	0.017681	0.024489			0.086844	-0.11463	0.093255	0.040404	-0.062069	0.057856			0.094144	-0.128498	0.161165	0.075886	-0.062052	0.17265
	39	0.034712	0.089807	0.117763	-0.021669	0.011402	0.04444			0.100517	0.002322	-0.087454	0.041946	-0.047044	-0.046021			0.050725	-0.09109	0.161956	-0.050726	0.016026	-0.005624			0.042959	-0.099162	0.003048	0.058781	-0.078542	-0.002672
	40	0.031546	-0.0333	0.097683	-0.10791	-0.00095	0.029568			0.126518	0.050804	-0.04417	-0.06028	-0.0063	-0.05167			-0.02826	-0.10166	0.065783	-0.04974	-0.0253	0.114131			0.043639	0.05102	0.008192	0.017764	-0.06068	-0.04136
	41	-0.05623	-0.08566	0.039556	-0.12294	-0.02582	0.087111			0.004605	-0.00084	0.01083	-0.00571	0.155708	-0.01191			-0.04119	-0.12466	0.024206	-0.10656	-0.05178	0.080485			0.009807	0.062713	0.086546	-0.00976	0.130228	0.035023
	42	0.002087	-0.039	-0.03784	0.008076	-0.09344	0.111107			0.011911	0.005945	-0.02987	-0.04458	0.124944	0.092843			-0.06642	-0.09228	0.031136	0.024137	-0.09058	0.070032			0.081772	-0.01317	0.050366	-0.07964	0.215409	0.06299
	43	-0.04638	-0.09189	0.018807	0.098099	0.00983	0.049736			-0.02215	-0.05432	-0.03581	0.039084	-0.04286	0.021814			-0.03958	-0.16397	-0.02511	0.048834	-0.03048	0.146913			0.05981	-0.07819	-0.03843	-0.0607	0.129541	-0.00092
	44	-0.00577	-0.04056	-0.05156	0.054489	0.03506	0.031054			-0.01135	0.008568	0.059568	0.041916	-0.03198	-0.01487			0.048873	-0.12839	-0.0437	0.082493	0.010411	-0.00751			0.034878	0.002031	-0.04316	0.058401	-0.10107	0.010147
	45	0.093813	-0.1778	-0.04892	0.051905	-0.02034	-0.07554			0.108031	-0.07295	0.107359	-0.05714	-0.02556	-0.05982			0.010373	-0.14552	-0.08484	0.081818	0.05575	-0.06599			0.08451	0.021627	0.061285	0.004281	-0.11978	0.032747
Area Under the Curve
	PREL								POSTL								PRER								POSTR
		Anm1	Anm2	Anm3	Anm4	Anm5	Anm6			Anm1	Anm2	Anm3	Anm4	Anm5	Anm6			Anm1	Anm2	Anm3	Anm4	Anm5	Anm6			Anm1	Anm2	Anm3	Anm4	Anm5	Anm6
		1.05037	-0.249614	0.978946	0.461636	0.798452	-1.44471			3.21985	2.6708	2.11869	2.65068	1.77182	3.88488			0.81497	0.045158	0.159415	1.59686	1.47065	-1.26767			2.05286	3.79851	3.39798	2.72525	-0.092459	2.38635
Exact P values (one-tailed paired t-tests, significance: P < 0.05)
	PREL vs. POSTL		PRER vs. POSTR
	0.006363		0.036538

## Sheet: S2
BOLD Curves
	PREL								POSTL								PRER								POSTR
		Anm1	Anm2	Anm3	Anm4	Anm5	Anm6			Anm1	Anm2	Anm3	Anm4	Anm5	Anm6			Anm1	Anm2	Anm3	Anm4	Anm5	Anm6			Anm1	Anm2	Anm3	Anm4	Anm5	Anm6
	1	0.018959	0.035212	0.023805	-0.01283	-0.03484	-0.03771			0.011338	0.107817	-0.02221	0.014325	0.053372	-0.02143			-0.04939	-0.02614	0.091072	-0.04764	-0.01137	-0.01884			0.051136	0.02382	0.034753	-0.00032	0.096234	0.011736
	2	-0.00795	-0.03908	0.033153	-0.0144	-0.04963	0.03355			-0.03504	-0.00289	-0.01619	-0.04014	0.071322	0.017208			-0.00846	-0.06769	0.072404	-0.02626	-0.05194	0.026247			-0.04283	0.000946	-0.00712	0.036434	0.081602	-0.03298
	3	-0.02218	-0.02051	0.041685	-0.04131	0.006177	0.027			-0.06544	-0.01963	-0.02294	0.012694	-0.018	0.002334			0.043173	-0.02831	-0.0201	0.007918	-0.01575	0.056928			-0.04818	-0.03821	-0.03247	-0.01153	0.016699	0.045911
	4	-0.01924	0.027686	-0.05809	0.065083	0.024438	0.024209			0.01471	-0.07577	-0.01512	0.00128	-0.02648	-0.00568			0.036951	0.048817	-0.07887	0.03499	0.022931	0.030848			0.018677	-0.04266	0.009693	0.004826	-0.16205	0.021541
	5	0.030415	-0.00331	-0.04055	0.003453	0.053856	-0.04705			0.074436	-0.00953	0.076461	0.011838	-0.08021	0.007564			0.077723	0.07332	-0.06451	0.030993	0.056128	-0.09518			0.021197	-0.04389	-0.00486	-0.02941	-0.03249	-0.04621
	6	0.113708	0.034801	0.007487	-1.8e-05	0.076393	-0.01385			0.035932	0.030034	0.073872	-0.02892	-0.08783	0.045353			0.080472	0.050377	-0.02257	0.011383	0.046924	-0.05479			0.00645	0.099825	0.040535	-0.0391	-0.00275	-0.04299
	7	0.026546	0.022056	-0.04694	-0.09326	0.105507	-0.00415			-0.04372	0.119484	0.084548	0.104636	-0.05704	-0.01831			-0.04428	0.048006	-0.00399	-0.04381	0.099898	-0.04527			-0.10264	0.078333	0.072138	0.016436	-0.04787	-0.00207
	8	0.104147	-0.04227	0.038833	-0.01258	0.09186	0.019162			0.127241	0.140452	0.145395	0.057588	-0.0297	0.178369			-0.05354	0.117485	0.03272	-0.00119	0.127506	0.0018			0.122691	0.18904	0.11201	-0.0637	-0.01881	0.193537
	9	0.209086	0.052414	0.078118	-0.0748	0.138318	0.039341			0.130809	0.094339	0.167543	0.065701	0.097452	0.236579			0.115081	0.127962	0.068178	0.10104	0.099594	-0.080319			0.068524	0.2183	0.211516	0.011372	0.017041	0.289579
	10	0.194334	0.033766	-0.007042	-0.11342	0.123532	-0.017519			0.06139	0.034316	0.123967	0.02301	0.095827	0.13882			0.01835	0.136791	0.027605	0.09141	0.087269	-0.045811			0.041844	0.130554	0.205669	0.020408	0.042536	0.158537
	11	0.036726	0.028817	-0.082632	-0.0799	0.079418	-0.105309			-0.036756	0.034313	0.053604	-0.028004	0.053007	0.088057			-0.103843	0.01484	-0.044866	-0.00594	0.046209	-0.078521			0.012423	0.164482	0.139892	-0.02063	0.028936	0.127558
	12	-0.046357	0.012952	0.024168	-0.1133	0.013512	-0.018959			-5.1e-05	0.077513	0.125703	-0.037774	0.109692	0.054788			0.144668	-0.087452	-0.010086	-0.054759	0.098809	0.017649			-0.023749	0.129	0.171978	-0.04422	0.031435	0.117287
	13	0.002935	-0.048892	-0.035662	-0.07873	0.036621	0.041902			0.059113	0.085552	0.059038	0.002453	0.048161	0.118064			-0.003853	-0.016977	-0.058946	-0.062079	0.095955	0.104994			0.046632	0.208643	0.145219	-0.02707	0.00056	0.075336
	14	0.024441	-0.077542	-0.055962	-0.12379	0.08222	0.016908			0.036401	0.154611	0.067794	-0.050194	0.016732	0.046011			-0.165413	0.10031	-0.039826	-0.017809	0.084463	0.084986			0.046812	0.267227	0.10429	-0.08115	0.009115	-0.110087
	15	0.068214	-0.082622	0.040929	-0.11932	0.056782	-0.006159			0.051359	0.154121	0.094753	-0.011374	-0.019211	-0.138609			-0.223203	0.133255	0.006916	-0.004764	0.137728	-0.013881			0.127389	0.302496	0.121412	0.012546	0.008522	-0.109267
	16	0.073737	-0.130152	0.00383	-0.08707	0.034602	-0.064099			0.057098	0.147001	0.135917	0.07947	-0.02022	-0.059469			-0.118463	0.146978	-0.003115	0.050956	0.1044	-0.083901			0.098801	0.297603	0.140687	0.036279	0.10865	-0.083927
	17	0.077018	-0.119832	-0.013242	-0.12818	-0.002333	-0.048099			0.094143	0.200717	0.114872	0.021539	-0.00366	0.114218			-0.149163	0.119578	-0.028606	0.092744	0.001394	-0.010331			0.007434	0.298336	0.084524	0.072155	0.07814	0.011019
	18	0.073952	-0.140002	-0.030552	-0.05548	-0.002943	-0.041129			0.002733	0.133123	0.059451	0.036791	0.003183	0.151444			-0.088513	0.094019	-0.154596	0.047434	-0.025969	0.007169			-0.050279	0.317535	0.05964	0.07722	0.074328	0.149725
	19	0.047326	-0.093642	0.065734	-0.072597	0.018762	-0.04541			-0.045246	0.123863	0.128276	0.041329	0.172719	0.082165			0.075307	0.071309	-0.060126	0.006526	-0.016339	0.053179			-0.042419	0.268496	0.142066	0.0539	0.124563	0.146002
	20	0.06391	-0.099642	0.052518	-0.03	0.04567	-0.015839			0.018723	0.227403	0.063048	0.00286	0.255535	0.089039			0.08443	0.056773	0.073202	0.014314	-0.023611	0.030589			-0.001797	0.363173	0.050088	0.006185	0.223913	0.136617
	21	0.05196	-0.119362	0.025552	0.044495	0.005822	-0.082819			0.092342	0.198797	0.00764	0.012917	0.208468	0.075437			0.081482	0.020414	0.048204	0.013672	0.010612	-0.116381			0.079646	0.424717	0.096573	0.045652	0.204537	0.083905
	22	0.033142	-0.090512	0.047958	-0.03742	-0.029283	-0.014639			0.1582	0.195137	-0.003051	0.044774	0.087598	-0.028369			-0.008203	0.014211	0.052573	0.034739	-0.019909	-0.092441			0.132617	0.328588	0.034644	0.00332	0.09481	-0.014224
	23	-0.014807	-0.059652	0.050324	-0.036	-0.009493	-0.011349			0.123265	0.095632	-0.068255	0.057985	0.240513	0.040709			-0.074323	-0.102282	0.028161	0.076617	-0.011289	-0.041021			0.089202	0.232577	0.02633	0.067836	0.226661	-0.028262
	24	-0.014497	-0.078382	0.082868	-0.01621	0.001307	-0.055639			0.123932	0.027325	-0.031035	0.034254	0.213153	0.057228			-0.091053	-0.038712	0.133068	-0.005139	-0.045809	-0.043531			0.113616	0.242713	0.090811	0.149143	0.217445	0.004833
	25	0.013943	0.005265	0.116666	-0.02351	-0.044213	-0.030299			0.131896	0.106072	0.033427	0.068023	0.192114	0.019178			-0.077183	0.069479	0.172315	-0.013539	-0.053559	-0.082711			0.141556	0.32147	0.087707	0.181411	0.199544	-0.002311
	26	0.018646	-0.034542	0.090975	-0.10596	-0.002713	-0.041569			0.166314	0.164706	0.094534	0.075731	0.054077	-0.048549			-0.085413	0.032171	0.186603	-0.089669	0.00025	-0.087961			0.084457	0.326146	0.174223	0.160708	0.155083	-0.006577
	27	0.011603	-0.076642	0.072235	-0.06494	-0.007803	-0.023569			0.19717	0.151978	0.15007	0.053456	0.058476	0.030115			-0.090873	0.065109	0.053161	0.016344	-0.023439	-0.039091			0.151153	0.274462	0.188827	0.10815	0.159074	0.043966
	28	0.059985	-0.037122	0.064608	-0.04511	-0.043003	-0.066409			0.156696	0.146737	0.101179	-0.078544	0.120116	0.047409			-0.088403	0.121266	-0.091176	0.118947	-0.064789	-0.074931			0.181683	0.270125	0.136955	0.085925	0.045098	0.069163
	29	0.044767	-0.004632	-0.018232	0.015709	-0.038003	0.006024			0.169486	0.105551	0.107062	-0.074534	0.006919	0.082993			-0.008743	0.173886	-0.059356	0.115717	-0.089519	0.016269			0.179167	0.217271	0.124465	0.022004	-0.004383	0.10511
	30	0.00324	-0.056752	0.005516	0.051147	0.012464	0.002824			0.132076	0.156805	0.017155	-0.036634	-0.077664	0.159922			0.088119	0.109306	-0.031376	0.088468	-0.049389	-0.031631			0.076697	0.161157	0.087276	0.00913	0.012255	0.140726
	31	0.057587	-0.084812	0.002808	-0.07355	-0.003243	0.018334			0.01381	0.124636	-0.042755	-0.024784	-0.061344	0.143182			0.038021	0.030274	-0.045116	0.044348	0.003979	-0.007241			0.09255	0.186211	0.001434	0.007539	-0.059965	0.057537
	32	0.017252	-0.006452	-0.021582	-0.12674	0.05471	-0.034389			-0.030466	-0.008384	0.005288	0.02046	-0.046964	0.077717			-0.013433	0.063084	-0.073046	0.055958	0.029156	-0.036921			0.077884	0.036974	0.029252	0.032771	0.007382	0.042528
	33	0.024621	0.01632	-0.117772	-0.08736	0.022346	-0.107159			0.051381	0.035691	0.030348	-0.008184	0.004186	0.065248			0.068582	0.011724	-0.178646	-0.052019	0.006126	-0.058401			0.091294	0.065619	0.069693	0.00548	0.044491	0.038027
	34	0.054267	0.06589	-0.102242	-0.00293	0.033886	-0.108919			-0.027538	0.135023	-0.003775	0.010916	-0.063644	0.080398			0.160811	0.043918	-0.161466	0.058445	-0.016359	-0.156161			0.023808	0.170064	0.059818	0.001709	0.008921	0.105213
	35	0.068369	0.022096	-0.016052	0.002324	0.066557	-0.102489			0.083368	0.094503	-0.0179	-0.016284	-0.074084	0.097759			0.110193	0.075087	0.00784	0.01725	-0.018829	-0.098421			0.056123	0.05937	0.071092	0.002169	-0.063095	0.163424
	36	0.069871	-0.004742	0.033341	0.051018	0.102894	-0.112299			0.003423	-0.002499	0.000112	-0.040084	-0.120264	0.162651			-0.156513	0.041334	0.045009	0.075012	0.02241	-0.067701			0.033141	-0.023432	-0.023703	0.055184	-0.013866	0.199516
	37	0.04114	0.008871	0.048455	0.08576	0.051208	-0.091109			0.069248	-0.04581	-0.064665	-0.021514	-0.092174	0.144277			-0.157513	-0.075992	0.059976	0.059522	0.01022	-0.070051			0.075065	-0.023033	-0.020043	0.096827	-0.029365	0.165799
	38	0.00241	-0.004462	0.068595	0.130171	0.035456	-0.073259			0.150909	-0.06083	0.019054	0.004631	-0.058424	0.100158			-0.218893	0.072608	0.136923	0.110498	-0.045499	-0.071701			0.052328	-0.089547	0.084024	0.108675	0.020983	0.207991
	39	0.010039	-0.022942	0.059751	0.168997	0.043365	-0.053779			0.06596	-0.05148	0.00928	-0.028854	-0.040374	0.075495			-0.090283	0.058515	0.155455	0.005188	0.003987	-0.003661			0.035369	-0.097821	0.029442	-0.01154	0.001715	0.010784
	40	0.044573	0.059197	0.096073	-0.04748	0.0612	0.021085			0.047482	0.061395	-0.02293	-0.05701	0.061139	0.0622			-0.1833	0.055263	0.137678	0.06936	-0.00615	0.003518			0.017171	0.104444	0.009252	0.019224	0.036422	0.01354
	41	0.005644	0.033955	0.01392	-0.02482	-0.02672	-0.0087			-0.03351	0.092034	0.035714	0.013961	0.092627	-0.02631			-0.11013	-0.06718	0.030112	0.05219	-0.01053	0.019519			-0.00564	0.110062	0.059923	0.00909	0.135413	0.034668
	42	-0.04516	-0.01968	-0.00262	0.041808	-0.05418	0.057972			-0.02942	-0.02201	-0.01734	-0.04317	0.126743	0.054942			-0.15731	-0.06122	0.030238	0.004498	-0.08062	0.056291			-0.04787	0.00659	-0.00605	0.003339	0.130694	-0.00105
	43	-0.03075	-0.02128	0.028536	0.017042	-0.02748	0.027114			-0.04289	-0.02388	-0.03597	0.029031	0.016792	0.002816			0.079049	-0.04004	-0.04013	0.037698	-0.03686	0.087275			0.011846	-0.04703	-0.00703	-0.05838	0.044939	0.024991
	44	-0.02982	0.052498	-0.03498	0.034868	-0.00197	0.019692			0.045525	-0.05207	-0.01598	-0.02023	-0.02382	-0.01013			0.011395	0.075453	-0.0396	0.050604	-0.01545	0.053088			0.04796	-0.03563	0.028676	-0.01343	-0.1337	0.017566
	45	0.026443	-0.00629	-0.04586	-0.07656	-0.01777	-0.00078			0.097902	-0.03854	0.08037	-0.01947	-0.04626	0.031228			0.0189685	0.075076	-0.05853	-0.02342	0.052524	-0.03678			0.070621	-0.06952	0.02983	-0.02608	-0.01112	-0.03053
Area Under the Curve
	PREL								POSTL								PRER								POSTR
		Anm1	Anm2	Anm3	Anm4	Anm5	Anm6			Anm1	Anm2	Anm3	Anm4	Anm5	Anm6			Anm1	Anm2	Anm3	Anm4	Anm5	Anm6			Anm1	Anm2	Anm3	Anm4	Anm5	Anm6
		1.59419	-1.11396	0.588429	-1.3077	1.08326	-1.12934			2.46573	3.34336	1.86536	0.235951	1.41256	2.62422			-1.28691	1.936	0.280764	1.14675	0.515494	-1.09323			2.21956	6.3856	3.26508	1.09649	2.10828	2.50319
Exact P values (one-tailed paired t-tests, significance: P < 0.05)
	PREL vs. POSTL		PRER vs. POSTR
	0.015135		0.005099

## Sheet: MC
BOLD Curves
	PREL								POSTL								PRER								POSTR
		Anm1	Anm2	Anm3	Anm4	Anm5	Anm6			Anm1	Anm2	Anm3	Anm4	Anm5	Anm6			Anm1	Anm2	Anm3	Anm4	Anm5	Anm6			Anm1	Anm2	Anm3	Anm4	Anm5	Anm6
	1	0.015609	0.057819	0.010661	-0.04429	0.014687	0.014472			-0.102647	0.065117	0.008572	-0.00687	0.060063	0.032006			0.016122	0.032067	-0.05998	-0.03366	-0.03552	-0.00119			0.0717	0.088617	-0.04059	-0.00287	0.054981	-0.061769
	2	-0.00261	0.021651	-0.05166	-0.05903	0.050172	0.036322			-0.00039	0.007902	0.038319	-0.03517	0.019889	0.024038			-0.04051	0.048215	0.044102	-0.01867	0.009995	0.034317			0.003632	0.023696	0.052062	-0.04216	0.059782	-0.02151
	3	-0.0202	-0.02322	-0.03887	0.003461	0.045233	0.017562			-0.07269	-0.01512	-0.01967	-0.03144	0.007108	-0.02824			-0.05533	-0.01012	-0.0378	-0.01373	0.121762	0.051391			-0.10133	-0.02134	0.002901	0.017379	0.056495	-0.00727
	4	-0.07005	-0.03757	0.0048	0.044056	-0.04963	0.044084			0.05025	-0.06589	-0.03702	0.030843	-0.03562	-0.0049			-0.02379	-0.02763	0.012724	0.052682	-0.013	-0.00827			-0.04916	-0.06582	-0.01673	0.010171	0.08801	-0.01965
	5	0.077259	-0.01868	0.075077	0.055799	-0.06046	-0.11244			0.020676	0.007993	0.009793	0.04264	-0.05144	-0.0229			0.103507	-0.04254	0.040962	0.013385	-0.08323	-0.07625			0.07516	-0.02515	0.002361	0.017487	-0.08325	-0.01333
	6	0.091613	-0.07177	0.047651	0.068425	-0.02772	-0.00971			0.041503	0.080326	0.128535	0.02511	0.029131	0.018739			0.140282	-0.04115	0.082563	0.050413	0.02997	0.001341			0.023705	0.06719	0.077599	0.023147	0.016707	-0.01383
	7	0.081193	-0.03708	0.006939	0.073022	-0.01835	-0.00855			0.009609	0.060506	0.068332	0.03012	-0.04239	0.058214			0.089451	-0.01302	-0.01436	0.045369	0.07242	0.023901			0.01982	0.086966	0.044389	0.0135	-0.03291	-0.01712
	8	0.139243	-0.02642	-0.00802	0.10233	0.037999	0.011791			0.134314	0.135777	0.144203	0.061311	0.03547	0.128544			0.098552	0.010627	-0.05172	0.099523	0.137718	0.049308			0.104924	0.134542	0.084371	0.00435	-0.00864	0.156547
	9	0.197107	-0.053438	-0.064066	0.143747	0.104865	0.046554			0.179979	0.102226	0.176654	0.051221	0.149083	0.180601			0.103214	0.058513	-0.061255	0.159954	0.132075	0.06211			0.05635	0.10732	0.125563	0.004231	0.053847	0.165452
	10	0.146289	-0.049822	-0.024939	0.119669	0.065058	-0.04406			0.12733	0.078575	0.204802	0.077676	0.093994	0.133604			0.105388	0.050205	-0.043528	0.106117	0.124327	0.046864			0.047055	0.096681	0.145672	0.060626	0.021895	0.145166
	11	0.046363	0.02776	-0.086279	0.093659	0.027815	-0.07027			0.035282	0.081038	0.181974	0.042887	0.087515	0.12878			0.034613	0.027919	-0.080404	0.072771	-0.02276	-0.027895			-0.014551	0.046054	0.149643	0.083819	0.096544	0.141247
	12	-0.017788	0.015879	-0.108509	0.101059	-0.028378	-0.05009			0.048565	0.091027	0.213942	0.009169	0.218176	0.143874			-0.045037	-0.02859	-0.050854	0.116426	-0.04187	0.027698			-0.015005	0.012379	0.129322	-0.009209	0.090345	0.178738
	13	0.003232	0.000599	-0.207729	0.061559	-0.011128	0.028765			0.040426	0.083453	0.132855	0.029358	0.154699	0.08694			0.028092	0.01608	-0.112184	0.047133	0.009697	0.054513			0.017739	0.003919	0.21476	-0.042729	0.104462	0.122579
	14	0.032315	0.017079	-0.187539	0.09494	-0.100868	0.013365			-0.036407	0.121303	0.168825	-0.040232	0.179929	-0.022197			0.107024	-8.6e-05	-0.117764	0.095086	-0.04304	0.068203			-0.048794	0.098869	0.184595	-0.035639	0.110738	-0.048517
	15	0.072402	0.023298	-0.072519	0.113693	-0.002757	0.014942			0.09028	0.211099	0.210445	0.024027	0.101221	-0.048157			0.128461	0.007287	-0.152234	0.113135	-0.004889	0.027388			0.034757	0.186104	0.252143	0.016577	0.119281	-0.039557
	16	0.071881	0.003961	-0.048029	0.093407	0.01328	-0.02951			0.101803	0.200477	0.198981	0.10243	0.161688	-0.020187			0.098874	-0.01975	-0.061214	0.144193	0.05429	-0.057315			0.101635	0.254492	0.169643	0.067886	0.162996	0.0091
	17	0.040374	0.00277	-0.018839	0.068726	0.003261	-0.01864			0.095341	0.209855	0.21878	0.085919	0.110795	0.062302			0.075827	-0.02801	-0.065054	0.026841	0.060953	-0.008225			0.06915	0.230573	0.142708	0.108615	0.139923	0.089256
	18	0.059216	-0.02464	0.040929	0.006298	0.087782	0.019347			0.045261	0.230584	0.149454	0.136487	0.183929	0.12177			0.082941	-0.07266	-0.014034	0.013727	0.051368	0.040118			0.012051	0.233064	0.125453	0.134648	0.138242	0.166064
	19	0.029427	-0.05465	0.100666	0.00493	0.131571	0.047795			0.011358	0.160478	0.184794	0.115105	0.281273	0.095073			0.036492	0.012673	0.06973	-0.036309	0.063189	0.049962			-0.005349	0.192743	0.14712	0.076898	0.229698	0.151758
	20	0.085723	0.032594	0.120356	0.017995	0.046015	0.024938			-0.00068	0.183323	0.187473	0.016997	0.27463	0.126069			0.076087	0.069565	0.042783	-0.003519	0.082129	0.013773			0.035222	0.186306	0.122458	0.062593	0.251758	0.145028
	21	0.075695	0.039326	0.093491	0.058676	0.094315	-0.11234			0.076057	0.170869	0.141769	0.06121	0.26886	0.081037			0.021709	0.056977	0.071006	0.005037	0.050747	-0.109995			0.063612	0.194744	0.085613	0.065122	0.178055	0.043667
	22	-0.006955	0.019423	0.059834	-0.008696	0.187044	-0.06136			0.076053	0.178525	0.032564	0.043215	0.209117	0.058217			-0.010117	0.022591	0.068994	-0.090119	0.14846	-0.049575			0.127677	0.215563	0.052449	0.083049	0.118028	0.045247
	23	-0.023258	0.069692	0.009369	-0.025666	0.195784	-0.04542			0.123438	0.106167	0.006262	0.022551	0.303031	0.019607			-0.016807	0.051206	0.035844	-0.051809	0.154924	-0.041325			0.07864	0.141313	-0.028505	0.133646	0.140155	0.048709
	24	0.001534	0.099861	0.032552	0.00249	0.110072	-0.04297			0.067517	0.10243	0.031519	0.049728	0.206397	-0.004594			-0.046617	0.060342	-0.006014	-0.094979	-0.004457	-0.054105			0.077284	0.152918	0.082067	0.128778	0.141515	0.017469
	25	0.031139	0.127458	-0.011249	-0.016076	0.002956	-0.00716			0.172683	0.199441	0.092452	0.081241	0.200407	0.038849			0.001624	0.092754	0.012739	-0.110989	-0.01678	-0.054745			0.133321	0.205053	0.106158	0.131067	0.068054	0.019972
	26	-0.053148	0.102205	-0.065039	-0.012546	0.026118	-0.04156			0.199079	0.13384	0.139301	0.097578	0.081449	-0.035257			-0.007347	0.086756	-0.122174	-0.113059	-0.03649	-0.061395			0.158381	0.257801	0.105573	0.109199	0.021786	-0.033387
	27	0.003925	0.023419	-0.000199	-0.032326	0.062588	-0.02843			0.191565	0.202042	0.196307	0.011644	0.086087	0.017306			0.020478	0.04593	-0.033164	-0.094939	-0.01119	-0.046495			0.134953	0.194392	0.173128	0.086634	0.064275	0.081705
	28	0.017371	0.012009	0.029923	-0.038896	0.033821	-0.02649			0.207249	0.162874	0.209282	-0.019282	0.050674	-0.024317			0.055266	-0.010428	0.032966	-0.116009	-0.005081	-0.071675			0.141686	0.247247	0.151773	0.049069	-0.007543	0.049768
	29	0.094755	-0.01401	0.073888	-0.071836	0.0965	-0.00447			0.222968	0.182888	0.221532	-0.031032	0.043123	0.093336			0.207145	-0.07484	0.077768	-0.122769	0.065325	-0.068735			0.146176	0.193774	0.11044	0.012611	0.012782	0.090259
	30	0.051108	-0.03058	0.051367	0.0229	0.099612	0.068906			0.184272	0.18384	0.176951	-0.052042	0.020339	0.065901			0.112261	-0.01541	0.088437	-0.080199	0.100692	-0.010305			0.190546	0.155457	0.067293	-0.021839	0.028252	0.11323
	31	0.033357	0.00253	0.010689	-0.007186	0.108442	-0.01167			0.112915	0.127573	0.039841	0.049895	-0.009343	0.100294			0.071664	-0.006398	0.12302	-0.005959	0.049943	-0.049715			0.024306	0.126163	0.026989	-0.012959	-0.041442	0.045554
	32	0.034603	-0.03258	-0.016429	0.001254	0.109559	-0.01203			0.008953	-0.022115	0.100407	0.050953	-0.034432	0.024073			0.032119	-0.05123	-0.020694	-0.038979	0.019957	-0.046685			0.042187	0.011898	0.00094	0.036197	-0.074512	0.081523
	33	0.052643	-0.0728	-0.065659	0.055987	0.023301	-0.11387			-0.015007	0.03245	0.090984	0.007171	0.007033	-0.036577			0.074969	-0.1236	-0.007934	0.031805	-0.008023	-0.105455			0.025708	0.03683	0.024822	0.039336	-0.00028	0.075355
	34	0.069675	-0.10603	-0.106959	0.038771	0.032781	-0.08641			-0.036387	0.140404	0.182106	0.007512	-0.063342	0.074825			0.052743	0.03583	-0.042404	-0.021139	0.070067	-0.141535			0.022683	0.131777	0.03789	-0.027289	-0.011975	0.055948
	35	0.113371	-0.0455	-0.104829	0.007166	0.017334	-0.09078			0.005983	0.106363	0.148947	-0.053102	-0.018752	0.088337			0.045479	-0.05066	-0.049194	0.003712	-0.03625	-0.111105			-0.008756	0.098094	0.063188	-0.071529	-0.011214	0.123023
	36	0.020156	-0.03019	0.004671	0.053081	-0.055318	-0.04731			0.022645	0.01769	0.06849	-0.005976	-0.088102	0.177245			0.107558	0.01139	-0.015504	0.027771	-0.08868	-0.050825			-0.015584	-0.042103	-0.034405	0.02125	0.010051	0.15485
	37	0.004068	0.044686	0.035967	0.011824	-0.070058	-0.10462			0.118481	-0.006419	0.008777	0.110019	-0.061082	0.113517			-0.026287	0.02799	0.075851	0.01837	-0.02039	-0.037935			0.023233	-0.073294	-0.108135	0.068522	-0.02259	0.15028
	38	0.091043	0.116406	0.06321	-0.041026	-0.006667	-0.07979			0.095869	-0.009308	0.056919	0.069258	-0.013772	0.119452			0.035528	0.0342	0.097871	-0.038149	-0.06684	-0.102185			0.049251	-0.128714	-0.006042	0.046817	0.016517	0.111585
	39	0.087196	0.095369	0.014804	-0.131339	0.039668	0.006102			0.118453	0.00061	0.106664	0.025082	-0.071252	0.059012			0.020736	0.112379	0.1611	0.005574	-0.01828	-0.117945			0.042689	-0.103024	0.034458	0.039723	-0.077692	0.042008
	40	0.073292	0.088713	-0.06154	-0.01973	-0.02375	0.033135			0.073001	0.061416	0.02767	-0.06741	0.058831	-0.01026			-0.00251	0.09479	0.026838	0.010328	-0.02782	-0.093934			0.030519	0.04031	0.00563	-0.0331	0.037547	-0.00421
	41	-0.0095	0.092428	-0.04317	-0.03994	0.03442	0.037864			-0.103373	0.078123	0.087773	0.014721	0.08015	-0.064862			-0.03046	-0.01976	-0.11382	-0.04758	-0.01922	0.034975			0.041648	0.058733	-0.00994	0.0427	0.076416	0.081219
	42	0.004621	0.001776	-0.01449	-0.0758	0.07507	0.059996			-0.04129	0.01211	0.062147	-0.01005	0.043	0.042585			-0.0507	-0.00676	0.07933	-0.04341	0.035087	0.065454			0.002562	0.006027	0.049335	-0.04154	0.044155	-0.03695
	43	-0.05703	-0.02916	0.036319	-0.01884	0.084058	0.053285			-0.03175	-0.05433	-0.05396	-0.04555	0.015415	-0.0132			-0.02442	-0.01922	0.018408	-0.06912	0.112863	0.100673			-0.02512	-0.0386	0.000752	-0.01377	0.038717	-0.01995
	44	-0.05832	-0.04517	0.032499	0.019378	-0.02759	0.067061			0.019037	0.08255	-0.06108	-0.00479	-0.05319	-0.01007			-0.02044	-0.031	0.039682	0.021125	-0.01287	0.025078			-0.01063	-0.0675	-0.04948	-0.01325	-0.08596	-0.03523
	45	0.04192	-0.011	0.038883	0.023395	-0.0403	-0.0341			0.079944	-0.01905	0.044575	0.021719	-0.06416	-0.00526			0.069953	-0.03712	0.018577	-0.00651	-0.10303	-0.01101			0.115147	-0.04061	0.02208	-0.02667	-0.07685	-0.00364
Area Under the Curve
	PREL								POSTL								PRER								POSTR
		Anm1	Anm2	Anm3	Anm4	Anm5	Anm6			Anm1	Anm2	Anm3	Anm4	Anm5	Anm6			Anm1	Anm2	Anm3	Anm4	Anm5	Anm6			Anm1	Anm2	Anm3	Anm4	Anm5	Anm6
		1.77186	0.324401	-0.412016	0.918474	1.53821	-0.647764			2.76752	4.20103	4.72824	1.20185	3.21563	2.16317			1.85379	0.336304	-0.011992	0.028872	1.03825	-0.838757			2.05083	3.91145	3.07951	1.40109	2.25715	2.52639
Exact P values (one-tailed paired t-tests, significance: P < 0.05)
	PREL vs. POSTL		PRER vs. POSTR
	0.010834		0.006567

## Sheet: Amg
BOLD Curves
	PREL								POSTL								PRER								POSTR
		Anm1	Anm2	Anm3	Anm4	Anm5	Anm6			Anm1	Anm2	Anm3	Anm4	Anm5	Anm6			Anm1	Anm2	Anm3	Anm4	Anm5	Anm6			Anm1	Anm2	Anm3	Anm4	Anm5	Anm6
	1	-0.17408	-0.05663	0.102575	-0.10567	-0.03035	-0.10224			-0.03144	-0.0336	0.004636	0.02734	-0.10516	0.059721			-0.0675	0.017185	0.002337	-0.04781	0.05142	-0.052			0.008424	0.079071	0.0882	-0.02949	0.026485	0.146564
	2	-0.04077	-0.08185	0.070934	-0.04595	-0.13049	0.149828			-0.06939	0.197419	-0.0127	-0.05437	0.029783	0.091628			-0.0399	-0.10693	-0.08985	0.08299	-0.0175	-0.0081			-0.06944	-0.02074	-0.01219	-0.05353	0.051976	-0.1411
	3	-0.0364	-0.05564	-0.13874	-0.03846	0.111271	0.090119			-0.01972	-0.05195	-0.03625	0.047738	-0.03953	-0.02901			0.14933	-0.01293	0.005528	-0.08628	-0.0461	-0.0443			-0.05499	-0.05361	-0.00034	-0.05962	-0.08808	-0.05209
	4	-0.08036	0.045716	0.130077	-0.04905	0.092854	0.065184			0.003103	-0.02395	0.123709	-0.03076	-0.05706	-0.13305			0.10045	-0.10465	0.042366	-0.03124	0.06828	0.04635			-0.05216	0.06693	0.053295	0.078635	0.029475	0.064866
	5	0.299533	0.148407	-0.29146	0.161287	-0.04328	-0.00289			0.117446	0.112071	-0.07939	0.010051	0.171968	0.010719			0.09759	0.00733	0.039617	0.082335	-0.0561	0.05796			0.068159	-0.07165	-0.12897	0.06401	-0.01986	-0.01823
	6	0.242692	-0.08185	0.0279	-0.086575	-0.01932	0.025518			0.158338	0.142409	0.160371	-0.089753	0.051074	-0.040765			0.01013	-0.0496	0.133681	0.01043	0.01861	0.1109			0.05621	0.100381	0.105254	0.054687	0.019931	-0.02772
	7	0.190481	0.057127	0.00249	-0.089735	-0.09412	-0.11093			-0.08458	-0.04759	0.069967	0.033937	-0.00032	0.06101			-0.0179	-0.1052	-0.00335	-0.04979	0.04954	0.05028			0.074264	0.034194	0.085462	0.019796	0.015406	-0.048413
	8	0.103932	0.088927	-0.01293	0.10527	-0.07031	-0.095303			0.088983	-0.08343	0.241892	0.164787	0.043095	0.045362			-0.0874	-0.1044	-0.08382	0.216588	0.12074	0.10107			0.064267	0.029573	0.162785	0.022247	-0.02394	0.05769
	9	0.14615	0.107022	0.149084	0.064235	-0.089571	-0.0856			0.214819	0.336203	0.0027	0.020597	0.45565	0.226651			0.10879	-0.1472	0.094441	0.098237	0.12904	0.10917			0.188625	0.138848	0.108779	0.154478	0.254644	0.214789
	10	0.199193	-0.02601	-0.01677	0.103997	-0.151425	0.016487			0.151331	-0.00518	0.124091	-0.006313	0.13871	0.320084			0.07849	0.11377	0.026065	0.107987	0.05825	-0.0781			-0.01494	0.032705	0.21668	0.091208	0.03982	0.147032
	11	0.119748	0.02622	0.081765	0.073388	0.080533	-0.05336			0.17791	0.03809	0.070424	0.149387	0.244051	0.279513			0.13651	0.02139	-0.04993	0.031401	0.06159	-0.1344			0.10207	-0.02368	0.220243	0.144632	0.315742	0.098206
	12	0.062786	-0.15764	-0.05504	0.071856	-0.06307	0.026558			0.009626	0.126162	-0.0313	0.158179	0.281372	0.303353			-0.0781	-0.0552	-0.04009	0.132396	0.03857	0.06737			-0.00618	0.148994	0.22205	0.048942	0.244584	0.336504
	13	0.135224	-0.05411	-0.11371	0.017741	-0.10185	0.108904			0.003827	0.340235	0.302553	0.095037	0.264504	0.194415			-0.1915	-0.0562	-0.09991	0.147097	0.02091	0.02294			0.061477	0.088535	0.246432	0.091917	0.200646	0.270851
	14	0.031685	-0.05622	-0.02143	0.043695	-0.01034	-0.17146			0.189734	0.227138	0.083873	0.158617	0.165783	0.082443			-0.1163	-0.0528	-0.0341	0.147934	0.05071	0.10348			0.05215	0.142538	0.144644	-0.026768	0.151357	0.132957
	15	-0.18886	0.01021	-0.00207	0.16444	0.119835	-0.25204			0.116876	0.328232	0.173374	0.033997	0.181291	0.116837			-0.1223	-0.0138	0.00664	0.106653	0.06726	-0.0267			0.118399	0.428397	0.105641	0.105844	0.1629	-0.03032
	16	0.106518	0.04214	-0.04879	0.05746	0.125627	-0.02117			0.227158	0.424516	0.161703	0.132374	0.31582	0.115857			-0.0398	0.06174	-0.06984	0.006427	0.1295	0.01482			0.185038	0.383489	0.118835	0.136387	0.396499	-0.05243
	17	-0.04864	0.097039	-0.18158	-0.017841	0.135036	0.031672			0.144	0.345754	0.00907	0.341995	0.24923	0.149801			0.05355	0.03282	-0.07588	0.002658	0.137921	0.0833			0.186271	0.246592	0.145747	0.022902	0.277754	0.052036
	18	-0.04373	0.11901	-0.15385	0.216058	0.092741	-0.0976			0.174062	0.291721	0.058015	0.286749	0.2041	0.087475			-0.1459	0.05123	-0.120928	-0.06342	0.08808	-0.0091			0.228687	0.195841	0.13635	0.09248	0.147026	0.225499
	19	0.121083	0.070917	-0.0115	0.07862	0.157577	-0.05183			0.064232	0.336439	0.13932	0.269378	0.18968	0.029007			-0.0418	0.09953	-0.0209	0.122429	0.03068	0.10319			0.313105	0.188802	0.195298	0.146971	0.090838	0.160776
	20	0.104013	0.118946	-0.21278	-0.062056	0.07859	-0.07868			-0.00364	0.06203	0.167416	0.271711	0.247534	0.084983			0.05431	0.08455	-0.06126	0.030667	0.01025	0.0257			0.031545	0.332388	0.223923	0.094459	0.237602	0.25047
	21	0.176072	0.104418	0.132325	-0.02967	0.127858	-0.18226			0.139924	-0.07239	0.074165	0.15833	0.107758	0.213287			0.11992	-0.1153	0.053771	-0.03752	0.0976	0.02584			0.015672	0.21722	0.110675	0.255316	0.084766	0.063758
	22	0.164573	-0.03917	-0.23607	0.022144	0.168768	-0.12366			0.00513	0.12496	0.154749	0.16663	0.007387	-0.060809			-0.1926	-0.033	0.079474	-0.08771	0.13898	-0.0762			0.145992	0.215078	0.0709	0.253941	0.171711	0.170286
	23	0.112904	-0.19538	0.067145	-0.15089	0.204169	-0.1239			0.011453	0.272038	0.049426	0.091442	0.108946	0.063239			-0.0389	0.06946	0.128102	-0.09079	0.11497	0.05476			0.184872	0.287373	0.106328	-0.024088	0.148726	0.129115
	24	-0.10094	-0.13766	0.04461	0.143807	0.052934	-0.07831			0.084846	0.094948	-0.038725	0.118106	-0.01795	0.100675			-0.1642	-0.0582	0.065073	0.001958	0.02921	0.10827			0.035242	0.352076	0.007298	0.022902	0.104291	0.155311
	25	0.01742	0.072041	-0.11515	-0.01235	0.119028	0.140771			0.172709	0.228139	-0.134505	-0.10005	0.114729	0.017251			-0.0908	0.04303	0.071156	-0.09826	0.03958	-0.0655			0.216879	0.111473	0.053171	-0.008658	-0.02367	0.056959
	26	-0.20172	0.060841	-0.05481	-0.07357	0.007271	-0.006288			0.098031	0.049068	-0.171625	0.213868	0.056644	-0.085956			-0.0559	-0.0513	0.026219	0.023495	-0.0612	-0.1093			0.137931	0.111911	0.106345	0.073042	0.052454	0.00139
	27	-0.09967	-0.05105	0.118576	-0.03183	-0.091299	-0.002588			0.154955	0.231559	0.180949	-0.08072	-0.047393	-0.094495			-0.1387	0.09689	0.005115	-0.06605	-0.0315	0.0086			0.210334	0.229315	0.095863	-0.057548	0.052938	0.085944
	28	-0.005479	0.03834	0.076356	0.10108	0.155523	-0.014838			0.108405	0.255774	0.163822	0.074877	-0.022663	-0.028135			0.01094	-0.0631	0.134493	-0.05705	-0.0431	0.03598			0.135326	0.346577	0.102142	-0.171048	-0.06657	-0.01835
	29	-0.09064	-0.07849	0.074511	0.004456	-0.058539	0.005782			0.114248	0.139168	0.038337	-0.05954	-0.007543	-0.109735			-0.1953	0.04217	-0.00178	0.04708	-0.0138	-0.0206			0.15184	0.296996	0.105877	-0.176918	0.04002	0.061159
	30	-0.00499	-0.070055	0.154289	0.02788	0.058257	0.159776			0.174816	0.144584	0.07617	-0.07597	-0.145633	-0.022088			-0.0586	0.05369	0.013518	0.078239	0.10865	0.03738			0.09216	0.208527	0.101296	0.002662	-0.158759	0.071002
	31	0.123957	-0.11012	0.048466	-0.04186	0.060588	0.121681			0.082073	0.1114	0.10929	-0.06395	-0.169283	0.092782			0.12629	-0.05144	-0.08425	-0.013	0.14242	0.02613			0.026973	0.100453	0.096343	0.108816	0.011661	0.013474
	32	0.003598	0.02261	-0.1156	0.059618	0.09084	-0.053818			0.034279	0.094201	0.158937	0.123323	-0.076623	0.023075			0.08365	0.203499	-0.04043	0.004712	0.00202	0.02347			-0.0528	0.047791	0.034965	0.044212	-0.109499	-0.0854
	33	0.18597	-0.03427	-0.11355	0.133684	-0.18321	0.015212			0.192482	-0.02734	0.153746	0.174627	0.048924	-0.349765			0.00089	0.09621	-0.11986	0.010167	-0.0938	0.01312			0.069421	-0.09414	0.066506	-0.01101	-0.111449	-0.02302
	34	0.261324	-0.00623	-0.0726	0.04351	-0.04846	-0.060668			-0.01844	0.135322	0.167496	0.09178	-0.230343	-0.129685			0.11151	-0.11517	-0.03757	-0.00012	0.03241	-0.1102			0.142177	0.027574	0.057875	0.014623	0.002761	0.053298
	35	0.133628	-0.0744	-0.05595	0.016932	-0.0207	-0.016158			0.111485	0.222536	0.224044	-0.16025	-0.140633	0.032864			0.00335	0.169564	-0.08531	0.129574	-0.0493	0.0375			0.047925	0.143357	0.027611	0.018848	0.066802	-0.044861
	36	-0.19386	0.01031	-0.01834	0.012304	-0.13054	-0.015368			0.072244	-0.1167	0.15738	0.136344	-0.152893	-0.134215			-0.1153	-0.0003	-0.06113	0.013682	-0.0127	-0.0068			0.00554	0.059889	0.09388	0.184402	-0.189369	0.065522
	37	-0.14274	-0.14825	-0.08934	0.158696	0.025053	-0.007018			0.06658	-0.008	0.013142	-0.08878	-0.184483	0.041416			-0.2	0.122854	-0.01148	-0.00473	-0.1063	-0.0195			0.141717	-0.05612	-0.00586	0.017863	-0.112849	0.062586
	38	-0.12684	0.054637	0.301296	0.067229	-0.10957	-0.07923			0.265002	-0.04026	-0.19771	-0.0629	-0.191253	0.042675			-0.0943	0.000864	0.044839	-0.04827	0.02163	0.10565			0.133103	-0.12312	0.011937	0.134485	-0.079989	0.002632
	39	-0.17177	-0.03363	0.078337	0.035995	0.119878	-0.08201			0.176438	0.065702	-0.09552	0.089278	-0.033893	-0.049016			-0.0762	-0.00626	0.176174	-0.048008	0.10703	0.09886			0.106058	0.081418	0.126168	0.082733	0.084366	-0.065702
	40	0.195618	-0.14752	0.022594	0.052719	0.034029	-0.07779			0.153574	-0.05268	0.207631	-0.18613	0.186341	-0.109975			-0.0477	-0.07952	0.125353	-0.04195	0.07766	-0.046			0.093922	0.064669	0.092866	0.060128	0.024578	-0.049071
	41	-0.10221	-0.08126	0.162106	-0.02045	0.03427	-0.20465			0.075256	0.035242	-2.1e-05	0.187411	0.0225889	-0.0265626			0.03248	-0.10595	-0.03614	0.038719	0.03672	-0.0682			0.060031	-0.0143	0.061916	-0.10202	0.052532	0.096529
	42	-0.06441	-0.07295	-0.07749	-0.03915	-0.10179	0.25661			-0.15228	0.046065	-0.08985	0.024438	0.00432694	-0.0550076			-0.1813	-0.03241	-0.06753	0.000845	0.06441	0.00334			-0.00686	-0.0128	0.050697	-0.16166	0.027511	-0.10899
	43	0.069512	-0.05515	-0.0447	-0.10597	0.033016	0.143225			0.118561	-0.16137	0.005113	0.052524	0.0634469	-0.147655			0.264455	-0.06445	0.019997	-0.14922	-0.0186	0.06682			-0.00458	-0.10154	-0.04586	-0.06042	0.028893	-0.164111
	44	-0.02491	-0.02108	0.039003	-0.01723	0.091351	0.163548			0.11757	0.000255	0.112347	-0.01317	-0.0786431	-0.19438			0.21174	-0.04232	0.010242	-0.09703	0.01617	0.09725			-0.03369	0.046265	0.070012	0.033339	0.024621	-0.1254
	45	0.227202	0.009111	-0.13813	0.196711	-0.02871	-0.0219			0.128949	0.017256	0.104354	-0.13424	0.09851	0.054985			-0.0145	0.086276	0.129333	-0.05524	-0.0252	0.174677			0.057067	-0.15895	-0.10292	-0.05654	0.065847	-0.09625
Area Under the Curve
	PREL								POSTL								PRER								POSTR
		Anm1	Anm2	Anm3	Anm4	Anm5	Anm6			Anm1	Anm2	Anm3	Anm4	Anm5	Anm6			Anm1	Anm2	Anm3	Anm4	Anm5	Anm6			Anm1	Anm2	Anm3	Anm4	Anm5	Anm6
		1.5918	-0.622626	-0.507941	1.2165	0.799953	-0.752682			4.12096	4.8522	3.15662	2.69796	2.35195	1.1408			-0.858325	-0.153578	0.138196	0.501212	1.58561	0.939177			3.65323	4.85459	3.93415	1.67759	2.72313	2.09575
Exact P values (one-tailed paired t-tests, significance: P < 0.05)
	PREL vs. POSTL		PRER vs. POSTR
	0.003653		0.006802

## Sheet: mPFC_Cg
BOLD Curves
	PREL								POSTL								PRER								POSTR
		Anm1	Anm2	Anm3	Anm4	Anm5	Anm6			Anm1	Anm2	Anm3	Anm4	Anm5	Anm6			Anm1	Anm2	Anm3	Anm4	Anm5	Anm6			Anm1	Anm2	Anm3	Anm4	Anm5	Anm6
	1	0.002935	0.164661	0.135248	-0.09202	-0.00984	-0.00675			0.005395	-0.00248	0.046533	-0.08089	0.107176	0.121769			0.046696	0.123638	0.078824	-0.08159	-0.04521	0.035814			0.074153	0.195435	0.020148	-0.14927	0.159909	0.09649
	2	-0.0228	0.097732	0.022227	-0.04519	0.048432	0.030138			0.046482	-0.10276	0.036377	-0.07347	0.163645	0.002813			-0.0433	0.149228	0.036726	-0.01938	-0.04222	0.005752			-0.03282	0.020944	-0.0076	-0.04351	0.166591	0.018857
	3	-0.03536	0.007221	-0.03779	-0.01441	0.062274	0.075803			-0.11972	-0.15024	-0.00643	0.06902	-0.01387	-0.02641			-0.04592	-0.04042	0.01114	-0.03136	0.098097	0.077733			-0.19142	-0.09784	-0.02931	0.054944	-0.08202	-0.03637
	4	-0.02085	-0.09606	-0.03353	0.126715	-0.01691	0.006543			-0.02397	-0.15132	-0.11536	0.027207	-0.0373	-0.08251			-0.05959	-0.04489	-0.06789	0.11054	0.013353	-0.03382			-0.00449	-0.11565	-0.03491	0.054752	-0.17065	-0.04711
	5	0.076069	-0.17356	-0.08615	0.024901	-0.08396	-0.10573			0.091809	-0.09321	0.038881	0.05814	-0.07965	-0.01566			0.102112	-0.18756	-0.0588	0.021791	-0.02403	-0.08548			0.054577	-0.00289	0.051685	0.083082	-0.07383	-0.03187
	6	0.097772	-0.21287	0.051795	0.074552	0.049145	-0.02115			0.043243	-0.0341	0.015126	0.027218	-0.082945	0.03924			0.058303	-0.12895	-0.0241	0.030258	0.068995	-0.05073			0.062144	-0.073756	-5.2e-05	0.085816	-0.08107	-0.03561
	7	0.085525	-0.14259	0.022848	0.043922	0.073337	0.005714			0.164628	0.078783	0.029366	0.166662	0.002016	-0.00204			0.061099	-0.14133	0.058883	0.036525	0.102363	0.001887			0.129285	0.287766	0.065102	0.167545	-0.04899	0.055659
	8	0.141983	0.140465	0.118468	-0.09389	0.12949	0.049684			0.443339	0.180294	0.166522	0.083753	0.075198	0.257122			0.126063	0.147193	0.122114	-0.0288	0.193834	0.057558			0.307923	0.438726	0.059494	0.182301	0.06572	0.239846
	9	0.24417	0.210143	0.081694	-0.03131	0.257301	0.094817			0.297926	0.219016	0.344826	0.05975	0.190432	0.327483			0.152508	0.217324	0.097367	-0.00024	0.247112	0.108839			0.173668	0.47089	0.184609	0.08993	0.19542	0.2571
	10	0.068799	0.17266	0.090629	-0.000587	0.21379	-0.01085			0.138157	0.188446	0.268132	0.185077	0.177806	0.164605			0.092196	0.092697	0.072879	-0.029944	0.217962	-0.027081			0.164644	0.300972	0.15487	0.183463	0.153129	0.177039
	11	-0.04554	0.173013	0.029486	-0.023857	0.057918	-0.08338			0.133931	0.221852	0.29872	0.060535	0.054361	0.164477			0.003041	0.084115	0.033375	-0.053464	0.09014	-0.044931			0.099977	0.317393	0.166096	0.12989	0.09316	0.230696
	12	-0.15885	0.112579	0.047441	-0.045607	0.031491	0.00645			-0.019607	0.215641	0.275515	0.088593	0.149957	0.2448			-0.076653	0.096823	0.079996	-0.098344	0.007085	0.0413			0.074853	0.295984	0.19014	0.091542	0.143891	0.197602
	13	-0.07738	0.130761	0.085604	-0.118777	0.017374	0.02338			0.048582	0.237385	0.145186	0.041455	0.074151	0.161222			-0.067603	0.117216	0.105648	-0.007514	0.076518	0.054199			0.185844	0.322788	0.189919	0.01366	0.111318	0.097746
	14	0.050777	0.058678	0.045802	-0.055617	-0.017125	0.0472			0.008678	0.367073	0.163889	0.003753	0.159467	0.008877			0.048472	0.050155	-0.01244	-0.042344	-0.02512	0.078633			0.013639	0.333978	0.202061	0.038718	0.154907	-0.011278
	15	0.086229	0.02807	0.082747	-0.038007	0.005363	-0.0032			0.047912	0.447572	0.222808	0.171287	0.115901	-0.095433			0.107748	-0.04024	0.08422	-0.002634	0.014806	0.06073			0.087891	0.359657	0.276101	0.200832	0.12666	-0.041937
	16	0.023529	0.031983	0.105256	0.010353	0.13656	0.00152			0.099178	0.427974	0.224245	0.284773	0.064668	-0.007377			0.051079	0.036447	0.055471	0.021986	0.116116	-0.020551			0.096889	0.505744	0.228829	0.31864	0.189307	0.015891
	17	0.033397	0.001157	0.078009	0.051975	0.085198	0.02031			0.042216	0.401249	0.133672	0.290812	0.051635	0.220659			-0.018443	0.067483	0.065077	0.125051	0.11157	0.00208			0.064701	0.491996	0.180698	0.340285	0.039409	0.181105
	18	0.079972	0.144693	0.018918	0.146875	0.125459	0.074994			0.077099	0.45645	0.143046	0.250726	0.232366	0.292924			0.0486	0.178846	-0.01882	0.14304	0.106469	0.131773			0.120739	0.448598	0.232494	0.226181	0.22247	0.198939
	19	0.119755	0.059498	0.02575	0.25043	0.123186	0.093288			0.115944	0.399907	0.147665	0.108904	0.298117	0.320516			0.08585	0.065688	0.030221	0.207235	0.157671	0.152951			0.044616	0.470873	0.201784	0.145314	0.438221	0.272223
	20	0.109131	0.050364	0.101456	0.142988	0.101693	0.0048			0.106084	0.519629	0.184106	0.124894	0.347451	0.223745			0.126486	0.051497	0.059208	0.111614	0.12705	0.093497			0.070377	0.57504	0.250506	0.135146	0.402557	0.296959
	21	0.185093	0.039564	0.157824	0.067382	0.150586	-0.14865			0.140473	0.49551	0.123487	0.155494	0.208309	0.154985			0.229002	0.023896	0.090028	0.099109	0.12751	-0.129551			0.104211	0.572855	0.219872	0.147431	0.221607	0.185879
	22	0.116593	0.115084	0.15922	0.016983	0.183194	-0.08588			0.120395	0.392034	0.114799	0.113849	0.142808	0.073842			0.130791	0.07058	0.098265	0.045271	0.214333	-0.086711			0.198346	0.432071	0.163079	0.13359	0.210091	0.117727
	23	0.074194	0.156468	0.146769	0.012393	0.23547	-0.01529			0.237994	0.277314	-0.01716	0.119336	0.341584	0.054212			0.106941	0.153288	0.162159	-0.003074	0.165716	0.03578			0.178861	0.277068	0.073685	0.16509	0.314359	0.115333
	24	0.037488	0.091124	0.116135	-0.002537	0.006594	-0.07999			0.189682	0.249397	0.071574	0.128798	0.273136	0.100786			0.095482	0.102542	0.114215	0.027801	0.087972	-0.024041			0.169158	0.238097	0.083855	0.072612	0.370048	0.102495
	25	-0.02082	0.208512	0.172574	0.03612	-0.076433	-0.02952			0.233838	0.346141	0.104883	0.12497	0.224437	0.108613			0.030669	0.196528	0.166913	0.03782	-0.08488	-0.038071			0.275768	0.323035	0.130106	0.05383	0.229902	0.11145
	26	0.013038	0.249249	0.095735	-0.158247	0.08719	-0.06431			0.292883	0.310315	0.268527	0.132701	0.099225	0.055755			0.077918	0.244793	0.158889	-0.104194	0.032212	0.00944			0.178917	0.322716	0.216248	0.098409	0.197495	0.063027
	27	0.086219	0.254376	0.084151	-0.005337	0.039307	0.069523			0.350636	0.277881	0.360985	0.033632	0.133311	-0.030012			0.037934	0.286423	0.083029	0.002296	0.099268	0.03251			0.28285	0.217611	0.325804	0.071562	0.148191	0.096104
	28	0.110006	0.118047	-0.02233	0.158469	0.086851	0.06086			0.326933	0.259548	0.314127	0.06585	-0.006177	0.045405			0.134883	0.155821	-0.05444	0.139308	0.05705	0.00981			0.293715	0.243884	0.280712	0.117348	0.127618	0.026537
	29	0.168914	0.065041	-0.00667	0.128134	0.081124	0.01802			0.238984	0.310617	0.274555	0.039789	0.003313	0.138537			0.218288	0.010017	-0.09675	0.127528	0.162634	-0.014991			0.219823	0.211161	0.236617	0.080463	0.160549	0.143931
	30	0.05155	0.052697	-0.01031	0.128125	0.094883	0.05519			0.249731	0.273806	0.188447	0.11197	-0.002957	0.123239			0.120738	-0.03856	-0.05123	0.13153	0.131869	0.049794			0.23435	0.192379	0.209522	0.066113	0.088835	0.150208
	31	0.023731	0.110084	-0.04432	-0.036897	0.08593	-0.03498			0.04366	0.230362	0.056017	0.203771	-0.042557	0.123369			0.066717	0.049548	-0.05383	0.105732	0.151381	0.00458			0.022076	0.174516	0.120109	0.129603	0.019119	0.112237
	32	0.081167	0.085185	-0.0679	-0.126227	0.043545	0.03801			0.070971	0.085979	0.155057	0.209041	0.044386	0.136019			0.065653	0.028406	-0.05367	-0.101744	0.106279	0.01862			0.091221	-0.088915	0.131415	0.176619	0.087436	0.097723
	33	0.168023	0.178566	-0.15423	-0.113257	-0.007783	-0.08189			0.163738	0.139562	0.231503	0.129303	0.079256	0.181504			0.183094	0.23649	-0.16572	-0.074314	0.068967	-0.105381			0.154853	0.008049	0.228055	0.085842	0.085717	0.188733
	34	0.140605	0.201853	-0.09134	-0.179537	0.112958	-0.07123			0.09105	0.232825	0.236012	-0.012717	-0.033867	0.192655			0.142005	0.198647	-0.13453	-0.102754	0.137501	-0.178851			0.063865	0.118254	0.257758	0.064515	0.079394	0.090595
	35	0.08258	0.187815	0.022407	-0.133757	0.019652	-0.13119			0.057697	0.189292	0.1885	-0.032767	0.006237	0.140262			0.088433	0.3382	-0.07301	-0.062894	0.050654	-0.127261			0.065649	0.059105	0.187989	0.056463	0.012532	0.155607
	36	-0.00052	0.211749	-0.00298	-0.000797	-0.060723	-0.06569			0.098462	0.092735	0.015137	0.051515	-0.041247	0.118827			0.037801	0.367781	-0.01008	-0.020484	0.004014	-0.004211			-0.020699	-0.098184	-0.02422	0.11823	-0.071777	0.14107
	37	0.013179	0.199789	0.108035	0.078174	-0.050283	0.00875			0.134735	0.049835	-0.0969	0.178657	-0.056697	0.155706			-0.037973	0.143855	0.129665	0.080077	-0.01181	-0.051751			0.079683	-0.206336	-0.090934	0.119006	-0.013447	0.211386
	38	0.079541	0.164555	0.186523	0.089532	-0.032553	-0.02441			0.210093	0.024253	0.003036	0.028253	-0.109557	0.22933			0.084744	0.13331	0.12451	0.135438	0.022923	-0.033351			0.215071	-0.248936	-0.015895	0.028207	-0.038087	0.222481
	39	0.11256	0.104467	0.141851	-0.076977	0.004946	0.177432			0.223889	0.034753	0.07815	-0.062557	-0.162237	0.10498			0.056978	0.100951	0.119356	0.003766	0.027649	0.139973			0.185339	-0.239336	0.04396	-0.079823	-0.093917	0.112808
	40	0.035089	0.133059	0.127148	-0.20852	0.006498	0.153684			0.201247	-0.02311	0.03676	-0.10896	-0.0089	-0.04351			-0.05413	0.183037	0.117646	-0.26081	0.037269	0.174225			0.189406	-0.02719	0.043692	-0.0955	-0.03439	0.018894
	41	-0.06339	0.135474	0.074685	-0.09276	0.022498	0.05144			0.0661	-0.04067	0.057124	-0.03771	0.085147	0.115627			-0.00492	0.184829	0.024185	-0.07268	-0.06421	0.105761			0.018684	-0.08116	0.079748	-0.09808	0.158712	0.099019
	42	-0.03794	0.088796	-0.01472	0.073228	0.080555	0.080417			0.036633	-0.1326	0.047983	-0.04441	0.102925	-0.02279			-0.05471	0.15295	-0.00997	0.080161	-0.04519	0.070261			-0.02995	-0.12832	0.067682	-0.02327	0.063448	0.022927
	43	-0.04575	-0.10288	-0.05588	0.047492	0.11644	0.15247			-0.10168	-0.16299	-0.01847	0.046335	-0.02402	-0.02746			-0.04133	-0.14763	-0.01583	0.079689	0.105703	0.154069			-0.06303	-0.21202	-0.00046	0.049272	-0.13501	-0.05958
	44	-0.01542	-0.22616	-0.04685	0.15576	-0.04048	0.039359			0.028003	-0.15906	-0.06765	0.029164	-0.22053	-0.05865			-0.10836	-0.18449	-0.10763	0.128778	-0.00044	-0.00619			0.064914	-0.19898	-0.01485	0.045335	-0.04705	-0.03351
	45	0.016895	-0.25565	-0.08234	0.02406	-0.05002	-0.0342			0.147404	-0.14324	0.153702	0.07337	-0.11003	0.059223			0.038909	-0.27819	-0.03545	0.026711	-0.00055	0.007078			0.19159	-0.12572	0.10395	0.062762	-0.11295	0.004876
Area Under the Curve
	PREL								POSTL								PRER								POSTR
		Anm1	Anm2	Anm3	Anm4	Anm5	Anm6			Anm1	Anm2	Anm3	Anm4	Anm5	Anm6			Anm1	Anm2	Anm3	Anm4	Anm5	Anm6			Anm1	Anm2	Anm3	Anm4	Anm5	Anm6
		2.27189	3.52546	1.97909	0.194441	2.53012	0.341506			5.60086	7.43765	5.64301	3.62488	2.97588	4.55128			2.4443	3.60798	1.33582	0.860493	3.19638	0.651693			4.96186	7.28235	5.64016	3.99489	4.23453	4.62993
Exact P values (one-tailed paired t-tests, significance: P < 0.05)
	PREL vs. POSTL		PRER vs. POSTR
	0.001199		0.000706

## Sheet: mPFC_Prl
BOLD Curves
	PREL								POSTL								PRER								POSTR
		Anm1	Anm2	Anm3	Anm4	Anm5	Anm6			Anm1	Anm2	Anm3	Anm4	Anm5	Anm6			Anm1	Anm2	Anm3	Anm4	Anm5	Anm6			Anm1	Anm2	Anm3	Anm4	Anm5	Anm6
	1	-0.04421	0.081571	-0.06234	-0.0233	-0.04349	-0.0031			-0.00936	0.148352	-0.0059	-0.06488	0.338451	-0.00954			-0.06611	0.092919	-0.07536	-0.02861	0.060812	0.038022			0.05327	0.18478	-0.09616	-0.07309	0.316586	0.019093
	2	-0.04327	0.06406	0.055396	0.009324	0.040966	0.052025			-0.02341	-0.07691	0.028582	0.008149	0.198148	-0.01967			0.023408	-0.03251	-0.03476	-0.03283	-0.11265	0.061436			0.084143	-0.07603	0.056572	-0.01138	0.227669	-0.01996
	3	-0.04293	0.003366	0.018782	-0.02428	0.079751	0.093592			0.003803	-0.08704	-0.02356	0.041477	-0.04213	0.065869			-0.10413	-0.02421	0.051613	-0.00937	0.125237	0.027534			0.148322	-0.04809	-0.03033	0.098316	-0.12604	-0.07613
	4	0.050068	-0.05302	0.015162	0.013643	-0.02454	0.02778			-0.02438	-0.0496	-0.00172	0.091249	-0.36868	0.029203			0.011224	0.015624	0.069173	0.028721	-0.04408	0.05053			-0.12491	-0.12721	0.050644	0.040956	-0.31349	0.014144
	5	0.080335	-0.09598	-0.027	0.024618	-0.05269	0.01703			0.053344	0.065201	0.002602	-0.07599	-0.12579	-0.06587			0.135605	-0.05182	-0.01066	0.042099	-0.02931	-0.17752			-0.16082	0.066547	0.024544	-0.0548	-0.10473	0.062862
	6	0.069593	0.031572	0.075152	0.03221	0.055392	0.024358			0.047721	0.072576	-0.00561	0.028059	0.040164	-0.12442			0.196665	-0.07199	-0.07396	0.134472	0.070995	-0.01259			0.065663	0.111431	-0.02631	0.065053	0.022764	-0.08875
	7	0.186774	-0.00375	-0.09895	0.113378	0.030788	0.025936			0.048738	0.203838	0.161111	0.173676	0.123302	-0.02353			0.163129	0.068463	-0.14981	0.179284	0.069964	0.124979			0.110623	0.337261	0.128073	0.013769	0.168523	0.036488
	8	0.218256	0.120853	-0.066578	0.035407	0.022573	0.063324			0.356776	0.403903	0.215788	0.032221	0.153309	0.241235			0.179727	-0.02174	-0.11828	0.153392	0.167192	0.099668			0.307927	0.492785	0.009513	0.014025	0.180672	0.278364
	9	0.126419	0.188703	-0.10133	0.025957	0.120741	0.134865			0.297524	0.351603	0.272605	0.045046	0.241156	0.274233			0.175165	0.058398	-0.04055	-0.02883	0.174384	0.099638			0.282242	0.557262	0.229043	0.063691	0.428316	0.201701
	10	-0.023116	0.260352	-0.16584	0.030592	0.059513	-0.024984			0.01919	0.290321	0.126723	0.053919	0.388513	0.196946			0.08672	0.05777	-0.18462	0.031697	0.14287	-0.12647			0.017169	0.202771	0.17201	0.053943	0.195663	0.147293
	11	-0.015306	-0.004121	-0.18044	0.081519	0.068644	-0.100484			0.073231	0.277323	0.221643	0.009974	0.291298	0.236115			-0.151829	-0.049187	-0.09156	0.075343	0.088663	-0.02693			0.033504	0.273539	0.118407	-0.040297	0.123901	0.247971
	12	-0.100956	-0.020671	-0.13405	-0.013553	-0.124644	0.029142			0.071647	0.242076	0.147531	0.092968	0.300447	0.377861			-0.100929	0.07059	-0.18196	-0.020728	-0.007684	0.107205			0.207426	0.184416	0.157349	0.056096	0.228094	0.238145
	13	0.05473	0.064938	-0.31735	0.208522	-0.007234	-0.015274			0.17415	0.236728	0.11669	-0.090176	0.046186	0.134279			-0.021529	0.024637	-0.059	0.108752	0.043732	0.135549			0.165956	0.297163	0.095489	-0.072317	0.16162	0.084028
	14	0.028227	0.080522	-0.16253	0.029859	-0.006354	0.04568			-0.027183	0.41274	0.01499	-0.060806	0.226615	0.040713			0.090904	0.055971	-0.06735	0.012137	0.051543	0.062464			-0.016867	0.515435	-0.075512	-0.019307	0.191981	-0.003183
	15	-0.050156	-0.047081	-0.22503	0.180375	0.049963	-0.090754			0.154524	0.392643	0.243355	0.080092	0.132318	0.026895			-0.004459	0.006264	-0.21935	0.075052	0.010713	0.034166			0.025055	0.483939	0.179875	0.061929	0.148014	0.068746
	16	-0.071506	-0.042591	-0.0722	0.139223	0.17182	0.02601			-0.042323	0.52499	0.157514	0.238389	0.088092	0.056991			-0.050349	0.173893	-0.09045	0.122554	0.130978	0.066914			-0.019487	0.663155	0.150377	0.223534	0.078514	-0.101657
	17	-0.067856	-0.053331	0.093289	0.140853	-0.072254	-0.005554			0.019615	0.463213	0.025297	0.244603	0.340069	0.173308			0.011913	0.106825	0.116637	-0.038418	0.007231	0.043554			-0.004222	0.553602	0.128021	0.192238	0.30893	0.143238
	18	-0.001556	-0.089641	0.069097	0.148544	0.107589	-0.002914			0.098359	0.402212	-0.006908	0.237191	0.290808	0.250652			-0.004679	0.163018	0.00715	0.100903	0.086397	0.124181			0.034292	0.533703	0.094932	0.20883	0.232504	0.234988
	19	0.100769	-0.101971	0.00518	0.120448	0.106891	0.111809			0.001382	0.423895	0.250147	0.049429	0.429738	0.252261			-0.031299	0.159372	0.03421	0.052032	0.092502	0.134979			0.097923	0.605805	0.2476	0.009924	0.364327	0.305722
	20	0.113963	0.144167	-0.15209	0.028363	0.122899	-0.014334			0.008337	0.507146	0.091681	0.034785	0.528374	0.269289			-0.061139	0.155629	-0.09664	0.083754	0.052328	-0.06812			0.040504	0.821692	0.238562	0.087523	0.469219	0.116361
	21	0.133397	0.000755	0.046695	0.033766	0.22334	-0.218024			0.099097	0.613139	0.10922	0.180865	0.244783	0.348763			0.018746	0.062245	0.01183	0.034237	0.187182	-0.16323			0.091847	0.61898	0.177314	0.065693	0.128169	0.252222
	22	0.148917	0.083143	-0.06194	-0.058423	0.12437	-0.032064			0.255281	0.361283	0.114404	0.02205	0.280946	0.20481			0.08851	0.271037	-0.06931	-0.095198	0.101347	0.007981			0.186851	0.387922	0.069364	0.035321	0.296086	0.235655
	23	0.047396	-0.001351	-0.00457	0.030351	0.07199	-0.129364			0.35139	0.215513	-0.130953	0.018678	0.417676	0.200459			-0.017539	0.26793	-0.09264	-0.090578	0.107605	-0.09364			0.315608	0.30062	-0.042232	0.051576	0.408115	0.138192
	24	0.206291	-0.030411	-0.05954	-0.073173	-0.053374	-0.022084			0.420434	0.332218	0.030279	-0.039456	0.582407	0.044614			-0.023439	0.323314	0.05191	-0.043428	-0.036224	-0.07627			0.385693	0.344103	-0.011954	0.072309	0.517275	-0.04758
	25	0.051914	-0.034981	0.023133	-0.000493	-0.039274	-0.032684			0.197638	0.47959	0.091465	0.087472	0.343986	0.115024			-0.032119	0.36656	-0.06612	-0.013578	-0.101614	-0.03765			0.187658	0.50433	-0.044842	0.085097	0.332755	-0.03623
	26	-0.019486	0.073101	-0.217	0.114157	-0.051264	-0.154714			0.296976	0.315308	0.225	0.090828	0.316604	0.220688			-0.076549	0.171904	-0.06707	0.090971	-0.034064	-0.08901			0.13219	0.376004	0.120711	0.031041	0.2726	0.063588
	27	-0.028366	0.045483	0.074793	0.099438	-0.053254	-0.012854			0.378406	0.185438	0.318105	-0.090736	0.179538	-0.002416			-0.030549	0.136267	0.062763	0.019419	-0.105824	0.047822			0.28921	0.279188	0.123141	0.039601	0.365618	0.022187
	28	0.08486	-0.003381	0.01292	-0.073453	-0.061844	-0.118834			0.288892	0.345808	0.182007	-0.114426	0.137587	0.165484			0.135623	0.015272	-0.01619	0.041251	-0.026634	-0.14667			0.215765	0.412695	0.248615	-0.026247	0.199981	0.04457
	29	0.034575	-0.015461	-0.04894	0.037702	0.106046	-0.109464			0.244372	0.16912	0.024681	-0.049026	0.084814	0.196866			0.154757	-0.018717	0.081516	0.059565	0.10865	-0.00953			0.163046	0.132677	0.079137	-0.024577	0.167475	0.053853
	30	0.035906	0.090267	0.085927	0.07494	0.15619	-0.043134			0.210196	0.159376	0.121153	0.091428	-0.015697	0.176876			0.007064	0.117408	0.01618	0.061782	0.171862	-0.09232			0.305793	0.195966	0.119942	0.120984	0.05273	0.225935
	31	0.013698	0.067059	-0.17632	0.102958	0.140102	-0.074124			-0.075803	0.203717	0.022882	0.288248	0.12933	0.143957			-0.024229	-0.118127	-0.20079	0.161653	0.11314	-0.01116			-0.034097	0.116542	0.131038	0.048929	0.168512	-0.020446
	32	-0.044986	-0.099551	0.025332	0.121062	0.033729	-0.104434			0.191878	0.078394	0.208038	0.047765	0.017437	0.116511			0.024369	-0.226777	-0.13112	0.143242	0.088048	0.009652			0.113249	-0.05539	0.18459	0.109246	-0.082223	0.131054
	33	0.076372	-0.296801	-0.04102	0.109983	0.071759	-0.181744			0.091146	0.180575	0.120207	-0.044056	-0.008891	0.144945			0.034827	-0.205567	-0.1444	0.10453	0.030466	-0.14219			0.320435	0.067737	0.149678	-0.040617	-0.002423	0.109089
	34	0.095344	-0.232281	-0.11988	0.0669	0.151438	-0.234054			-0.075983	0.26345	0.112673	-0.099306	0.034865	0.169016			0.02698	-0.217267	-0.02806	0.049981	0.029309	-0.12384			-0.067927	0.258569	0.079165	-0.064217	-0.008495	-0.094907
	35	0.099049	-0.036611	-0.0587	-0.031903	0.091861	-0.223964			0.307951	0.103597	0.277639	-0.024306	-0.014696	0.202501			-0.065859	-0.094257	-0.02321	-0.039848	-0.055424	-0.17972			0.232992	0.078069	0.153613	0.095178	-0.007465	0.235876
	36	-0.062006	-0.009031	0.130782	0.219384	0.020237	-0.184834			0.214442	-0.012148	-0.011318	-0.003065	-0.181543	0.091157			0.049554	-0.036807	0.01052	0.209529	-0.084244	-0.16372			0.142679	-0.066247	-0.004493	-0.068057	-0.103143	0.05909
	37	0.017821	0.004462	0.101809	0.139224	0.121184	-0.043564			0.211279	0.017101	0.044022	0.062244	-0.116293	0.241856			-0.066639	-0.068127	0.091564	0.121966	0.005484	-0.12906			0.204497	-0.168876	0.043509	-0.012194	-0.152523	0.102677
	38	0.049466	0.132866	-0.19687	0.176035	0.128594	-0.126984			0.168362	0.019913	0.092866	0.091384	-0.193343	0.31121			-0.034289	0.037593	0.00871	0.173863	0.020307	-0.04054			0.323475	-0.173448	0.102992	-0.029227	-0.039303	0.213567
	39	0.168153	0.12068	-0.07584	0.155718	0.069855	0.081844			0.20527	-0.00363	-0.021414	-0.085726	-0.177763	0.135547			0.034763	0.196341	-0.03379	0.110301	0.015522	0.041355			0.222456	-0.223669	0.150477	-0.113737	-0.037203	0.007628
	40	-0.10565	0.072273	-0.17047	0.031731	0.006888	0.07166			0.221406	0.218314	-0.04923	-0.14044	0.155647	-0.02354			-0.0103	0.106715	-0.24684	0.00958	0.070622	0.154906			0.236373	0.328787	-0.0739	-0.10469	0.044931	0.0454
	41	-0.0889	-0.01849	0.050173	0.000129	-0.05563	0.058872			-0.01933	0.034468	0.071351	-0.09112	0.315017	0.00901			-0.06456	-0.01147	0.004317	0.015392	0.104567	0.042877			0.017947	0.040267	-0.00743	-0.07478	0.377885	-0.0318
	42	-0.1163	0.021195	0.140015	0.014717	0.070065	0.129783			0.095067	-0.10787	0.112334	0.083994	0.138501	0.01084			-0.04209	-0.10154	0.110268	-0.04098	-0.07612	0.137434			0.01481	-0.10716	0.150054	-0.033	0.129274	0.038581
	43	0.04581	-0.00856	0.053267	-0.05643	0.127116	0.15051			0.026162	-0.15558	-0.0407	-0.0173	-0.08324	0.032727			-0.01837	-0.0636	0.04863	-0.092	0.112379	0.133646			-0.04807	-0.1458	-0.0165	0.076776	-0.18207	-0.08363
	44	0.071361	-0.04504	-0.00315	-0.02021	-0.02849	0.063158			0.116921	-0.06578	0.075324	0.079112	-0.31406	0.030084			-0.03142	-0.06138	0.059973	-0.00876	-0.05573	0.06234			0.04467	-0.13053	0.068028	0.045328	-0.31524	0.049596
	45	0.058982	-0.0545	0.008688	-0.07792	-0.06489	-0.09809			0.111644	-0.01672	0.041304	-0.08496	-0.2115	-0.02346			0.033625	-0.0467	-0.0345	-0.03391	-0.00837	-0.05845			0.184658	-0.07431	0.069982	-0.0393	-0.19369	0.14881
Area Under the Curve
	PREL								POSTL								PRER								POSTR
		Anm1	Anm2	Anm3	Anm4	Anm5	Anm6			Anm1	Anm2	Anm3	Anm4	Anm5	Anm6			Anm1	Anm2	Anm3	Anm4	Anm5	Anm6			Anm1	Anm2	Anm3	Anm4	Anm5	Anm6
		1.54189	0.352781	-1.91438	2.43789	2.01307	-1.19503			5.83478	9.1398	4.1739	1.42952	5.6825	5.64635			0.548875	1.76017	-1.81139	1.99039	1.86406	-0.119798			5.52952	9.93098	3.8727	1.16507	5.64066	3.77244
Exact P values (one-tailed paired t-tests, significance: P < 0.05)
	PREL vs. POSTL		PRER vs. POSTR
	0.008955		0.008359

## Sheet: RS
BOLD Curves
	PREL								POSTL								PRER								POSTR
		Anm1	Anm2	Anm3	Anm4	Anm5	Anm6			Anm1	Anm2	Anm3	Anm4	Anm5	Anm6			Anm1	Anm2	Anm3	Anm4	Anm5	Anm6			Anm1	Anm2	Anm3	Anm4	Anm5	Anm6
	1	-0.17074	0.010767	0.0084	0.024998	-0.0062	0.035197			0.084738	0.074503	0.014549	-0.0683	0.070916	-0.01696			-0.12309	-0.00571	0.027008	-0.0133	-0.0364	0.007171			0.086118	0.002557	0.002579	0.019881	0.0712	0.020033
	2	-0.16461	0.019152	0.028557	-0.02132	-0.02013	0.02598			-0.02796	-0.00505	-0.04448	0.024084	0.028158	-0.01553			-0.06495	0.037873	0.030934	-0.00251	-0.03064	-0.00089			-0.03067	0.00724	-0.02523	-0.03571	0.071276	-0.06871
	3	0.029334	-0.01694	-0.02681	0.047158	0.013038	0.014422			-0.0409	-0.02004	-0.03667	0.008539	-0.02124	0.042412			-0.01521	-0.03735	0.037024	0.016861	-0.02128	0.025382			-0.04551	-0.01497	0.006876	-0.01033	-0.04097	0.0669
	4	0.016756	-0.04415	0.011887	-0.00928	0.000914	0.010495			0.002019	-0.03841	0.00172	-0.01338	-0.04388	-0.04795			0.0070669	-0.06509	-0.07042	0.03221	0.020387	-0.00963			-0.03755	-0.01671	-0.01683	0.001044	-0.03465	-0.03203
	5	0.0189258	0.03117	-0.02204	-0.04155	0.012377	-0.08609			-0.0179	-0.011	0.064881	0.04906	-0.03395	0.038028			0.032584	0.070272	-0.02455	-0.03327	0.067935	-0.02204			0.027609	0.021882	0.032608	0.025118	-0.06685	0.013802
	6	0.022437	0.073603	0.032981	0.001951	-0.00604	-0.02848			0.039896	0.027992	0.100988	0.029272	-0.03325	0.035367			0.045693	0.075692	0.012144	0.017431	0.024848	-0.04695			-0.04076	-0.02702	0.126388	0.038858	-0.08072	0.001955
	7	0.049538	0.061133	0.028442	0.054169	0.087466	-0.02232			0.096197	0.027992	0.084685	0.036564	0.052921	0.033731			0.148909	0.122474	-0.0199	0.006307	0.023204	-0.03822			-0.00718	0.095747	0.088662	0.055342	-0.06697	0.018412
	8	0.07567	0.139815	0.100136	0.121214	0.096439	0.094049			0.193366	0.151939	0.143735	0.005279	0.059031	0.237923			0.13984	0.164689	0.049484	0.031286	0.07878	0.065916			0.144423	0.146598	0.133957	0.104607	-0.00917	0.121277
	9	0.084046	0.212807	0.153288	0.054894	0.088788	0.127722			0.192307	0.196622	0.162075	0.086551	0.188209	0.223342			0.051331	0.16322	0.153093	0.066853	0.086166	0.124202			0.091437	0.173622	0.162651	0.084199	0.143471	0.251763
	10	0.046584	0.15956	0.150627	0.067925	-0.016584	0.04265			0.125304	0.141206	0.154036	0.050081	0.16963	0.232279			0.108618	0.121114	0.165075	-0.04248	0.036181	0.03385			0.081067	0.174731	0.156271	0.073987	0.153786	0.233999
	11	0.024318	0.056977	0.089148	0.005485	0.025413	0.059978			0.127889	0.158341	0.201352	0.098512	0.169352	0.16515			0.094374	0.07054	0.145963	0.004199	-0.015242	-0.026179			0.021852	0.250126	0.236558	0.078987	0.119278	0.170607
	12	0.051002	-0.074281	0.087085	-0.042041	0.008409	-0.016298			0.146301	0.173067	0.220957	0.009003	0.118381	0.19403			0.034526	0.008981	0.093164	-0.09127	-0.009912	-0.113439			-0.005418	0.202858	0.264858	0.039701	0.134026	0.185056
	13	0.058996	-0.043711	0.048614	-0.061471	0.008307	0.043968			0.084458	0.186868	0.282918	0.063145	0.129047	0.134941			0.122402	-0.086608	0.175606	-0.03739	0.02507	1.3e-05			0.049351	0.24497	0.192378	0.051315	0.093255	0.110081
	14	-0.01772	-0.012311	0.008462	-0.010901	0.004764	0.041017			0.059362	0.263965	0.182502	0.08669	0.09627	0.104257			0.037405	-0.094278	0.099002	-0.02336	-0.026552	0.010708			0.021457	0.331219	0.223769	0.006145	0.059942	0.139295
	15	-0.09053	-0.001941	0.050114	0.030124	0.007349	0.025271			0.133557	0.328928	0.23622	0.150161	0.09071	-0.069693			0.002403	-0.022718	0.121778	-0.05117	-0.041442	-0.007919			0.121146	0.379749	0.258895	0.092502	0.059092	0.022147
	16	-0.11496	-0.029661	0.091474	0.107007	0.014515	-0.040898			0.069598	0.326027	0.19922	0.176697	0.162172	0.022317			-0.044954	-0.089388	0.139684	-0.05503	0.020444	-0.025399			-0.04617	0.381945	0.300932	0.130348	0.01447	-0.02452
	17	-0.03639	-0.014301	0.103702	0.029372	-0.017744	0.013326			0.008072	0.372556	0.271049	0.161011	0.080015	0.082317			-0.126434	-0.036868	0.129062	0.04412	-0.026082	-0.005579			-0.08973	0.421732	0.218561	0.101797	0.067538	0.008011
	18	-0.06957	0.027667	0.057152	0.056629	0.000914	0.061006			0.096256	0.361354	0.185542	0.125151	0.135476	0.198417			-0.021004	0.024598	0.071843	0.073021	-0.049712	0.045854			-0.009961	0.433697	0.246019	0.110048	0.13812	0.043116
	19	-0.02587	-0.002251	0.10267	0.124851	0.008564	0.067816			0.05096	0.365659	0.16594	0.077405	0.181605	0.255765			-0.078154	-0.048528	0.112433	0.097173	-0.030432	-0.008039			-0.0724	0.417644	0.260008	0.059169	0.140159	0.145657
	20	0.086072	0.032353	0.052827	0.058548	-0.005924	-0.007998			0.013536	0.458844	0.1893	0.091394	0.171423	0.199908			0.166649	-0.000938	0.190039	0.096657	-0.033312	-0.037099			0.037111	0.460051	0.284138	0.032483	0.131221	0.140317
	21	0.145804	0.128182	0.118994	0.095152	0.017111	-0.026738			0.108294	0.399961	0.235885	0.044038	0.223741	0.17053			0.13188	0.06462	0.175246	0.047647	-0.031482	-0.077289			0.014674	0.468056	0.272784	0.053732	0.099852	0.129014
	22	0.097082	0.100679	-0.005526	0.128707	-0.059334	-0.044208			0.114814	0.361181	0.116352	0.0998	0.151589	0.083881			0.11528	0.078754	0.115288	0.076077	-0.056522	-0.033659			-0.02516	0.367354	0.197011	0.06662	0.148778	0.105558
	23	0.078316	-0.004511	0.030097	0.094846	-0.041094	-0.105608			0.205102	0.305625	0.063722	0.065557	0.169902	0.085897			0.012239	0.04033	0.126023	0.069395	-0.074692	-0.078929			0.069603	0.351815	0.142657	0.052169	0.192556	0.150386
	24	-0.00692	-0.025031	0.036851	0.080948	-0.068924	-0.038198			0.080803	0.264204	0.09626	0.040473	0.16576	0.111439			-0.069234	0.034386	0.124404	0.10645	-0.077152	-0.023379			0.114249	0.339318	0.086316	0.007464	0.14652	0.111749
	25	-0.12376	-0.055761	0.037355	0.040597	-0.039954	-0.038538			0.080903	0.266479	0.122157	0.092599	0.176652	0.071683			-0.120524	0.024976	0.125408	0.096807	-0.096302	-0.006759			0.059992	0.300518	0.138775	0.048586	0.097161	0.090429
	26	-0.07661	-0.017781	0.033492	0.005799	0.024129	-0.027928			0.117377	0.281577	0.169497	0.020416	0.086675	0.074588			-0.035354	-0.052988	0.142749	-0.04824	-0.043992	-0.076269			0.073032	0.302678	0.211524	0.060788	0.080939	0.060782
	27	-0.07096	0.011168	0.041879	0.048754	-0.007414	-0.015358			0.172333	0.254157	0.241249	0.001802	0.000589	0.038097			-0.113494	-0.016248	0.127675	0.066294	-0.033472	-0.063859			0.133279	0.292351	0.195066	0.000223	0.082746	0.049284
	28	-0.09836	-0.007991	-0.033206	0.026068	-0.007234	0.016043			0.058628	0.209076	0.20959	0.021625	0.090834	0.153517			0.008139	0.06376	0.058968	0.090899	-0.057802	-0.002539			-0.0334	0.304101	0.204659	0.067131	0.062691	0.086731
	29	-0.06841	0.135032	-0.062996	0.135931	-0.045654	0.029429			0.096379	0.232639	0.253941	0.037785	0.088878	0.136469			-0.098174	0.081284	0.042364	0.03327	-0.096032	-0.015509			0.055117	0.218418	0.21638	0.029156	0.1209	0.103428
	30	0.022657	0.102848	-0.004006	0.055314	0.009197	0.017596			0.080786	0.207857	0.1808	0.005683	0.032167	0.156067			0.032388	0.025323	0.017181	0.083479	-0.059542	0.014818			0.080129	0.250466	0.155979	-0.03497	-0.02728	0.127317
	31	0.120151	0.016175	0.044206	0.034949	0.063986	0.005415			0.029881	0.214499	0.129571	-0.007729	0.001577	0.172031			-0.011154	0.008296	0.046112	0.088794	0.021588	-0.009969			0.009905	0.195111	0.175258	0.024772	-0.05518	0.089667
	32	0.012332	0.070711	-0.066906	-0.071311	-0.025424	0.006417			0.036929	0.154259	0.123238	0.104797	-0.053907	0.126773			-0.005954	-0.020958	0.042626	-0.02573	-0.032112	-0.016799			-0.000924	0.109735	0.088759	0.035666	-0.07377	0.092357
	33	0.058975	0.099329	-0.048096	-0.064111	0.000524	-0.055698			0.071683	0.09625	0.1225	0.053113	0.028635	0.093602			0.035817	-0.001788	-0.02741	-0.03147	0.018999	-0.085859			0.120986	0.088279	0.132753	0.071916	0.008999	0.068847
	34	0.092074	0.052289	-0.070556	0.042017	0.024815	-0.086248			-0.009643	0.118649	0.140899	0.082964	-0.027547	0.086615			0.116191	0.078547	-0.07127	-0.02264	0.035581	-0.052549			0.072403	0.147673	0.103226	0.05221	-0.01778	0.104558
	35	0.113603	0.068073	0.049906	0.016682	0.036022	-0.035548			-0.006386	0.137158	0.102535	0.03724	0.00639	0.139972			0.076558	0.040461	-0.01126	-0.06691	0.019923	-0.043139			-0.03299	0.114143	0.078142	0.048885	-0.006253	0.123617
	36	0.126423	0.037355	0.054671	-0.027101	0.074984	0.007043			0.001099	0.056504	0.048829	0.018611	-0.000159	0.126794			0.107058	0.008657	0.076745	-0.04294	0.053546	-0.003079			-0.04701	0.072068	0.014477	0.046774	-0.14628	0.090491
	37	0.025979	0.021282	0.072795	0.062575	0.04979	-0.008518			0.119785	0.054878	-0.001802	0.079314	-0.003195	0.069078			-0.004564	-0.005508	0.082415	-0.03398	0.029863	-0.002669			0.030062	0.037211	-0.01781	0.094641	-0.07309	0.082553
	38	-0.01722	0.035607	0.063676	0.030171	0.054793	-0.045968			0.12434	0.002307	0.053775	0.043918	-0.016797	0.180105			0.001612	-0.000133	0.078333	0.015574	0.006287	-0.007479			0.114513	0.019937	0.05266	0.050352	-0.07249	0.120305
	39	-0.00476	0.103133	0.129891	-0.068431	-0.012904	0.049294			0.117641	-0.030532	0.049854	-0.003994	0.038745	0.125826			-0.019154	0.01326	0.156515	0.021818	0.021997	0.018336			0.052894	-0.044831	0.059539	0.031638	-0.05922	0.059496
	40	-0.11628	0.071196	0.077819	-0.02749	-0.0095	0.055467			0.104998	0.040634	0.047839	-0.0123	0.051597	0.046625			-0.02639	-0.05871	0.153279	-0.02752	0.03164	0.03418			0.108041	0.007695	-0.01748	-0.01773	0.023732	0.033317
	41	-0.10787	-0.01887	-0.00336	0.046199	-0.02839	0.071437			0.063698	0.036634	0.046214	-0.00464	0.077348	0.021146			-0.05473	-0.02651	0.061346	-0.01507	-0.04295	0.056836			0.036447	-0.03215	0.003336	0.033277	0.039417	0.036252
	42	-0.1041	0.009779	-0.00177	-0.02693	-0.03912	0.064442			-0.02388	-0.00127	-0.02371	0.052932	0.038467	-0.01676			-0.04707	0.036368	0.021306	-0.01755	-0.04373	0.053254			-0.03802	-0.02004	0.013716	-0.00502	0.010967	-0.04697
	43	0.102877	-0.00563	-0.03107	0.075967	0.004013	0.066655			-0.03093	-0.03935	-0.03921	0.022692	-0.00649	0.052746			0.015909	-0.0421	0.026374	0.040565	-0.02179	0.067486			0.04413	-0.04475	0.011302	0.017835	-0.08233	0.078113
	44	0.150366	-0.04769	0.046381	0.020382	-0.00986	0.060593			0.084398	-0.05586	-0.01543	-0.00546	-0.08188	-0.01345			0.096818	-0.09149	-0.07767	0.076043	-0.00074	0.003416			0.011018	-0.02934	-0.00796	-0.00683	-0.07906	-0.01573
	45	0.201932	0.021098	-0.00804	0.023662	0.002837	-0.0083			0.01476	-0.03619	0.086404	0.067046	-0.03496	0.074461			0.141334	0.031366	-0.00363	-0.04313	0.046705	0.029387			0.025129	-0.02224	0.005529	0.023832	-0.09558	0.038318
Area Under the Curve
	PREL								POSTL								PRER								POSTR
		Anm1	Anm2	Anm3	Anm4	Anm5	Anm6			Anm1	Anm2	Anm3	Anm4	Anm5	Anm6			Anm1	Anm2	Anm3	Anm4	Anm5	Anm6			Anm1	Anm2	Anm3	Anm4	Anm5	Anm6
		0.42661	1.48613	1.6592	1.37711	0.27203	0.373788			3.25085	7.07269	5.34148	2.2052	2.97561	4.41778			0.803432	0.685932	3.24758	0.67427	-0.420174	-0.350307			1.34432	7.88124	5.67065	1.91261	1.42445	3.53704
Exact P values (one-tailed paired t-tests, significance: P < 0.05)
	PREL vs. POSTL		PRER vs. POSTR
	0.001959		0.016901

[truncated: 6 more sheets: OFC, Ins, LGN, SC, vPAG & DR &Ocm, dPAG]
