# Supplementary material for: Functional MRI reveals brain-wide actions of thalamically-initiated oscillatory activities on associative memory consolidation
Source: Nat Commun. 2023 Apr 17;14:2195. doi: 10.1038/s41467-023-37682-8 (PMC10110623; doi:10.1038/s41467-023-37682-8)
Supplement: Supplementary file 3 — Source Data [file 41467_2023_37682_MOESM3_ESM.zip › Source data for Figure 7D.xlsx]

## Sheet: VC
Left										Right
	Sham-PRE										Sham-PRE
		Anm1	Anm2	Anm3	Anm4	Anm5	Anm6					Anm1	Anm2	Anm3	Anm4	Anm5	Anm6
		0.341245	1.78082	2.31257	2.6093	1.91571	2.26177					1.06081	1.92804	0.874945	2.80938	1.45261	1.14055
	OG-PRE										OG-PRE	Anm1	Anm2	Anm3	Anm4	Anm5	Anm6
		Anm1	Anm2	Anm3	Anm4	Anm5	Anm6					3.68113	0.885409	2.79131	1.6023	0.403556	1.04364
		1.99798	0.300451	3.66521	2.89857	2.75672	1.18095
	Sham-POST										Sham-POST
		Anm1	Anm2	Anm3	Anm4	Anm5	Anm6					Anm1	Anm2	Anm3	Anm4	Anm5	Anm6
		2.42884	3.79112	1.79872	4.30657	2.35255	3.16271					2.19351	4.40167	1.40423	4.91258	2.8186	3.06456
	OG-POST										OG-POST
		Anm1	Anm2	Anm3	Anm4	Anm5	Anm6					Anm1	Anm2	Anm3	Anm4	Anm5	Anm6
		2.79262	3.77379	6.39587	4.93593	4.0181	5.0471					3.40504	4.69945	6.56777	3.21147	2.48828	4.75102
Exact P values (two-way ANOVA with post-hoc FDR-corrected t-tests, significance: P < 0.05)
	Post hoc comparisons			P values
	Sham-POST vs. OG-POST			0.024914

## Sheet: S1BF
Left										Right
	Sham-PRE										Sham-PRE
		Anm1	Anm2	Anm3	Anm4	Anm5	Anm6					Anm1	Anm2	Anm3	Anm4	Anm5	Anm6
		1.59113	1.07066	-1.31796	-0.411954	-0.676577	1.11245					-1.5161	2.45342	-0.563326	0.445473	-1.27525	1.52455
	OG-PRE										OG-PRE	Anm1	Anm2	Anm3	Anm4	Anm5	Anm6
		Anm1	Anm2	Anm3	Anm4	Anm5	Anm6					-0.915457	0.966611	0.395345	0.536692	0.640241	-1.1275
		-1.22563	1.90479	0.642434	1.58792	0.720672	-1.19908
	Sham-POST										Sham-POST
		Anm1	Anm2	Anm3	Anm4	Anm5	Anm6					Anm1	Anm2	Anm3	Anm4	Anm5	Anm6
		4.05439	4.39244	2.71058	2.05994	1.17735	2.08764					2.17981	4.83619	2.22573	0.115394	1.64684	2.0106
	OG-POST										OG-POST
		Anm1	Anm2	Anm3	Anm4	Anm5	Anm6					Anm1	Anm2	Anm3	Anm4	Anm5	Anm6
		2.33326	5.68513	4.47047	3.05634	1.29546	3.59271					1.92856	8.22402	5.70635	2.08029	1.17044	2.51161

## Sheet: S1Limb
Left										Right
	Sham-PRE										Sham-PRE
		Anm1	Anm2	Anm3	Anm4	Anm5	Anm6					Anm1	Anm2	Anm3	Anm4	Anm5	Anm6
		-0.433931	0.839529	-1.00785	1.12057	-0.505933	-0.111748					-0.56349	0.858853	-0.037901	0.386335	-0.802663	0.622026
	OG-PRE										OG-PRE	Anm1	Anm2	Anm3	Anm4	Anm5	Anm6
		Anm1	Anm2	Anm3	Anm4	Anm5	Anm6					0.508209	-0.315943	-0.159934	1.29092	1.63063	-1.83851
		0.993159	2.08651	-1.00892	-0.314946	1.9166	-1.0547
	Sham-POST										Sham-POST
		Anm1	Anm2	Anm3	Anm4	Anm5	Anm6					Anm1	Anm2	Anm3	Anm4	Anm5	Anm6
		1.52222	3.00863	1.55552	2.00588	1.72607	-0.456333					1.02709	4.74285	0.973405	-0.191257	0.807867	0.669575
	OG-POST										OG-POST
		Anm1	Anm2	Anm3	Anm4	Anm5	Anm6					Anm1	Anm2	Anm3	Anm4	Anm5	Anm6
		1.40815	3.40346	4.42525	1.35951	1.78441	3.90509					1.9755	4.38312	5.71356	1.44048	3.32819	2.65716
										Exact P values (two-way ANOVA with post-hoc FDR-corrected t-tests, significance: P < 0.05)
											Post hoc comparisons			P values
											Sham-POST vs. OG-POST			0.053391

## Sheet: S1ULp
Left										Right
	Sham-PRE										Sham-PRE
		Anm1	Anm2	Anm3	Anm4	Anm5	Anm6					Anm1	Anm2	Anm3	Anm4	Anm5	Anm6
		1.03442	0.712696	-1.03955	1.22877	0.232653	-1.62873					1.13497	-0.836829	-1.33984	1.25395	0.154861	-0.252746
	OG-PRE										OG-PRE
		Anm1	Anm2	Anm3	Anm4	Anm5	Anm6					Anm1	Anm2	Anm3	Anm4	Anm5	Anm6
		1.05037	-0.249614	0.978946	0.461636	0.798452	-1.44471					0.81497	0.045158	0.159415	1.59686	1.47065	-1.26767
	Sham-POST										Sham-POST
		Anm1	Anm2	Anm3	Anm4	Anm5	Anm6					Anm1	Anm2	Anm3	Anm4	Anm5	Anm6
		2.50279	4.00239	-0.011626	-0.632171	3.53229	0.926261					1.25558	5.44761	-0.633801	0.298256	2.14195	0.837731
	OG-POST										OG-POST
		Anm1	Anm2	Anm3	Anm4	Anm5	Anm6					Anm1	Anm2	Anm3	Anm4	Anm5	Anm6
		3.21985	2.6708	2.11869	2.65068	1.77182	3.88488					2.05286	3.79851	3.39798	2.72525	-0.092459	2.38635

## Sheet: S2
Left										Right
	Sham-PRE										Sham-PRE
		Anm1	Anm2	Anm3	Anm4	Anm5	Anm6					Anm1	Anm2	Anm3	Anm4	Anm5	Anm6
		-0.176942	1.75471	-0.822934	0.411919	-0.861127	1.70975					2.0414	1.17825	-1.21492	1.34018	-1.24123	0.820958
	OG-PRE										OG-PRE
		Anm1	Anm2	Anm3	Anm4	Anm5	Anm6					Anm1	Anm2	Anm3	Anm4	Anm5	Anm6
		1.59419	-1.11396	0.588429	-1.3077	1.08326	-1.12934					-1.28691	1.936	0.280764	1.14675	0.515494	-1.09323
	Sham-POST										Sham-POST
		Anm1	Anm2	Anm3	Anm4	Anm5	Anm6					Anm1	Anm2	Anm3	Anm4	Anm5	Anm6
		1.34933	4.60295	1.90968	3.35225	1.09352	1.83589					2.95663	3.07787	1.31541	4.12774	1.55825	2.62857
	OG-POST										OG-POST
		Anm1	Anm2	Anm3	Anm4	Anm5	Anm6					Anm1	Anm2	Anm3	Anm4	Anm5	Anm6
		2.46573	3.34336	1.86536	0.235951	1.41256	2.62422					2.21956	6.3856	3.26508	1.09649	2.10828	2.50319

## Sheet: MC
Left										Right
	Sham-PRE										Sham-PRE
		Anm1	Anm2	Anm3	Anm4	Anm5	Anm6					Anm1	Anm2	Anm3	Anm4	Anm5	Anm6
		-0.640965	1.25753	0.729948	1.42817	-0.416442	1.73709					-0.059549	0.452246	0.229721	1.44829	-1.55143	2.42087
	OG-PRE										OG-PRE
		Anm1	Anm2	Anm3	Anm4	Anm5	Anm6					Anm1	Anm2	Anm3	Anm4	Anm5	Anm6
		1.77186	0.324401	-0.412016	0.918474	1.53821	-0.647764					1.85379	0.336304	-0.011992	0.028872	1.03825	-0.838757
	Sham-POST										Sham-POST
		Anm1	Anm2	Anm3	Anm4	Anm5	Anm6					Anm1	Anm2	Anm3	Anm4	Anm5	Anm6
		2.00491	2.27434	1.03931	2.9449	1.41196	2.05425					2.98082	4.65106	0.788654	-0.055273	1.08656	2.6791
	OG-POST										OG-POST
		Anm1	Anm2	Anm3	Anm4	Anm5	Anm6					Anm1	Anm2	Anm3	Anm4	Anm5	Anm6
		2.76752	4.20103	4.72824	1.20185	3.21563	2.16317					2.05083	3.91145	3.07951	1.40109	2.25715	2.52639

## Sheet: Amg
Left										Right
	Sham-PRE										Sham-PRE
		Anm1	Anm2	Anm3	Anm4	Anm5	Anm6					Anm1	Anm2	Anm3	Anm4	Anm5	Anm6
		-0.72581	0.530045	-0.757026	1.75287	-0.951281	2.37542					1.31422	1.23983	-0.607624	0.60966	-1.87858	2.06987
	OG-PRE										OG-PRE
		Anm1	Anm2	Anm3	Anm4	Anm5	Anm6					Anm1	Anm2	Anm3	Anm4	Anm5	Anm6
		1.5918	-0.622626	-0.507941	1.2165	0.799953	-0.752682					-0.858325	-0.153578	0.138196	0.501212	1.58561	0.939177
	Sham-POST										Sham-POST
		Anm1	Anm2	Anm3	Anm4	Anm5	Anm6					Anm1	Anm2	Anm3	Anm4	Anm5	Anm6
		1.34129	-1.28529	1.76994	1.3951	-0.741909	1.04959					3.05439	-1.6965	2.50158	-1.9723	-0.851142	-0.384839
	OG-POST										OG-POST
		Anm1	Anm2	Anm3	Anm4	Anm5	Anm6					Anm1	Anm2	Anm3	Anm4	Anm5	Anm6
		4.12096	4.8522	3.15662	2.69796	2.35195	1.1408					3.65323	4.85459	3.93415	1.67759	2.72313	2.09575
Exact P values (two-way ANOVA with post-hoc FDR-corrected t-tests, significance: P < 0.05)
	Post hoc comparisons			P values							Post hoc comparisons			P values
	Sham-POST vs. OG-POST			0.003277							Sham-POST vs. OG-POST			0.0022

## Sheet: mPFC-Cg
Left										Right
	Sham-PRE										Sham-PRE
		Anm1	Anm2	Anm3	Anm4	Anm5	Anm6					Anm1	Anm2	Anm3	Anm4	Anm5	Anm6
		1.46715	1.91285	1.74109	2.51493	3.88374	1.81411					1.77095	2.50565	1.55477	2.00594	2.96248	3.02433
	OG-PRE										OG-PRE
		Anm1	Anm2	Anm3	Anm4	Anm5	Anm6					Anm1	Anm2	Anm3	Anm4	Anm5	Anm6
		2.27189	3.52546	1.97909	0.194441	2.53012	0.341506					2.4443	3.60798	1.33582	0.860493	3.19638	0.651693
	Sham-POST										Sham-POST
		Anm1	Anm2	Anm3	Anm4	Anm5	Anm6					Anm1	Anm2	Anm3	Anm4	Anm5	Anm6
		3.78707	4.53125	3.1329	1.76352	4.38372	3.75588					3.58343	5.2533	2.31222	1.24876	4.28127	4.59921
	OG-POST										OG-POST
		Anm1	Anm2	Anm3	Anm4	Anm5	Anm6					Anm1	Anm2	Anm3	Anm4	Anm5	Anm6
		5.60086	7.43765	5.64301	3.62488	2.97588	4.55128					4.96186	7.28235	5.64016	3.99489	4.23453	4.62993
Exact P values (two-way ANOVA with post-hoc FDR-corrected t-tests, significance: P < 0.05)
	Post hoc comparisons			P values							Post hoc comparisons			P values
	Sham-POST vs. OG-POST			0.128093							Sham-POST vs. OG-POST			0.068483

## Sheet: mPFC-Prl
Left										Right
	Sham-PRE										Sham-PRE
		Anm1	Anm2	Anm3	Anm4	Anm5	Anm6					Anm1	Anm2	Anm3	Anm4	Anm5	Anm6
		0.722591	-0.674997	-0.18646	0.590012	2.13826	0.405323					-0.117113	-0.038663	0.424686	-1.15176	2.66628	1.19814
	OG-PRE										OG-PRE
		Anm1	Anm2	Anm3	Anm4	Anm5	Anm6					Anm1	Anm2	Anm3	Anm4	Anm5	Anm6
		1.54189	0.352781	-1.91438	2.43789	2.01307	-1.19503					0.548875	1.76017	-1.81139	1.99039	1.86406	-0.119798
	Sham-POST										Sham-POST
		Anm1	Anm2	Anm3	Anm4	Anm5	Anm6					Anm1	Anm2	Anm3	Anm4	Anm5	Anm6
		1.3868	0.75865	2.43149	-0.211055	5.57322	-0.730193					2.82097	2.2796	0.529208	1.60577	6.18811	0.516386
	OG-POST										OG-POST
		Anm1	Anm2	Anm3	Anm4	Anm5	Anm6					Anm1	Anm2	Anm3	Anm4	Anm5	Anm6
		5.83478	9.1398	4.1739	1.42952	5.6825	5.64635					5.52952	9.93098	3.8727	1.16507	5.64066	3.77244
Exact P values (two-way ANOVA with post-hoc FDR-corrected t-tests, significance: P < 0.05)
	Post hoc comparisons			P values							Post hoc comparisons			P values
	Sham-POST vs. OG-POST			0.003587							Sham-POST vs. OG-POST			0.076201

## Sheet: RS
Left										Right
	Sham-PRE										Sham-PRE
		Anm1	Anm2	Anm3	Anm4	Anm5	Anm6					Anm1	Anm2	Anm3	Anm4	Anm5	Anm6
		-1.11579	2.15565	-1.59282	1.80451	2.01535	1.05828					-1.90299	2.27243	-0.722336	1.69968	1.37286	1.63161
	OG-PRE										OG-PRE
		Anm1	Anm2	Anm3	Anm4	Anm5	Anm6					Anm1	Anm2	Anm3	Anm4	Anm5	Anm6
		0.42661	1.48613	1.6592	1.37711	0.27203	0.373788					0.803432	0.685932	3.24758	0.67427	-0.420174	-0.350307
	Sham-POST										Sham-POST
		Anm1	Anm2	Anm3	Anm4	Anm5	Anm6					Anm1	Anm2	Anm3	Anm4	Anm5	Anm6
		1.36907	2.51365	0.542453	2.43831	2.88349	2.61069					0.307821	2.02574	0.256631	3.20834	2.07466	3.25905
	OG-POST										OG-POST
		Anm1	Anm2	Anm3	Anm4	Anm5	Anm6					Anm1	Anm2	Anm3	Anm4	Anm5	Anm6
		3.25085	7.07269	5.34148	2.2052	2.97561	4.41778					1.34432	7.88124	5.67065	1.91261	1.42445	3.53704
Exact P values (two-way ANOVA with post-hoc FDR-corrected t-tests, significance: P < 0.05)
	Post hoc comparisons			P values
	Sham-POST vs. OG-POST			0.01209

[truncated: 5 more sheets: OFC, Ins, LGN, SC, PAG]
