# Supplementary material for: Functional MRI reveals brain-wide actions of thalamically-initiated oscillatory activities on associative memory consolidation
Source: Nat Commun. 2023 Apr 17;14:2195. doi: 10.1038/s41467-023-37682-8 (PMC10110623; doi:10.1038/s41467-023-37682-8)
Supplement: Supplementary file 3 — Source Data [file 41467_2023_37682_MOESM3_ESM.zip › Source data for Figure S12_S19_S22.xlsx]

## Sheet: S12
Exact P values (one-way ANOVA with Tukey’s post hoc tests, significance: P < 0.05)
	VPM							S1BF							Amg							mPFC							RS							SC
	Post hoc comparisons			P values				Post hoc comparisons			P values				Post hoc comparisons			P values				Post hoc comparisons			P values				Post hoc comparisons			P values				Post hoc comparisons			P values
	96-Pulse vs. 24-Pulse			0.00974				96-Pulse vs. 24-Pulse			8.1e-05				96-Pulse vs. 24-Pulse			7.6e-05				96-Pulse vs. 24-Pulse			0.001228				96-Pulse vs. 24-Pulse			0.000269				96-Pulse vs. 24-Pulse			0.005204
	96-Pulse vs. 8-Pulse			0.004208				96-Pulse vs. 8-Pulse			6.55271e-07				96-Pulse vs. 8-Pulse			0.000114				96-Pulse vs. 8-Pulse			9e-06				96-Pulse vs. 8-Pulse			7.4981e-07				96-Pulse vs. 8-Pulse			4.7e-05
	96-Pulse vs. 16-Pulse			0.022643				96-Pulse vs. 16-Pulse			1e-05				96-Pulse vs. 16-Pulse			0.000256				96-Pulse vs. 16-Pulse			0.000215				96-Pulse vs. 16-Pulse			2.7e-05				96-Pulse vs. 16-Pulse			0.001011

## Sheet: S19
Exact P values (one-way ANOVA with post-hoc tests for linear trend, significance: P < 0.05)
	VC			S1BF			S1Limb			S1ULp			S2
	Left	Right		Left	Right		Left	Right		Left	Right		Left	Right
	0.000121	0.000254		5.4e-05	0.000593		0.000315	0.000143		0.000387	0.005801		0.00214	0.000601
	MC			Amg			mPFC_Cg			mPFC_Prl			RS
	Left	Right		Left	Right		Left	Right		Left	Right		Left	Right
	6.2e-05	0.001757		0.000475	0.002671		6.4e-05	4.4e-05		9.8e-05	0.00028		4.5e-05	0.004148
	OFC			Ins			LGN			SC			dPAG	vPAG & DR &Ocm
	Left	Right		Left	Right		Left	Right		Left	Right
	2e-06	5.8e-05		0.000148	6e-05		0.000887			5.59717e-08	5e-06		9.4e-05

## Sheet: S22B
Exact P-values for the extinction phase (two-way ANOVA with post-hoc Bonferroni-corrected t-tests, significance: P < 0.05)
	ANOVA
		F (DFn, DFd)		P value
	Time x Group	F (8, 96) = 1.297		P=0.254251
	Time	F (8, 96) = 9.758		P=7.983956e-010
	Group	F (1, 12) = 6.143		P=0.029037
