# Supplementary material for: Functional MRI reveals brain-wide actions of thalamically-initiated oscillatory activities on associative memory consolidation
Source: Nat Commun. 2023 Apr 17;14:2195. doi: 10.1038/s41467-023-37682-8 (PMC10110623; doi:10.1038/s41467-023-37682-8)
Supplement: Supplementary file 3 — Source Data [file 41467_2023_37682_MOESM3_ESM.zip › Source data for Figure 2C_S2C.xlsx]

## Sheet: S1BF
R
	8Hz																				14Hz																				4Hz
		Anm1	Anm2	Anm3	Anm4	Anm5	Anm6	Anm7	Anm8	Anm9	Anm10	Anm11	Anm12	Anm13	Anm14	Anm15	Anm16					Anm1	Anm2	Anm3	Anm4	Anm5	Anm6	Anm7	Anm8	Anm9	Anm10	Anm11	Anm12	Anm13	Anm14	Anm15	Anm16					Anm1	Anm2	Anm3	Anm4	Anm5	Anm6	Anm7	Anm8
	1	-0.02467	0.444121	0.358016	0.462812	0.069826	0.708635	0.060201	-0.05404	0.074529	0.063093	0.434191	0.13806	0.201513	0.390312	0.452728	0.186657				1	0.005423	0.170657	-0.09538	-0.15927	-0.08568	0.021172	0.232466	0.24717	0.328073	0.27717	0.243659	0.047249	0.185892	0.130374	-0.03476	0.087898				1	0.020196	0.047519	0.014355	0.094462	-0.05538	0.559925	-0.04522	-0.13016
	2	-0.00746	0.1693	0.182748	0.383363	0.086027	0.243675	0.035745	0.080228	0.020303	0.076021	0.256495	0.094345	0.061343	0.109915	0.217114	0.069922				2	-0.04267	0.091106	0.047625	-0.02745	-0.01565	0.002279	0.107176	0.079465	0.301515	0.012316	0.065125	-0.06311	0.004149	0.091197	0.023673	0.002939				2	0.06813	-0.06294	-0.10672	0.05309	-0.03015	0.264153	-0.09548	0.097591
	3	0.014991	-0.15566	0.041567	-0.08655	-0.04757	-0.13427	-0.00481	0.008773	-0.03412	0.039368	-0.14211	0.013345	-0.05817	-0.17831	0.069727	0.005783				3	0.10727	0.059626	-0.0798	0.075683	0.076273	-0.03532	0.033526	-0.10937	-0.08688	-0.09412	0.03489	-0.0323	-0.07922	-0.07629	-0.07127	0.011122				3	-0.06976	0.021999	-0.15519	0.017841	0.103516	-0.17861	0.141082	0.110438
	4	-0.06852	-0.1052	-0.1647	-0.19664	0.011409	-0.36099	-0.0307	-0.00581	0.005638	-0.11199	-0.24323	-0.04535	-0.06995	-0.16102	-0.24516	-0.11908				4	0.040917	-0.09882	0.226451	0.082015	0.01519	0.089249	-0.06332	-0.01717	-0.2107	-0.04803	-0.01866	0.157465	0.026436	-0.05018	0.032559	-0.07324				4	-0.01503	0.027769	-0.05005	-0.03222	-0.01879	-0.29313	0.06921	-0.08119
	5	0.085665	-0.35256	-0.41763	-0.56299	-0.1197	-0.45705	-0.06044	-0.02915	-0.06635	-0.06649	-0.30535	-0.2004	-0.13473	-0.1609	-0.49441	-0.14328				5	-0.11094	-0.22257	-0.0989	0.029025	0.009865	-0.07738	-0.30985	-0.2001	-0.33201	-0.14734	-0.32502	-0.1093	-0.13726	-0.0951	0.049798	-0.02872				5	-0.00353	-0.03434	0.297607	-0.13317	0.000806	-0.35233	-0.06959	0.003328
	6	-0.18694	-0.57107	-0.17124	-0.46581	0.020621	-0.91841	0.039648	0.000892	-0.00975	-0.10633	-0.55183	-0.15138	-0.11609	-0.29094	-0.45726	-0.11152				6	-0.05202	0.055518	0.089773	0.215522	0.042482	0.021068	-0.02331	-0.3034	-0.21753	0.058375	-0.19219	-0.22758	-0.07648	-0.13006	0.041546	-0.13686				6	0.082019	0.030531	0.24231	-0.29989	-0.13868	-0.7021	-0.00507	-0.0725
	7	0.155259	-0.53905	-0.67003	-0.97233	-0.08905	-0.55372	-0.17585	-0.20118	-0.24147	-0.23001	-0.96536	-0.2546	-0.46181	-0.38713	-0.92658	-0.25007				7	-0.04915	0.06537	0.076653	-0.00044	-0.15643	-0.10047	-0.35414	-0.42229	-0.67267	-0.14812	-0.54287	-0.21826	-0.10227	-0.02127	-0.17372	0.832146				7	-0.24088	-0.25952	0.158692	-0.31703	-0.3474	-0.7945	-0.0585	-0.04595
	8	2.64204	2.5235	0.110672	2.68845	1.53437	1.7959	0.616895	1.23098	1.73334	0.667553	0.45466	1.06917	1.76754	1.85215	0.744903	1.87388				8	0.865387	1.02597	1.18986	1.50777	0.32155	0.31194	3.56729	1.52056	1.58315	0.577319	1.82304	1.32827	2.19747	3.30931	1.54425	3.59325				8	0.599562	0.421396	1.37217	0.576568	-0.00808	2.11089	1.00364	0.993051
	9	4.47964	5.8783	1.30191	6.54745	4.09988	3.433	2.03835	2.94437	4.70001	2.22597	2.30812	3.17151	4.01808	3.49499	2.93144	3.61555				9	3.13849	3.1643	3.41308	4.57534	1.75917	1.05063	8.06757	3.66127	2.84256	4.24276	4.64067	3.31312	4.90342	5.83743	3.74256	5.08303				9	2.15229	2.69371	4.16599	2.56266	0.185832	5.68398	2.6094	1.75277
	10	4.99192	7.55539	1.56282	8.8219	4.96595	4.52163	2.50442	3.36099	5.90424	2.71121	2.82615	4.04512	4.94013	4.06552	3.92452	4.18947				10	3.46209	3.30824	4.55855	5.32941	1.55316	1.02856	9.86796	4.43413	2.31256	4.33522	5.82252	3.9466	5.96923	6.49237	4.44543	5.45626				10	2.55141	3.99632	5.72364	4.05509	0.057758	7.15131	3.07218	1.14234
	11	4.79909	9.03194	1.92714	10.3331	4.91392	5.45244	2.6808	3.30404	6.27763	2.84611	3.33596	4.3026	5.62326	4.58701	4.73195	4.52985				11	3.06498	2.66435	5.0699	4.75956	1.6501	1.04334	10.6774	4.93102	1.93407	3.67096	6.0071	4.02836	5.92523	6.63182	4.44214	5.19281				11	2.51145	4.23236	5.37121	4.40384	-0.12286	8.36022	3.07231	0.70667
	12	4.38559	9.72775	2.22645	10.3998	4.34294	6.1821	2.60028	2.92847	5.94937	2.55233	3.71921	4.04829	5.62554	4.65046	5.02196	4.22601				12	2.4729	2.24557	4.88186	3.96273	1.71689	0.712136	10.0622	4.83858	1.48503	2.72311	5.63313	3.72844	5.31689	6.17836	3.81496	4.76091				12	2.29955	3.68738	4.47185	3.83426	-0.23636	9.104	2.97767	0.360803
	13	3.75074	9.51689	2.71197	9.91523	3.85118	6.52555	2.38152	2.60776	5.40508	2.11252	4.04509	3.71715	5.52934	4.60246	5.11729	4.09129				13	2.11815	1.67329	4.18621	3.29332	1.34697	0.428779	9.22503	4.58913	1.20238	1.92039	5.35015	3.43158	4.57761	5.656	3.27734	4.31308				13	2.13099	3.28796	3.9069	3.66362	-0.31763	9.35989	2.9926	0.037816
	14	3.10501	8.77525	2.73595	9.18003	3.16456	6.66079	2.11538	2.07721	4.73367	1.88325	4.10621	3.28295	5.10867	4.43634	4.94747	3.59035				14	1.68342	1.23918	3.49685	2.43092	0.950984	0.262741	8.35435	4.05821	0.888099	1.32624	4.70758	3.0474	3.83248	5.19879	2.78484	3.85893				14	1.92198	2.72971	3.24865	2.68393	-0.35623	9.78211	2.61953	-0.19147
	15	2.80247	8.21072	3.03998	8.34401	2.81454	6.32262	1.88641	1.79947	3.95795	1.52178	3.9034	2.86286	4.69594	4.2003	4.78542	3.40742				15	1.39771	0.95489	2.79168	1.82088	1.08252	0.127423	7.458	3.70714	0.592585	0.888149	4.39173	2.74452	3.56557	4.63955	2.41593	3.47781				15	1.58487	2.30694	2.61241	2.20322	-0.16383	8.94454	2.2105	-0.36178
	16	2.52385	7.37231	3.1945	7.77911	2.28786	6.1153	1.65809	1.41469	3.4276	1.23869	3.65864	2.43248	4.38859	3.93111	4.51542	3.13762				16	1.09587	0.697525	2.50627	1.35473	0.511865	-0.04741	6.56426	3.32739	0.370838	0.784031	3.87912	2.47503	3.07308	4.14335	2.0922	3.21741				16	1.2986	2.02248	2.04427	1.93462	-0.41909	8.29221	1.67552	-0.1858
	17	2.28444	6.78542	3.05481	7.21525	2.01084	5.68065	1.58763	1.15928	3.0196	1.07384	3.49632	2.10488	4.10933	3.80826	4.21592	2.98567				17	0.918254	0.584379	2.02115	1.16565	0.04152	0.100445	5.83274	2.95807	0.233464	0.560358	3.68442	2.18867	2.75266	3.78693	1.71394	2.94388				17	0.920227	1.60305	1.62853	1.84946	-0.17815	7.39767	1.20858	-0.18454
	18	2.09222	6.22596	3.08038	6.70881	1.77953	5.35817	1.37453	1.03287	2.54314	0.881122	3.29511	1.8363	3.85446	3.5738	4.00838	2.74155				18	0.889897	0.388467	1.8321	0.770241	0.273329	0.012165	5.30745	2.77848	0.180921	0.310824	3.29317	2.06329	2.30072	3.53379	1.45571	2.72217				18	0.840008	1.31497	1.42093	1.47765	-0.23141	6.61024	1.06034	-0.45052
	19	2.03777	5.93539	3.13646	6.20194	1.63302	5.16202	1.24464	1.00354	2.27068	0.802868	3.3748	1.68128	3.57129	3.50119	3.71861	2.67003				19	0.716079	0.466736	1.82898	0.671902	0.320512	0.057458	4.73527	2.62834	0.25097	0.304844	3.05297	1.92072	2.18632	3.06915	1.29217	2.52106				19	0.73631	1.26501	1.08278	1.18475	-0.31903	6.12018	0.856166	-0.15493
	20	1.70772	5.48606	3.19704	5.75165	1.44336	5.02216	1.17886	0.96383	2.09018	0.699745	3.13315	1.48525	3.37968	3.17872	3.42266	2.47308				20	0.55351	0.287263	1.59572	0.488689	0.130925	-0.00663	4.3938	2.37538	0.147518	0.159222	2.73628	1.6341	2.00086	2.67575	1.12016	2.20558				20	0.595863	1.18146	0.854994	0.94798	-0.28863	5.65255	0.862406	-0.22455
	21	1.61537	5.26542	3.10312	5.30173	1.22582	4.81992	1.02329	0.783388	1.79012	0.537763	3.18564	1.39499	3.1277	2.86706	3.31177	2.20808				21	0.396407	0.301768	1.24957	0.195127	0.11008	0.122115	3.92434	2.253	0.021296	0.102431	2.53917	1.38637	1.88448	2.45608	0.835821	1.90679				21	0.508157	1.02159	1.03042	0.707643	-0.21695	5.21249	0.651944	-0.20377
	22	1.45019	4.72341	3.01601	5.01676	1.12017	4.61526	0.966101	0.743513	1.6107	0.556166	2.96788	1.14714	2.75501	2.70255	3.08655	2.11964				22	0.263384	0.432768	0.998356	-0.1288	0.105297	-0.00619	3.37316	2.03799	-0.20054	0.005324	2.25183	1.2814	1.61397	2.05023	0.784316	1.68508				22	0.554905	0.87713	0.507635	0.435409	-0.02721	5.00565	0.394273	-0.28793
	23	1.11291	4.20528	2.72198	4.46152	0.951665	4.25807	0.905257	0.604796	1.31754	0.471456	2.73651	0.96193	2.5064	2.41051	2.87946	1.84205				23	0.049154	0.229192	0.916519	-0.05633	0.196712	-0.08865	2.87502	1.79453	-0.21044	-0.0828	1.91156	1.06294	1.31256	1.77508	0.892546	1.41025				23	0.397768	0.759472	0.616359	0.442124	-0.05759	4.89316	0.263744	-0.26818
	24	0.862854	3.63063	2.45335	3.96122	0.766627	3.75203	0.658152	0.513681	1.07242	0.389429	2.42949	0.829284	2.11305	2.19833	2.51029	1.63148				24	0.177544	0.169974	0.615714	-0.29852	0.375315	-0.14471	2.53125	1.51752	-0.3082	-0.08737	1.66551	0.75728	1.09563	1.4773	0.657334	1.17559				24	0.25166	0.595231	0.523548	0.295123	-0.02262	4.02305	0.138294	-0.25019
	25	0.863591	3.11757	2.02474	3.56944	0.63922	3.42156	0.668053	0.403414	0.858768	0.334467	2.23637	0.662161	1.76273	1.77544	2.33153	1.30731				25	0.011589	0.135444	0.295047	-0.42059	-0.21127	-0.08302	2.02811	1.31818	-0.15002	-0.17499	1.44932	0.549288	1.05517	1.1884	0.403492	1.00319				25	0.22747	0.502717	0.592709	0.286893	0.20149	3.47572	0.031758	-0.08806
	26	0.654636	2.66684	1.7684	2.86244	0.474074	2.95292	0.424576	0.340499	0.671969	0.239782	1.92444	0.525622	1.51317	1.45584	2.03301	1.17651				26	0.066879	0.060601	0.220427	-0.32649	-0.35229	-0.14271	1.76887	1.12803	-0.21285	-0.11524	1.2803	0.442501	0.8171	0.985158	0.23738	0.860374				26	0.284626	0.262747	0.326304	0.127	-0.15032	3.19155	0.012206	-0.06511
	27	0.465815	1.97877	1.36625	2.11164	0.460874	2.42501	0.280257	0.300593	0.556675	0.244114	1.6707	0.504354	1.17219	1.18839	1.78116	0.935378				27	0.057926	-0.08448	0.405351	-0.38122	-0.22687	-0.08638	1.33444	0.955331	-0.26297	-0.05163	1.09473	0.193714	0.691196	0.732568	0.25115	0.5554				27	0.152072	0.322363	0.056499	0.11662	-0.30139	2.67769	-0.30898	-0.06014
	28	0.25767	1.33775	0.974454	1.82484	0.348584	1.98228	0.295413	0.19164	0.384852	0.185106	1.3587	0.335226	0.942024	0.834625	1.44342	0.742504				28	0.155882	-0.1635	0.417871	-0.35374	-0.38784	-0.15774	0.952527	0.770779	-0.34064	-0.14058	0.757564	0.216053	0.600877	0.553324	0.215898	0.424283				28	-0.02854	0.300615	0.193579	0.072915	-0.22704	2.07618	-0.0766	0.129706
	29	0.182071	1.03615	0.811663	1.30164	0.221098	1.64727	0.289953	0.147384	0.3378	0.088886	0.956581	0.251842	0.660253	0.605157	1.14167	0.57435				29	0.011426	0.075976	0.121126	-0.37065	-0.34422	-0.01264	0.689869	0.441937	-0.38974	-0.2131	0.538582	0.195493	0.57698	0.316845	0.025134	0.350903				29	0.033972	0.125878	0.067236	0.051933	-0.11306	1.1976	0.127352	0.091861
	30	0.097218	0.745537	0.63058	1.14626	0.139516	1.10627	0.199051	0.095966	0.153595	0.10182	0.78182	0.135269	0.538398	0.348299	1.00353	0.396137				30	0.142281	0.180595	0.163269	-0.18661	-0.16652	-0.01962	0.523373	0.30642	-0.17521	-0.01053	0.304538	0.117512	0.511458	0.202773	-0.06629	0.185867				30	-0.0198	0.07261	0.170496	-0.03529	-0.24172	0.985831	-0.09197	0.046179
	31	-0.05308	0.480422	0.395997	0.59132	0.058098	0.760913	0.03965	-0.06881	0.011635	0.022604	0.398649	0.113807	0.272673	0.319823	0.604979	0.164024				31	-0.05972	0.180526	-0.07817	-0.20433	-0.36268	-0.09127	0.212604	0.272606	-0.09936	-0.06652	0.215574	-0.00775	0.171742	0.163536	-0.03533	0.092794				31	0.06691	0.012504	-0.03946	0.102983	-0.05553	0.505442	-0.03897	-0.1435
	32	-0.05013	0.166217	0.164742	0.512091	0.070333	0.289877	0.01908	0.090547	-0.00055	0.048751	0.111433	0.068869	0.126735	0.117945	0.390566	0.024015				32	-0.0585	0.087481	0.045346	-0.04949	-0.2991	-0.08688	0.075096	0.124152	-0.02655	-0.15927	0.005472	-0.12307	-0.02905	0.112749	0.067215	-0.02969				32	0.062343	-0.03519	-0.23709	-0.01814	-0.10708	0.228441	-0.08648	0.066953
	33	-0.0413	-0.13183	0.052382	-0.00779	-0.0325	-0.12072	-0.00248	0.025385	-0.04963	0.011487	-0.22218	-7.5e-05	-0.05634	-0.16293	0.14906	-0.02776				33	0.090506	0.049522	-0.06206	0.012416	-0.15023	-0.22768	-0.03052	-0.11664	0.008535	0.010739	-0.05071	-0.1181	-0.05359	-0.03229	-0.11121	-0.00325				33	-0.11707	0.020226	-0.58203	-0.05814	0.063219	-0.1746	0.113958	0.057899
	34	-0.07242	-0.13627	-0.2223	-0.14793	0.019141	-0.34592	-0.01016	0.046416	-0.01665	-0.16806	-0.34533	-0.06219	-0.09096	-0.13326	-0.17881	-0.16312				34	-0.00704	-0.15148	0.146375	-0.00039	-0.2779	-0.08194	-0.15484	-0.02565	0.097369	0.054511	-0.08531	0.088245	0.090656	-0.10471	-0.02838	-0.07021				34	-0.06678	0.052297	-0.29922	-0.06928	-0.00923	-0.32056	-0.01025	-0.0914
	35	0.080539	-0.31275	-0.44806	-0.47743	-0.11599	-0.50491	-0.0743	0.023469	-0.06105	-0.09942	-0.42505	-0.21132	-0.12514	-0.13068	-0.44139	-0.13996				35	-0.18918	-0.23097	-0.09304	0.008291	-0.26463	-0.19171	-0.42048	-0.20761	-0.06495	0.150838	-0.3786	-0.13096	-0.02855	-0.14841	0.011693	-0.03423				35	-0.05861	-0.00949	0.174605	-0.18886	0.030798	-0.4449	-0.11841	-0.02056
L
	8Hz																				14Hz																				4Hz
		Anm1	Anm2	Anm3	Anm4	Anm5	Anm6	Anm7	Anm8	Anm9	Anm10	Anm11	Anm12	Anm13	Anm14	Anm15	Anm16					Anm1	Anm2	Anm3	Anm4	Anm5	Anm6	Anm7	Anm8	Anm9	Anm10	Anm11	Anm12	Anm13	Anm14	Anm15	Anm16					Anm1	Anm2	Anm3	Anm4	Anm5	Anm6	Anm7	Anm8
	1	-0.26707	-0.05311	0.18498	0.058582	0.075333	-0.00355	0.064275	-0.0752	-0.02339	-0.03502	0.088817	0.065925	-0.02076	-0.03236	0.007444	-0.1008				1	-0.00711	0.160442	-0.03112	-0.01705	-0.07097	0.109015	-0.0571	-0.00362	-0.06011	-0.08506	-0.06268	-0.02627	0.109391	0.064171	-0.02501	-0.11921				1	-0.02294	-0.06376	-0.04514	0.092292	-0.06522	0.132485	-0.10092	-0.00644
	2	0.035469	0.032132	0.10092	3.26e-05	0.052527	0.028198	-0.00225	0.051589	0.045109	0.062949	0.137968	0.049117	-0.00088	-0.03024	0.07838	0.039976				2	-0.06139	0.127254	0.001645	-0.04092	-0.07647	0.135373	0.06811	0.042526	0.006552	0.02613	-0.08607	-0.10455	-0.1125	-0.07017	0.020671	-0.02459				2	0.001456	-0.00087	-0.02345	0.135799	-0.02813	-0.13603	-0.07401	0.116938
	3	0.086257	0.034774	-0.16427	-0.02963	-0.0473	-0.08754	-0.07926	0.012462	-0.05437	0.087834	-0.06475	-0.02519	-0.03205	-0.1748	0.040032	-0.001				3	0.023155	0.074552	-0.0524	0.042682	0.110942	0.008124	0.004065	-0.13607	0.055849	0.002509	0.012761	0.064374	-0.14604	-0.04017	-0.02436	0.126175				3	0.086308	0.00356	-0.18151	0.090879	0.016902	-0.16413	0.116971	0.014292
	4	0.051159	0.033791	-0.03588	0.065583	-0.03493	-0.04526	0.034306	0.029405	0.066744	-0.08673	-0.08101	-0.04806	0.032871	0.03414	-0.03427	0.004256				4	0.039729	-0.11495	0.112932	0.073516	0.025364	-0.04752	-0.00428	0.137762	0.023332	0.023647	0.105112	0.050384	0.062741	0.094197	0.015687	-0.01327				4	-0.1163	0.043148	0.034334	-0.11381	0.047623	0.05216	0.068867	-0.14113
	5	0.094189	-0.04758	-0.08575	-0.09457	-0.04563	0.108154	-0.01707	-0.01826	-0.03409	-0.02903	-0.08103	-0.04179	0.020819	0.20326	-0.09159	0.057566				5	0.00561	-0.2473	-0.03106	-0.05823	0.011133	-0.20499	-0.01079	-0.0406	-0.02562	0.032769	0.030872	0.016062	0.086407	-0.04803	0.013011	0.030895				5	0.051475	0.017922	0.215753	-0.20516	0.028824	0.11551	-0.01091	0.016333
	6	0.023791	-0.1629	0.062359	0.160961	0.070022	0.169877	-0.03523	0.010502	0.008223	-0.06004	-0.23167	-0.04228	0.140896	0.142096	0.242516	0.043837				6	-0.10995	0.105006	0.117888	0.207182	-0.02344	-0.19614	0.059247	-0.12895	0.253735	0.165846	0.017139	-0.11149	0.046547	0.059503	0.084805	0.103334				6	-0.03873	0.016034	0.15536	-0.16981	-0.17823	-0.0205	0.045855	-0.14341
	7	-0.01149	-0.1318	-0.2506	-0.02954	0.102823	0.307168	-0.12251	0.022747	-0.04223	-0.08114	-0.48186	-0.04424	0.09431	0.002266	0.076518	-0.01699				7	0.01674	0.130155	0.042378	-0.05818	-0.09231	-0.20565	-0.00638	-0.09886	0.700979	0.048521	0.087563	-0.11718	0.072716	0.110499	0.051042	0.432807				7	-0.03086	0.087599	0.137747	-0.27569	-0.33167	-0.06974	-0.10187	0.065486
	8	1.12075	1.26416	0.521039	0.67286	0.420341	1.72181	0.048766	0.235971	0.20537	0.160208	0.601799	0.407809	0.892775	0.741293	1.39026	0.498549				8	0.071507	0.015557	0.684365	0.16245	0.020293	-0.10863	1.28216	0.64395	0.734084	0.038113	0.552196	0.532931	0.542654	0.783741	0.374473	1.35627				8	-0.00855	0.319696	0.102978	0.271447	-0.32437	0.16758	0.005408	-0.12119
	9	2.07691	3.19749	2.20105	1.89002	1.01539	3.47883	0.770229	0.683783	0.929136	0.265285	2.59312	1.52801	2.47981	2.57958	3.41391	1.35692				9	0.538788	0.553979	2.16136	0.310891	0.19257	-0.00305	3.50818	1.86832	0.592218	0.375885	1.6834	1.07804	1.46083	2.124	0.972344	1.83791				9	-0.08502	1.30738	0.268059	1.47694	-0.28124	0.985211	0.492826	-0.32742
	10	1.9713	3.31056	2.78162	2.88599	0.875896	4.49069	1.02704	0.888681	1.27281	0.24333	3.42503	1.91309	2.70091	3.76037	4.30022	1.77543				10	0.462603	0.6233	2.59019	0.152562	-0.13664	-0.05143	4.07705	2.21978	0.425872	0.315164	1.71918	0.996183	1.67097	2.27101	1.07615	1.69037				10	-0.22756	1.87922	0.436242	2.28485	-0.30232	1.41527	0.567925	-0.40596
	11	1.53491	2.6586	3.0061	2.90753	0.611441	4.36562	1.01996	0.993848	1.14839	0.263411	3.72482	2.05387	2.26929	3.87506	4.5215	1.7193				11	0.366267	0.359545	2.35998	0.092484	-0.2981	0.086377	3.52256	1.72212	0.190034	0.028921	1.45331	0.831786	1.03504	1.59843	0.920423	1.42934				11	-0.30264	1.62772	0.244104	1.78612	-0.26689	1.47797	0.721573	-0.66145
	12	1.03445	1.92945	2.52193	2.22413	0.42382	3.37197	0.897043	0.925218	1.01965	0.230303	3.39251	1.89792	1.96427	3.03281	4.24755	1.35914				12	0.104606	0.20982	1.89226	0.061772	-0.06001	0.035932	2.89602	1.20623	0.055224	0.050607	1.08628	0.724315	0.521583	1.07763	0.534388	1.22612				12	-0.25264	1.45894	0.010797	1.32283	-0.3596	1.64043	0.450648	-0.46719
	13	0.860102	1.24441	2.1678	1.55414	0.354216	2.49069	0.795411	0.56618	0.854256	0.112745	3.02342	1.60181	1.54967	2.26489	3.7532	1.18575				13	0.052727	0.080872	1.57077	0.123623	-0.11739	-0.22527	2.30169	0.958718	0.03766	-0.06002	0.663657	0.686012	0.276093	0.714461	0.349679	0.951511				13	-0.22166	1.16874	0.217703	1.22105	-0.48123	1.55591	0.491723	-0.6681
	14	0.526663	0.962175	1.70988	0.975627	0.190098	2.2238	0.699048	0.341173	0.565748	0.175498	2.69298	1.31997	1.16353	1.76964	3.12425	0.911332				14	0.054254	-0.02135	1.17334	0.050635	-0.29242	-0.12729	1.97352	0.683149	0.009042	-0.19194	0.373137	0.518172	0.120082	0.555919	0.33732	0.721116				14	-0.2323	0.920703	0.260911	0.67745	-0.3467	1.41358	0.562649	-0.38603
	15	0.375906	0.637923	1.30651	0.792862	0.210461	1.64209	0.580604	0.369286	0.322732	0.125413	2.24879	1.03251	0.871211	1.36057	2.65452	0.768735				15	-0.01838	0.106783	0.781994	0.126949	0.093888	-0.22116	1.56686	0.533664	-0.28548	-0.18018	0.207861	0.436039	0.34155	0.387391	0.362691	0.554701				15	-0.17997	0.697788	0.228822	0.555428	-0.1652	0.867864	0.523744	-0.20282
	16	0.351043	0.511249	1.15701	0.622844	0.035351	1.1648	0.375549	0.184514	0.30784	0.142119	1.88028	0.758026	0.581641	1.18895	2.0472	0.588904				16	-0.16743	0.123877	0.593444	0.102464	-0.13458	-0.1253	1.14712	0.359485	-0.29685	-0.06181	0.210454	0.241832	0.311764	0.444426	0.340498	0.429483				16	-0.00838	0.538714	0.133704	0.365561	-0.33145	0.854311	0.322766	-0.12626
	17	0.318418	0.271187	0.823882	0.556065	0.111565	0.817523	0.370845	0.136243	0.377392	0.071364	1.77636	0.58145	0.571139	0.884305	1.80213	0.480113				17	-0.10861	0.099165	0.325646	0.028698	-0.48542	-0.02074	0.88894	0.164665	-0.26081	0.047592	0.215646	0.222845	0.148677	0.227624	-0.00096	0.292306				17	-0.11794	0.302132	0.243006	0.299808	-0.1888	0.542513	0.064219	-0.08704
	18	0.406108	-0.01801	0.79371	0.295059	0.095805	0.589266	0.363821	0.062008	0.255758	0.117276	1.57465	0.583229	0.458727	0.753059	1.493	0.384396				18	0.035037	0.036138	0.270666	0.075401	-0.14495	0.017528	0.785025	0.16854	-0.18166	-0.13185	0.120072	0.059947	0.100317	0.107404	-0.09445	0.179181				18	-0.15825	0.267246	0.302161	0.277597	-0.21955	0.407728	0.040577	-0.07768
	19	0.172098	0.07793	0.762922	0.363719	0.099215	0.611568	0.255273	0.068752	0.223527	0.050453	1.45229	0.519593	0.423694	0.508937	1.50003	0.319805				19	-0.05335	0.147581	0.34381	0.238596	-0.08144	0.075451	0.592292	0.157051	0.002128	-0.19345	-0.00696	0.309334	0.101623	0.115582	-0.02381	0.21651				19	-0.00138	0.33733	0.083391	0.095232	-0.38336	0.412097	0.022329	0.100741
	20	0.05892	0.067721	0.552556	0.149254	0.14113	0.538239	0.275296	-0.03267	0.253451	0.077388	1.21247	0.511462	0.313148	0.318411	1.22377	0.331608				20	-0.12674	0.069256	0.245044	0.041676	-0.13921	0.113642	0.571138	0.107447	-0.19339	0.085437	-0.07561	0.211554	0.296623	0.174515	-0.02639	0.163241				20	-0.12257	0.300522	0.029304	-0.1019	-0.25109	0.474452	-0.08326	0.03885
	21	0.072042	0.161578	0.570664	0.184513	0.025433	0.440239	0.184764	0.003088	0.049034	-0.03896	1.22785	0.413977	0.257506	0.219272	0.954777	0.282364				21	-0.32135	0.197695	0.172757	0.106254	-0.08045	0.084335	0.346034	0.087472	-0.25991	0.082834	0.063514	0.095648	0.296912	0.040713	-0.09341	0.103679				21	-0.09396	0.232332	0.125969	-0.13553	-0.25028	0.352435	-0.00526	0.051234
	22	0.210998	0.047679	0.494347	0.147949	0.112247	0.405334	0.184141	0.036207	-0.01581	-0.02286	1.03572	0.306441	0.291787	0.232023	0.907816	0.181165				22	-0.25393	0.19791	0.1716	-0.22128	-0.04969	0.081565	0.231917	0.119569	-0.35969	0.003814	-0.00813	0.201836	0.313985	0.125059	-0.01473	0.100338				22	-0.12694	0.10457	-0.11252	-0.29725	-0.12368	0.567296	-0.21548	-0.0539
	23	-0.16149	-0.11401	0.417323	0.204412	-0.01911	0.351902	0.209658	-0.03536	-0.09301	-0.00868	0.883795	0.219105	0.232121	0.244716	0.9296	0.123962				23	-0.33915	0.157346	0.167707	-0.0439	-0.04435	0.063766	0.038625	0.178262	-0.4242	-0.07496	-0.15772	0.131659	0.300892	0.219767	0.266828	0.070688				23	-0.04223	0.053373	0.157196	-0.34648	-0.01587	0.567549	-0.1638	0.036375
	24	-0.10058	-0.02102	0.326333	0.194233	-0.02133	0.238557	0.171054	-0.0525	-0.0198	-0.02522	0.801275	0.105065	0.132413	0.103089	0.683347	0.056557				24	-0.18811	0.188923	0.052252	-0.21507	0.12841	-0.14031	-0.01968	0.072341	-0.40563	0.030605	0.00188	0.123286	0.303522	0.184766	0.003985	0.016544				24	-0.08937	0.091491	0.049557	-0.29263	0.138051	0.255209	-0.21061	0.037117
	25	0.247902	-0.15296	0.139024	0.274808	0.016329	0.123772	0.142404	-0.12854	-0.01439	0.016649	0.653655	0.120099	0.126777	0.1051	0.636829	0.142412				25	-0.17093	0.185557	-0.03661	-0.24003	-0.25106	-0.07386	0.175642	0.03161	-0.33175	-0.01949	-0.0635	0.109969	0.284964	0.063343	-0.10656	0.093507				25	0.002552	-0.0833	0.277944	-0.23056	0.127512	0.213225	-0.17729	0.124136
	26	0.198318	-0.10958	0.042026	0.12926	-0.08763	0.266377	-0.03086	-0.00573	0.004403	-0.04231	0.692229	0.118124	0.097898	-0.12672	0.46635	0.000788				26	-0.17411	0.223091	-0.00958	-0.18634	-0.45706	-0.10948	0.166682	0.06438	-0.27464	-0.00614	0.035813	0.204071	0.310505	0.083383	-0.02508	0.160909				26	-0.03155	-0.16513	0.032629	-0.23258	-0.31495	0.482795	-0.31099	0.127021
	27	-0.00761	-0.36632	0.060229	-0.16052	0.098143	0.037882	-0.02326	0.027243	0.057291	0.01213	0.505849	0.079568	0.019062	-0.1574	0.547062	0.058919				27	-0.14869	0.017847	0.09705	-0.09311	-0.2142	-0.04355	0.196599	0.104369	-0.37983	0.102614	0.103	0.037097	0.210868	0.120215	0.135093	0.030374				27	0.021819	-0.1672	-0.09839	-0.15634	-0.14628	0.699244	-0.28828	0.110072
	28	-0.16357	-0.32271	-0.15029	0.031967	0.151253	0.102487	-0.01081	-0.08787	0.017854	-0.01859	0.483631	0.029553	-0.02614	-0.18422	0.360872	0.06094				28	0.028057	-0.11201	0.146202	-0.12876	-0.37443	-0.22358	0.044505	0.0671	-0.30776	-0.02257	-0.11592	0.021986	0.291726	0.044229	0.039361	0.018294				28	0.047664	0.076172	0.013485	-0.15895	-0.16034	0.469674	-0.28211	0.14912
	29	0.055122	-0.19593	-0.02193	0.006084	0.01432	0.104631	0.10498	0.00758	0.081452	-0.07355	0.31402	0.001227	0.032394	-0.2421	0.26081	0.06746				29	0.059151	0.123739	0.068288	-0.25876	-0.3632	0.082789	-0.06461	0.001955	-0.25036	-0.14287	0.020096	0.017807	0.532799	0.085179	0.071409	0.042244				29	0.006602	-0.10705	-0.04859	-0.00579	-0.08152	-0.09027	-0.05076	0.079191
	30	-0.11778	-0.18545	0.145068	0.241462	0.018163	0.014559	0.034416	-0.0405	-0.02201	0.009708	0.277734	-0.04697	0.033005	-0.2606	0.174375	0.042233				30	0.035784	0.111404	0.188128	-0.07656	-0.14077	0.0791	0.085313	0.027498	-0.18211	-0.11934	-0.05332	0.047854	0.379061	0.175039	-0.01862	-0.08647				30	-0.05282	-0.02644	0.135166	0.006125	-0.21639	0.24715	-0.08666	0.131879
	31	-0.25257	0.008721	0.158959	0.078377	0.066257	-0.03465	0.033208	-0.12057	-0.04485	-0.05334	0.089133	0.007341	0.017957	-0.19811	0.033469	-0.13706				31	-0.01412	0.208894	-0.03097	-0.02686	-0.3185	0.011034	-0.02014	0.000738	-0.06883	-0.0162	-0.08379	0.003804	0.117261	0.097105	0.019483	-0.14295				31	0.005171	-0.07354	-0.08956	0.139174	-0.06334	0.111286	-0.05419	-0.00244
	32	-0.04157	0.004215	0.032902	0.040279	0.050666	-0.00037	-0.00181	0.016666	0.019361	0.034681	0.053419	0.006056	0.037361	-0.11145	0.088803	-0.01047				32	-0.02298	0.123577	-0.0065	-0.05261	-0.32088	0.059653	0.107733	0.041523	0.016985	0.03254	-0.18262	-0.09797	-0.09543	-0.00668	0.086291	-0.01986				32	0.010229	0.01953	-0.25312	0.099359	-0.117	-0.14821	-0.05401	0.094631
	33	0.040502	0.011502	-0.23891	0.00195	-0.02774	-0.07004	-0.06296	0.003105	-0.09339	0.065068	-0.09179	-0.04635	-0.02335	-0.23819	-0.00365	-0.02298				33	0.045066	0.057312	-0.04839	0.041227	-0.10241	-0.10788	0.00595	-0.15898	0.017128	0.019461	-0.13828	0.072683	-0.07376	-0.00258	-0.01265	0.106382				33	0.033065	-0.00069	-0.435	0.046391	-0.00563	-0.11464	0.166898	0.017304
	34	0.073172	-0.03664	-0.09333	0.08552	-0.02	-0.00029	0.031024	0.02124	0.037871	-0.14064	-0.16837	-0.04594	-0.00125	0.005846	-0.08363	-0.01545				34	0.03666	-0.12922	0.065527	0.098982	-0.23705	-0.19394	-0.01828	0.132001	-0.02981	0.057775	0.016227	0.100675	0.173581	0.107531	-0.0072	-5.9e-05				34	-0.15819	0.080795	-0.04379	-0.07209	0.085259	0.110747	0.023875	-0.19315
	35	0.120269	0.019943	-0.14746	-0.06551	-0.01591	0.066072	-0.03899	-0.00752	-0.02828	-0.0491	-0.15058	-0.0374	0.041403	0.183217	-0.12101	0.039904				35	0.008833	-0.20236	-0.01683	-0.00047	-0.24402	-0.30535	-0.00159	-0.00565	-0.08469	0.03689	-0.05382	0.056676	0.238924	-0.06102	0.040493	0.029644				35	0.040575	0.067334	0.123483	-0.17173	0.03964	0.147902	-0.04811	0.033966
[truncated: 25 more columns]

## Sheet: S1ULp
R
	8Hz																				14Hz																				4Hz
		Anm1	Anm2	Anm3	Anm4	Anm5	Anm6	Anm7	Anm8	Anm9	Anm10	Anm11	Anm12	Anm13	Anm14	Anm15	Anm16					Anm1	Anm2	Anm3	Anm4	Anm5	Anm6	Anm7	Anm8	Anm9	Anm10	Anm11	Anm12	Anm13	Anm14	Anm15	Anm16					Anm1	Anm2	Anm3	Anm4	Anm5	Anm6	Anm7	Anm8
	1	-0.03563	0.181599	0.276765	0.153519	0.006445	0.744561	0.164934	0.030941	0.135143	0.016476	0.394438	0.415759	0.126265	0.467112	0.657147	0.194101				1	0.042899	0.101413	0.091631	-0.105	-0.01652	0.093986	0.227773	0.203692	-0.02485	0.068787	0.105973	-0.04849	0.261779	0.143274	0.135113	0.244326				1	-0.14475	-0.06481	0.074186	0.076543	0.028457	0.675583	-0.14597	0.099028
	2	-0.03297	0.154623	0.096555	0.171885	0.005256	0.267258	0.028326	0.124671	0.121221	0.120274	0.084276	0.148137	0.022562	-0.04824	0.25848	0.153351				2	-0.00978	0.126794	0.088441	-0.07165	-0.01647	0.020408	0.066948	0.155183	-0.00559	0.00307	0.05648	-0.03923	0.105294	0.078956	0.175304	0.014097				2	0.003987	0.085169	-0.04029	0.105836	-0.04334	0.130813	0.102158	0.083676
	3	0.041731	-0.10278	-0.02681	-0.02348	-0.02942	-0.02973	-0.0358	-0.03982	-0.05055	0.029045	-0.09593	-0.00185	-0.04763	-0.16555	0.056694	-0.02521				3	0.069867	0.11207	-0.03523	0.077048	0.015247	-0.0882	-0.02764	-0.08707	0.000159	0.021229	0.085837	0.104921	-0.07502	-0.10926	0.03672	-0.01956				3	0.028413	-0.02359	-0.21898	0.101585	0.152783	-0.20543	0.067001	-0.03122
	4	-0.06503	-0.11805	-0.08264	-0.04727	0.019054	-0.37343	-0.03614	0.018285	-0.00601	-0.10913	-0.19772	-0.19867	-0.05315	-0.06359	-0.28876	-0.09301				4	0.00461	-0.10783	0.027484	0.128773	-0.04248	-0.00383	-0.07115	-0.03922	0.144123	0.007888	-0.0007	0.08167	-0.13628	-0.03987	-0.09039	-0.14461				4	0.025074	0.041991	-6.5e-05	-0.07741	-0.05076	-0.23734	0.024991	-0.04662
	5	0.091896	-0.11539	-0.26387	-0.25466	-0.00133	-0.60866	-0.12132	-0.13408	-0.1998	-0.05667	-0.18506	-0.36337	-0.04806	-0.18973	-0.68356	-0.22924				5	-0.1076	-0.23245	-0.17233	-0.02917	0.060228	-0.02237	-0.19593	-0.23258	-0.11384	-0.10097	-0.24759	-0.09887	-0.15577	-0.0731	-0.25674	-0.09425				5	0.087273	-0.03877	0.18515	-0.20655	-0.08715	-0.36363	-0.04818	-0.10486
	6	-0.30517	-0.28178	-0.07547	-0.00441	0.178762	-1.03395	-0.07046	-0.08303	-0.1193	-0.1833	-0.37057	-0.45908	-0.13328	-0.31281	-0.80835	-0.35959				6	0.011357	-0.08549	0.050303	0.125125	0.000734	-0.14088	-0.14184	-0.21774	-0.64224	-0.10732	-0.03603	-0.24986	-0.22743	-0.15871	-0.18237	-0.33342				6	0.10072	-0.01447	0.379003	-0.1843	-0.11078	-0.68909	-0.09379	-0.20827
	7	0.028229	-0.35733	-0.40337	-0.2401	0.106045	-0.79556	-0.37395	-0.15642	-0.32532	-0.24606	-0.80952	-0.54653	-0.37458	-0.46137	-1.26674	-0.3783				7	0.044458	0.021924	0.022629	-0.15148	-0.15476	-0.28588	-0.21521	-0.18093	-1.07739	0.048744	-0.16799	0.087141	-0.48003	0.133136	-0.18053	0.995201				7	-0.01525	-0.39015	0.215909	-0.07783	-0.30039	-0.77207	-0.1783	0.07053
	8	2.43785	2.66399	0.832234	2.73823	0.984752	1.27118	0.508021	1.77561	2.19539	0.710166	0.673812	1.67335	2.0064	2.01238	0.584027	2.1522				8	0.602949	0.893491	1.61316	2.08041	0.434088	0.491424	2.46208	1.46002	1.81562	3.32868	2.45762	1.52342	3.19152	4.02878	2.52928	4.00652				8	0.496922	0.082625	1.59379	0.912573	-0.03465	2.2412	1.51131	2.26446
	9	4.09099	5.89695	2.11787	5.86787	3.21035	2.49095	1.80266	3.95938	5.51386	2.36179	2.48761	4.13534	4.09126	3.93763	2.85641	4.04711				9	2.33787	2.28056	3.95697	5.28687	1.7535	1.54106	4.6768	3.11888	5.92635	6.19847	5.82217	3.11593	6.5823	6.86599	5.26032	5.76848				9	1.57954	1.86898	4.40369	3.05487	0.182901	5.48565	3.53905	3.78971
	10	4.63365	7.19986	2.34605	7.2962	3.69731	3.37331	2.0732	4.5805	6.78032	2.81139	3.02558	5.01244	4.94927	4.8053	3.74495	4.77084				10	2.43284	1.98782	4.92097	5.61198	1.74753	1.53841	5.65086	3.82935	5.46407	7.0107	6.39052	3.63202	8.35736	7.87481	6.29446	6.40139				10	1.44657	2.64708	5.23057	3.97491	0.126458	7.02843	4.03589	3.83703
	11	4.90958	7.80608	2.73114	7.64469	3.17018	4.1118	2.42581	4.82882	7.52416	3.19596	3.69095	5.53676	5.35802	5.3774	4.46519	5.30915				11	2.02993	1.42284	5.59915	4.89423	2.03231	1.54104	6.0942	4.2065	4.94788	6.74066	6.14009	3.70859	8.85206	8.34043	6.83134	6.34538				11	1.28805	2.66359	4.73748	3.77847	0.013566	8.26213	4.37098	3.99508
	12	4.69121	7.76394	2.94454	6.7462	2.53086	4.83085	2.48421	4.4398	7.30239	3.00249	4.04913	5.79124	5.48723	5.85064	4.85933	5.21572				12	1.59381	1.09465	5.11653	3.83896	2.18343	0.99271	5.79007	4.06192	4.31633	6.02302	5.49437	3.5239	8.32605	7.96671	6.55391	6.07122				12	1.00785	2.36116	3.75199	3.21218	-0.22211	9.01984	4.77472	3.96468
	13	3.95567	7.32241	3.1359	5.52649	2.06885	5.3609	2.60467	3.90284	6.95796	2.59034	4.17983	5.80356	5.35356	5.73504	5.38724	5.33855				13	1.3232	0.604301	4.38936	3.03687	1.85364	0.698603	5.23511	3.72796	3.68132	5.19229	4.87838	3.17062	7.59165	7.31266	5.84037	5.57021				13	0.901691	2.30176	3.2635	3.0344	-0.21306	9.3578	4.74397	3.86015
	14	3.5465	6.35862	3.1748	4.68684	1.48106	5.6722	2.36799	3.24218	6.20492	2.37084	3.93456	5.35832	4.87601	5.66228	5.32521	5.07398				14	0.999634	0.411517	3.70102	2.01933	1.33243	0.485711	4.73837	3.22093	3.19069	4.41258	4.00068	2.84797	6.6552	6.50579	5.09419	5.09442				14	0.805035	1.92503	2.74795	2.22834	-0.19822	9.84413	4.55541	3.35629
	15	2.99538	5.85183	3.12153	4.07252	1.25162	5.61902	2.12522	2.69771	5.34704	2.01609	3.57446	4.97638	4.41188	5.39402	5.38168	4.80875				15	0.829818	0.314379	3.06996	1.47855	1.37354	0.206213	4.31076	2.86595	2.64656	3.83888	3.54997	2.55511	5.94937	5.91801	4.5894	4.6797				15	0.648563	1.51022	2.16504	1.59698	-0.04231	9.48071	4.23919	2.54868
	16	2.50767	5.05023	3.09446	3.51154	0.852848	5.57825	2.01837	2.17595	4.70404	1.60912	3.26621	4.31286	4.02511	5.19534	5.16591	4.50483				16	0.698927	0.229923	2.52929	0.929504	0.641871	0.211646	3.80343	2.46669	2.17182	3.26326	3.04783	2.28902	5.27616	5.33435	4.06461	4.46325				16	0.502731	1.32288	1.50717	1.51867	-0.22635	8.69816	3.56841	1.96041
	17	2.42927	4.54526	2.92573	3.11723	0.668348	5.49202	1.88957	1.89929	4.21497	1.42687	3.06581	3.87032	3.79523	4.99871	5.03498	4.39494				17	0.544112	-0.00891	2.14515	0.814857	0.173216	0.197185	3.44971	2.22911	1.93939	3.04839	2.75624	1.99936	4.80533	4.93973	3.63197	4.1867				17	0.321795	0.992621	1.26524	1.34221	-0.06785	7.60543	2.88876	1.70561
	18	2.19985	4.16853	2.76545	2.82696	0.510462	5.34831	1.75131	1.70396	3.74066	1.23043	2.82757	3.48323	3.67268	4.7196	4.77367	4.17625				18	0.478608	-0.11265	2.01181	0.517669	0.48581	0.069085	3.19595	2.10553	1.63122	2.57357	2.47005	1.89049	4.24231	4.63697	3.38469	3.99069				18	0.273062	0.895714	1.08323	1.04653	-0.19449	6.53742	2.51417	1.34095
	19	2.08951	3.90397	2.75866	2.5259	0.403476	5.10722	1.63183	1.63685	3.45413	1.03378	2.80915	3.16406	3.40383	4.52893	4.53841	4.11453				19	0.254015	0.054294	1.8202	0.416157	0.51482	0.304442	2.96884	1.91785	1.56174	2.23708	2.13251	1.83298	4.02752	4.17781	3.03552	3.71479				19	0.278163	0.633176	0.709477	0.833634	-0.19946	6.03822	2.1206	1.18495
	20	1.74384	3.56324	2.73254	2.24798	0.30528	5.01756	1.57313	1.44602	3.21236	0.966334	2.62336	3.0567	3.20267	4.25654	4.34302	3.83793				20	0.146645	0.093277	1.51279	0.378352	0.331222	0.055745	2.795	1.79451	1.43134	2.15931	1.9654	1.58908	3.68099	3.70571	2.70028	3.46965				20	0.203609	0.777418	0.567569	0.580443	-0.21981	5.64057	1.81379	1.10766
	21	1.71391	3.40371	2.57217	2.1156	0.175146	4.97096	1.47757	1.32444	2.88322	0.790536	2.58989	2.78929	3.01692	4.01888	4.1543	3.60491				21	0.006388	0.157571	1.45731	0.151824	0.289669	0.037389	2.5689	1.70067	1.05174	1.80613	1.78996	1.53435	3.33864	3.30745	2.37456	2.91322				21	0.078347	0.65656	0.652489	0.397577	-0.16311	5.4221	1.7223	1.11757
	22	1.68796	2.94451	2.41239	2.0218	0.208346	4.76176	1.37223	1.20919	2.5344	0.796579	2.39784	2.53465	2.67001	3.60378	3.89621	3.29444				22	0.005705	0.289758	1.14689	-0.15238	0.310905	0.00869	2.27908	1.58701	0.649847	1.56724	1.65315	1.4295	2.997	2.7716	2.0738	2.63765				22	0.083749	0.466769	0.427692	0.173273	0.119719	5.04418	1.35257	0.881409
	23	1.1473	2.64107	2.11606	1.74975	0.12492	4.49941	1.23897	0.949969	2.18766	0.714002	2.2496	2.38174	2.35326	3.23373	3.77676	2.94016				23	0.069367	0.232815	0.856358	-0.11972	0.396862	0.007683	1.95493	1.44695	0.474889	1.35756	1.2102	1.26134	2.62652	2.61301	2.24312	2.26615				23	0.031686	0.432801	0.381828	0.091444	0.041268	4.71073	0.901426	0.815468
	24	1.0434	2.26714	1.85723	1.62203	0.038633	4.06522	1.03686	0.856951	1.90731	0.617834	1.8937	2.03514	2.02696	2.91051	3.50108	2.53973				24	0.126962	0.081888	0.666801	-0.13535	0.587425	-0.08613	1.78491	1.26218	0.232905	1.10795	1.16886	0.838593	2.30205	2.06328	1.68626	1.90426				24	-0.06956	0.311106	0.311084	0.117119	0.128374	4.13041	0.72851	0.729185
	25	1.03598	1.86257	1.42683	1.32327	0.069963	3.71045	0.982069	0.723716	1.56526	0.520628	1.76366	1.82784	1.58417	2.5169	3.21034	2.11476				25	0.207891	-0.0517	0.495073	-0.42986	-0.11038	-0.05951	1.54107	1.00505	0.115001	0.850776	0.945934	0.78315	2.00181	1.53878	1.07909	1.63811				25	0.031686	0.355779	0.413131	-0.02248	0.153309	3.33942	0.565378	0.654364
	26	0.787172	1.68455	1.26474	1.26082	-0.03348	3.1742	0.876219	0.665039	1.26341	0.406265	1.59481	1.61811	1.42083	2.06286	2.77509	1.67292				26	0.139666	0.17374	0.351721	-0.30957	-0.29176	-0.07754	1.33229	0.980272	0.141694	0.653904	0.844596	0.557354	1.53722	1.32813	0.897151	1.40257				26	0.070116	0.150682	0.222683	0.00672	-0.05922	3.11454	0.056187	0.623209
	27	0.503785	1.18562	0.982846	0.720877	0.17245	2.6737	0.632843	0.504685	1.00533	0.393957	1.33496	1.30957	1.04968	1.67185	2.28509	1.35576				27	0.100543	-0.06031	0.376605	-0.22899	-0.06919	0.01591	1.05125	0.849208	-0.11651	0.564586	0.693039	0.206372	1.23188	1.07354	0.775593	1.0915				27	0.053331	0.147533	0.116793	-0.01375	-0.2221	2.55318	-0.10051	0.394721
	28	0.480061	0.779688	0.653592	0.741513	0.092521	2.15442	0.465282	0.342419	0.717674	0.334808	1.08201	1.12399	0.851758	1.34832	2.09414	1.08451				28	0.237107	-0.20713	0.449681	-0.2276	-0.32392	-0.14162	0.787525	0.759683	-0.24593	0.326641	0.400676	0.242733	1.01377	0.876052	0.506534	0.80124				28	-0.01603	0.198485	0.099975	0.092278	0.021429	2.17694	-0.10514	0.39288
	29	0.245535	0.749962	0.457804	0.595662	0.009206	1.79239	0.475316	0.171576	0.521211	0.15615	0.71338	0.882117	0.702463	0.790162	1.58271	0.821674				29	0.112857	-0.03918	0.138022	-0.24655	-0.26874	-0.09551	0.566678	0.486013	-0.35993	0.124992	0.315796	0.197991	0.940084	0.529736	0.00455	0.555902				29	-0.01589	0.121718	0.126361	0.019611	0.039745	1.06471	-0.0192	0.267168
	30	0.200215	0.388178	0.486691	0.471923	-0.06317	1.26808	0.242675	0.216942	0.362259	0.071686	0.619526	0.575167	0.456799	0.561806	1.2123	0.556657				30	0.135991	0.135472	0.295581	-0.13114	-0.09422	0.003218	0.399121	0.332162	-0.11735	0.109172	0.248879	0.181092	0.692506	0.486188	-0.00372	0.321817				30	-0.08864	0.017454	0.315272	0.208508	-0.15917	1.01638	-0.13685	0.157058
	31	-0.01072	0.241969	0.259583	0.238177	-0.05257	0.843359	0.171257	-0.00051	0.101701	-0.03417	0.364838	0.374712	0.223255	0.370922	0.818407	0.171507				31	0.03899	0.16108	0.149124	-0.11336	-0.32477	-0.04298	0.203577	0.224247	-0.11471	0.107866	0.101074	-0.02992	0.213792	0.260332	0.154234	0.25581				31	-0.10812	-0.01961	0.024527	0.136743	0.009993	0.601368	-0.18208	0.058083
	32	-0.06728	0.154745	0.060007	0.283544	-0.0186	0.354625	0.034189	0.114247	0.120007	0.098802	-0.05272	0.103858	0.130469	-0.03228	0.504574	0.107035				32	0.038631	0.110254	0.11004	-0.06896	-0.28482	-0.08646	0.030028	0.190553	-0.04918	-0.0168	-0.02138	-0.05417	0.042539	0.184166	0.240367	0.014212				32	0.004599	0.093543	-0.33368	0.050336	-0.09013	0.048852	-0.00446	0.069865
	33	0.040451	-0.04257	-0.06184	0.050209	-0.01854	-0.00443	-0.03536	-0.00372	-0.05247	0.008488	-0.15255	-0.04509	-0.03257	-0.21278	0.172153	-0.09849				33	0.079686	0.117395	-0.08942	-0.03476	-0.19402	-0.28569	-0.08993	-0.05228	-0.04751	0.009277	-0.02816	0.107894	-0.01346	-0.0048	8.95e-05	-0.00908				33	-0.02845	-0.02522	-0.65978	0.074525	0.119397	-0.21236	0.018612	-0.08722
	34	-0.01671	-0.14487	-0.14363	0.002417	0.022313	-0.33137	-0.04982	0.060099	-0.02581	-0.15889	-0.32409	-0.20401	-0.07666	-0.03899	-0.23028	-0.15227				34	-0.005	-0.12263	-0.00868	0.067298	-0.313	-0.17566	-0.13668	-0.00762	0.043585	-0.06305	-0.08046	0.111947	-0.05208	-0.06855	-0.12773	-0.14586				34	-0.04392	0.101613	-0.23568	-0.09887	-0.06954	-0.26458	-0.10309	-0.07401
	35	0.077211	-0.06918	-0.31316	-0.18901	0.017503	-0.63118	-0.14673	-0.07845	-0.20003	-0.08922	-0.30507	-0.38312	-0.04383	-0.16086	-0.61684	-0.28737				35	-0.12421	-0.22966	-0.2002	-0.02827	-0.19094	-0.18513	-0.25453	-0.19442	-0.26406	-0.12791	-0.30961	-0.05127	-0.01425	-0.11827	-0.25452	-0.09136				35	0.059167	0.011593	0.055259	-0.23534	-0.04609	-0.47184	-0.1501	-0.14456
L
	8Hz																				14Hz																				4Hz
		Anm1	Anm2	Anm3	Anm4	Anm5	Anm6	Anm7	Anm8	Anm9	Anm10	Anm11	Anm12	Anm13	Anm14	Anm15	Anm16					Anm1	Anm2	Anm3	Anm4	Anm5	Anm6	Anm7	Anm8	Anm9	Anm10	Anm11	Anm12	Anm13	Anm14	Anm15	Anm16					Anm1	Anm2	Anm3	Anm4	Anm5	Anm6	Anm7	Anm8
	1	-0.12319	-0.07029	0.090982	-0.06322	0.013857	0.020371	-0.00242	-0.11412	0.00482	0.003233	0.192931	0.130369	-0.02061	-0.03439	0.238576	-0.03961				1	-0.01473	0.005859	-0.02483	0.063645	-0.00692	0.015369	-0.02338	0.087492	-0.12412	0.04161	-0.04983	0.040568	0.014916	0.070214	-0.04531	-0.07162				1	0.04706	-0.05191	-0.02011	0.049606	-0.05554	0.089146	0.023006	-0.01339
	2	-0.0263	0.008646	0.081534	0.068484	0.0524	0.109895	-0.00369	0.171874	0.010265	-0.00038	0.209265	0.062744	-0.08663	-0.00449	0.069511	-0.01898				2	-0.05109	0.04445	0.121784	-0.10205	-0.0081	0.048421	0.006222	0.039318	0.037265	-0.02267	-0.04099	-0.0905	-0.11689	-0.03993	0.004333	0.028635				2	-0.00956	0.011647	-0.12707	0.026377	0.086628	-0.00461	-0.1179	-0.06864
	3	-0.0262	-0.0924	0.074269	0.050558	0.029508	-0.0666	0.006267	-0.01162	0.011763	0.050408	-0.11624	-0.02011	-0.13887	-0.03741	-0.08678	0.034053				3	0.059811	0.168654	-0.09476	0.021581	-0.01428	-0.03264	-0.04063	-0.07646	0.01254	-0.22715	-0.01492	0.128036	-0.15834	-0.09995	-0.0256	0.041961				3	-0.0436	-0.00584	-0.16129	0.012271	0.07004	-0.16733	-0.02742	0.064131
	4	0.011749	0.069174	-0.09652	-0.01031	-0.06951	-2.4e-05	-0.05544	0.051429	0.007095	-0.01782	-0.14694	-0.009	0.018113	-0.02475	-0.03329	0.013697				4	0.09141	0.014906	0.059094	0.039809	-0.01753	0.080221	0.06115	0.062656	0.006868	0.005989	0.110999	-0.03696	0.111241	0.057522	0.027117	-0.03875				4	-0.03647	0.031178	-0.05227	5.08e-05	-0.11042	-0.12033	0.073834	-0.02549
	5	0.163938	0.084877	-0.15027	-0.04551	-0.02626	-0.06364	0.055279	-0.09757	-0.03394	-0.03544	-0.13902	-0.164	0.227993	0.101036	-0.18802	0.010841				5	-0.0854	-0.23387	-0.06129	-0.02298	0.046826	-0.11137	-0.00336	-0.11301	0.067446	0.202221	-0.00526	-0.04115	0.149076	0.012144	0.039458	0.039773				5	0.042578	0.014926	0.360732	-0.08831	0.0093	0.203125	0.048477	0.043395
	6	-0.04375	0.016866	0.159847	0.119084	0.080592	0.022809	0.032559	-0.04485	-0.05381	-0.10422	-0.1291	-0.05626	0.229765	0.060393	-0.08074	0.014527				6	-0.04913	-0.00161	0.096474	0.117489	-0.14956	-0.15332	0.155052	-0.01585	0.089691	0.496804	0.107965	-0.1192	0.138633	-0.00296	0.035273	-0.03476				6	0.14189	-0.04241	0.340414	-0.11344	-0.20839	0.124925	-0.00408	-0.08248
	7	0.055383	0.094987	-0.02236	-0.14285	0.143403	0.419201	-0.1909	0.013319	-0.12411	-0.11256	-0.43852	-0.03061	-0.02558	-0.09464	-0.28122	-0.08554				7	-0.00089	0.107504	0.173332	-0.03001	-0.01374	-0.10991	0.069353	0.126588	-0.08968	0.536466	0.124145	0.040716	0.040328	0.177557	0.157108	0.557607				7	0.057492	-0.24135	0.276749	-0.00881	-0.25208	0.10253	-0.07477	0.012356
	8	1.70936	1.221	0.96894	0.933651	0.262449	2.94564	0.248993	0.408334	0.34038	0.579177	1.08895	1.1497	1.23768	1.31394	1.73512	0.972953				8	0.246769	0.242168	1.12858	0.317134	0.247705	0.21123	2.78883	1.44158	1.61086	1.04726	0.536544	0.86882	1.34305	1.15948	1.37674	2.33654				8	-0.00854	-0.06155	0.395902	0.721256	-0.26131	0.788458	0.252773	0.237502
	9	2.92222	2.67797	2.64339	1.79107	0.618882	5.11006	1.19196	0.929978	1.72468	1.45074	3.36297	3.33251	3.50022	3.55666	5.44857	2.57387				9	0.534401	0.730394	3.38329	1.0886	0.541943	0.569129	5.89369	3.1092	2.37323	2.28529	1.54199	2.2096	4.03702	2.85998	3.47515	3.56862				9	0.004012	0.688637	0.935324	2.25986	-0.13652	2.11342	1.0227	0.357835
	10	3.14385	2.45587	3.05245	2.68935	0.3782	6.02316	1.45705	1.28514	2.51212	1.63745	4.32071	4.20751	4.46021	4.9627	7.46948	3.74202				10	0.66155	0.757069	4.13428	0.700359	0.047882	0.336727	6.27845	3.37285	1.57248	1.93882	1.62051	2.29246	5.0714	2.78583	4.09751	3.25431				10	-0.15262	0.887246	1.52445	2.89193	-0.00666	3.1818	0.847352	-0.01784
	11	2.53186	1.69243	3.31438	2.74885	0.23513	6.69106	1.76674	1.58194	2.623	1.42898	4.69298	4.68704	4.28444	5.27732	8.3689	3.71019				11	0.575764	0.704064	4.16632	0.381381	-0.01291	0.269498	5.59295	2.83459	1.18555	1.24632	1.30872	1.60732	4.32599	2.01919	2.99274	2.5799				11	-0.28351	0.730371	1.12487	2.25501	0.047016	3.46912	1.05952	-0.13851
	12	1.60705	1.36314	2.95088	2.23855	0.294039	6.08196	1.40594	1.42568	2.20049	0.983694	4.54631	4.39949	3.44431	4.21368	8.41656	2.72518				12	0.271946	0.43257	3.55502	0.21424	0.191799	0.144015	4.54701	2.2228	0.799644	0.928046	0.86462	1.41744	3.32174	1.40726	1.79966	2.15532				12	-0.17867	0.602949	0.520305	1.88039	-0.19782	3.98192	1.133	-0.21271
	13	1.12349	0.829296	2.53795	1.43772	0.177558	5.19578	1.07754	1.05325	1.73788	0.656341	4.07216	3.93841	2.63105	3.48327	7.87421	2.24561				13	0.174722	0.472852	2.92763	0.480899	0.064672	-0.02974	3.65551	1.84766	0.503071	0.347014	0.547972	1.05589	2.3577	0.937133	1.0316	1.49455				13	-0.15072	0.556	0.744887	1.88862	-0.11054	3.8942	1.02985	-0.29272
	14	0.330238	0.585817	1.85774	0.841673	0.098669	4.23514	0.858192	0.851396	1.24135	0.594602	3.54491	3.35432	1.87543	2.35377	7.17037	1.63085				14	0.140719	0.249962	2.28703	0.308492	-0.04278	-0.07083	2.96422	1.18084	0.148878	0.210949	0.27678	0.736982	1.49044	0.585197	0.50927	1.11138				14	-0.11629	0.426015	0.534172	1.18366	-0.2113	3.35887	0.893949	-0.12906
	15	0.125208	0.452597	1.53872	0.564077	0.233386	3.18889	0.625836	0.652754	0.844542	0.486289	3.11884	2.70083	1.29437	1.84881	6.52317	1.28708				15	-0.01884	0.398129	1.74465	0.164425	0.197379	-0.0176	2.17609	0.943089	0.019351	0.063108	0.216568	0.64112	1.14948	0.582524	0.406161	0.895411				15	-0.10518	0.3172	0.680589	0.932157	0.087456	2.04354	0.808083	-0.08404
	16	0.135386	0.239961	1.2547	0.251524	0.085991	2.5157	0.345852	0.483778	0.678585	0.347222	2.50515	2.13056	0.947702	1.59002	5.61077	0.989507				16	0.039179	0.201336	1.53018	0.120941	0.03242	0.072315	1.61107	0.763606	-0.17383	0.022429	0.331703	0.329331	0.882464	0.62956	0.44945	0.667742				16	-0.06535	0.26445	0.649019	0.868685	-0.10055	1.37902	0.629035	0.107561
	17	0.004039	0.135721	0.963723	0.248815	0.080346	1.87761	0.207995	0.364444	0.676628	0.353822	2.36404	1.7583	0.706465	1.11472	4.94031	0.804922				17	-0.15935	0.220805	1.03771	0.004489	-0.29457	0.253618	1.22262	0.555613	-0.16732	0.116421	0.217026	0.215039	0.536803	0.326196	-0.12558	0.453399				17	-0.10741	-0.0111	0.4994	0.796259	0.035597	0.930385	0.258202	0.15778
	18	0.289333	-0.03711	0.854511	0.345243	0.019906	1.32569	0.269361	0.208246	0.563547	0.219668	2.0514	1.5358	0.639547	0.891431	4.22893	0.643621				18	0.074119	-0.01664	0.855704	-0.01809	-0.10954	0.085946	0.980585	0.446424	-0.15914	-0.22256	0.137049	0.1535	0.396123	0.266261	-0.18948	0.390153				18	-0.15385	-0.24884	0.545287	0.447896	-0.06142	0.662962	0.097406	-0.03368
	19	0.090203	-0.21984	0.840412	0.009885	0.061932	0.980143	0.134097	0.199228	0.439475	0.126206	1.92859	1.31839	0.529324	0.81318	3.86642	0.516366				19	-0.09608	0.190925	0.890415	0.151478	0.054692	0.05636	0.781896	0.41001	-0.12752	-0.23114	0.025218	0.228694	0.306974	0.297308	-0.15267	0.256071				19	-0.03325	-0.02813	0.371531	0.164445	-0.23043	0.503537	-0.00847	0.103524
	20	-0.08613	0.066555	0.662695	0.012821	0.038755	0.879356	0.141935	0.046845	0.514399	0.159619	1.76244	1.16143	0.368141	0.800935	3.3965	0.476755				20	-0.19249	0.388445	0.695517	0.188274	-0.01099	0.089189	0.647969	0.211996	-0.27049	-0.00801	0.148476	0.116786	0.313903	0.159791	-0.24734	0.224568				20	-0.10009	-0.10559	0.056929	0.05813	-0.06943	0.622971	-0.00523	-0.01174
	21	-0.17096	0.002842	0.584726	-0.07277	-0.04056	0.687175	0.067168	-0.013	0.367252	-0.04025	1.67927	1.08638	0.257224	0.62854	3.04679	0.354049				21	-0.03595	0.446222	0.432619	0.130391	-0.06134	0.119643	0.502107	0.276683	-0.38521	-0.11948	0.099721	0.09966	0.291224	0.244332	-0.4147	0.121346				21	-0.23469	0.065302	0.367855	0.141201	-0.1731	0.300674	0.099183	-0.02863
	22	0.107793	0.006623	0.510126	0.031714	0.099277	0.649254	0.053565	0.019825	0.23654	0.036316	1.49941	0.800309	0.25332	0.436811	2.704	0.326536				22	-0.0913	0.393593	0.28929	-0.0603	0.051251	0.065461	0.320677	0.314005	-0.5085	-0.09722	-0.11001	0.226098	0.223593	0.218744	-0.23971	0.05816				22	-0.02376	0.023803	0.387422	-0.19971	0.061465	0.388748	-0.21233	-0.05615
	23	-0.36247	-0.0619	0.359398	0.057627	0.023918	0.504104	-0.02038	0.022603	0.181161	0.12409	1.28528	0.696327	0.209003	0.334358	2.36656	0.135018				23	-0.06454	0.359018	0.305391	0.085644	0.126899	0.150279	0.035856	0.030931	-0.52571	-0.15443	-0.14408	0.130441	0.325799	0.301796	0.237472	-0.06406				23	-0.05441	-0.04126	0.206038	-0.30976	0.090354	0.466897	0.073006	0.040016
	24	-0.3183	-0.09612	0.255157	-0.07059	-0.01822	0.352444	0.02494	0.027501	0.027986	0.05444	1.11627	0.581991	0.163535	0.320377	2.1145	0.07198				24	0.039625	0.336231	0.081466	-0.0891	0.389286	-0.12351	0.019427	0.071518	-0.48821	0.057342	0.036084	-0.02198	0.268446	-0.03989	0.033698	0.050437				24	0.045304	-0.03922	0.186759	-0.2861	0.177673	0.255009	-0.13786	0.142964
	25	0.054616	-0.01767	0.244684	0.152782	0.065897	0.336311	0.092045	-0.09072	0.098933	0.024925	0.955102	0.565469	0.006973	0.251489	1.84952	0.113136				25	0.028321	0.258745	-0.09084	-0.12261	-0.20627	-0.06112	-0.03204	-0.00331	-0.58656	-0.12832	-0.01606	0.161807	0.282228	-0.00979	-0.26861	-0.05233				25	-0.21524	-0.1462	0.440055	-0.11797	0.098901	-0.18259	-0.35046	0.127332
	26	-0.09709	0.01939	0.203758	0.024562	-0.02701	0.194467	0.04138	-0.02491	-0.05997	-0.05899	0.862618	0.434166	-0.03302	0.104848	1.50887	-0.00126				26	-0.03548	0.333977	-0.08732	0.006565	-0.32937	-0.06716	0.106755	0.069871	-0.48225	-0.0232	0.050659	0.077924	0.262774	0.145361	-0.17716	0.020118				26	-0.10498	-0.16284	0.293723	-0.16044	-0.0727	0.390491	-0.38084	0.100954
	27	-0.05301	-0.0947	0.0052	-0.25484	0.171646	0.060769	-0.07743	0.100205	0.011241	0.089247	0.725146	0.328607	-0.00925	0.011875	1.15468	0.136244				27	-0.07766	0.23038	0.103497	-0.08695	-0.19797	-0.04209	0.143812	0.079322	-0.39901	-0.14365	0.194757	-0.01798	0.212903	0.075398	-0.12678	0.023003				27	-0.15436	-0.0853	0.126966	-0.09285	-0.16109	0.50638	-0.25825	0.082043
	28	-0.24655	-0.08843	-0.13881	-0.01436	0.157058	0.063336	-0.00489	-0.06393	0.16291	-0.02812	0.568206	0.219877	-0.0883	-0.08984	0.929973	0.050983				28	-0.03266	0.14504	0.165437	-0.00805	-0.28194	-0.26114	0.035248	0.078648	-0.35201	-0.12252	0.060878	-0.02841	0.270867	0.069257	-0.09003	-0.04334				28	-0.10372	0.064103	0.119015	-0.02564	0.045277	0.247666	-0.26492	0.055195
	29	-0.23456	-0.00416	0.035185	0.087972	-0.01651	0.140844	0.096087	-0.08144	0.032158	0.016052	0.314085	0.210862	0.012922	-0.18615	0.691041	-0.01044				29	0.060558	0.202201	0.032419	-0.26116	-0.19914	-0.00023	0.015952	-0.07242	-0.37186	-0.15237	0.037856	0.04333	0.475913	0.247934	-0.25105	-0.04092				29	0.121676	-0.13154	0.198166	-0.00734	-0.01671	-0.24914	-0.21823	0.141016
	30	-0.27478	-0.15349	0.051949	0.150467	-0.03651	-0.10642	-0.02973	-0.04211	0.099647	0.006683	0.327339	0.221875	0.088458	-0.20307	0.493323	0.07701				30	0.093893	0.193107	0.289376	0.025829	-0.11385	0.019076	0.167437	-0.07459	-0.20033	-0.08251	0.062058	0.155908	0.357619	0.29338	-0.02986	-0.14186				30	-0.1305	-0.07417	0.304991	-0.04891	-0.23871	-0.07505	0.067025	0.076977
	31	-0.16216	-0.02797	0.055088	-0.01407	0.000537	-0.02825	-0.03828	-0.07692	-0.01078	-0.04541	0.160362	0.069487	-0.00982	-0.22824	0.315629	-0.07538				31	0.024555	0.061623	0.023721	0.093374	-0.2481	-0.15822	0.027638	0.099298	-0.15119	-0.15584	-0.06148	0.08587	0.006595	0.126949	-0.03356	-0.09491				31	0.097207	-0.0132	-0.05497	0.109792	-0.11524	0.019341	0.004548	-0.05311
	32	-0.11924	0.042901	0.016404	0.122181	0.052647	0.046777	-0.03083	0.203469	0.013819	-0.01335	0.087267	0.02646	-0.05434	-0.12455	0.12913	-0.06697				32	0.034924	0.062946	0.155133	-0.07287	-0.23222	0.002312	0.04028	0.066536	-0.00538	0.019832	-0.10795	0.006378	-0.10655	0.057808	0.079169	0.014375				32	-0.01454	0.066437	-0.71882	-0.00732	-0.00114	-0.16497	-0.10326	-0.07598
	33	-0.10385	-0.06193	-0.03345	-0.00547	0.054004	-0.12003	-0.00592	0.027687	-0.01545	0.051008	-0.15401	-0.02826	-0.15339	-0.11789	-0.07112	-0.00407				33	0.129375	0.173552	-0.08112	0.014641	-0.19788	-0.12584	-0.06319	-0.11218	0.006687	0.093475	-0.13492	0.20488	-0.09142	-0.02169	-0.03191	-0.00264				33	-0.02207	0.061814	-0.41531	-0.0428	0.008084	-0.22076	-0.03831	0.040812
	34	0.021383	0.045975	-0.16547	0.0378	-0.05753	-0.03866	-0.0907	0.090312	0.033002	-0.07924	-0.27774	-0.01598	-0.0609	-0.03181	-0.07918	0.006003				34	0.130647	0.001986	0.032155	-0.02961	-0.25364	-0.09778	0.086622	0.02847	-0.05671	0.077999	0.030462	0.061663	0.225531	0.08864	-0.04689	-0.0435				34	-0.07197	0.087116	-0.14127	-0.01557	-0.1294	-0.11217	0.031197	-0.02802
	35	0.196491	0.164584	-0.24481	-0.00492	-0.00493	-0.14807	0.023731	-0.02367	-0.00859	-0.07589	-0.22252	-0.18568	0.241671	0.033466	-0.23071	0.002615				35	-0.01839	-0.1824	-0.08204	-0.02898	-0.19554	-0.24672	-0.0018	-0.08319	0.023161	0.095711	-0.05145	0.033497	0.319714	0.046134	0.054677	0.006457				35	0.088844	0.077487	0.244394	-0.09651	-0.02934	0.21043	0.018513	0.05362
[truncated: 25 more columns]

## Sheet: S1Limb
R
	8Hz																				14Hz																				4Hz
		Anm1	Anm2	Anm3	Anm4	Anm5	Anm6	Anm7	Anm8	Anm9	Anm10	Anm11	Anm12	Anm13	Anm14	Anm15	Anm16					Anm1	Anm2	Anm3	Anm4	Anm5	Anm6	Anm7	Anm8	Anm9	Anm10	Anm11	Anm12	Anm13	Anm14	Anm15	Anm16					Anm1	Anm2	Anm3	Anm4	Anm5	Anm6	Anm7	Anm8
	1	0.063101	0.238671	0.319412	0.092361	0.153621	0.342503	0.093268	-0.03732	0.058837	0.121831	0.383967	0.11886	0.165445	0.316585	0.49092	0.153038				1	0.089537	0.025561	0.079409	-0.04844	-0.06052	0.002384	0.048568	0.193792	0.490594	0.301913	-0.04228	0.101176	0.21948	0.166974	0.009266	0.059666				1	-0.03852	-0.01522	0.071379	0.023043	-0.04075	0.171597	-0.04962	0.108225
	2	0.021498	-0.00228	0.178347	0.091806	0.116067	0.161139	0.001422	0.062711	0.025215	0.11582	0.113883	0.101369	0.041892	0.159835	0.281796	0.021541				2	-0.06569	0.06819	0.097832	-0.09062	-0.02531	-0.0101	0.013128	0.151032	0.240292	0.068453	0.001138	0.029906	0.130107	0.092942	0.074324	0.000148				2	0.05432	-0.12547	-0.05092	0.007443	0.008995	0.043684	-0.045	0.017701
	3	-0.05389	-0.11125	-0.01319	-0.06759	-0.01397	-0.08267	-0.01684	0.004508	-0.07363	0.010068	-0.10562	-0.02352	-0.00958	-0.09046	-0.01634	-0.02598				3	-0.01004	0.129633	-0.10946	0.097229	0.080614	-0.01616	0.004996	-0.10907	-0.08101	-0.07656	0.085975	-0.03264	-0.1009	-0.08942	0.027366	-0.00166				3	-0.00927	0.083061	-0.05277	0.102788	0.063683	-0.15807	0.106321	0.014063
	4	-0.02718	-0.09593	-0.12478	0.023081	-0.09267	-0.18854	-0.02724	0.009157	0.011608	-0.12756	-0.15864	-0.05024	-0.02868	-0.17537	-0.24373	-0.06971				4	0.04964	0.005366	0.079593	0.125929	-0.00828	0.030728	0.034003	0.019177	-0.20128	-0.17062	0.03524	0.064481	-0.04632	0.048496	-0.03971	-0.04847				4	-0.04774	0.117349	-0.088	-0.04267	-0.03812	-0.09541	-0.00957	-0.01432
	5	-0.00352	-0.02921	-0.35979	-0.13966	-0.16305	-0.23243	-0.05061	-0.03906	-0.02203	-0.12016	-0.23359	-0.14647	-0.16908	-0.21059	-0.51265	-0.07889				5	-0.06344	-0.22875	-0.14737	-0.0841	0.013494	-0.00685	-0.1007	-0.25493	-0.4486	-0.12319	-0.08007	-0.16292	-0.20237	-0.21899	-0.07124	-0.00968				5	0.041214	-0.05972	0.120315	-0.09061	0.006186	0.038192	-0.00213	-0.12567
	6	-0.21747	-0.16525	-0.38606	0.189856	-0.08735	-0.31902	-0.04186	-0.03458	-0.07328	-0.22395	-0.34405	-0.12346	-0.12796	-0.31313	-0.7214	-0.13614				6	-0.08319	-0.06216	-0.02862	0.216601	-0.0473	0.018554	0.07984	-0.20073	-0.46805	-0.01006	-0.05112	-0.14543	-0.17256	-0.16147	-0.07893	-0.16523				6	0.06316	-0.0189	0.155269	-0.17162	-0.16562	-0.20893	0.052462	-0.20247
	7	-0.33344	-0.29754	-0.66681	-0.03615	-0.21509	-0.37314	-0.22968	-0.17227	-0.18178	-0.326	-0.73645	-0.19783	-0.30146	-0.49996	-1.04756	-0.27518				7	-0.0068	-0.00113	-0.1341	-0.03813	-0.20825	-0.16198	-0.19686	-0.38906	-0.80684	-0.2599	-0.17838	-0.08557	-0.52534	-0.12701	-0.1657	0.60638				7	-0.04829	-0.18339	0.230297	-0.10705	-0.19858	-0.47708	-0.13554	-0.0504
	8	1.79113	1.14266	-0.26729	1.20652	0.699797	1.61595	0.063528	0.789798	0.464787	0.154174	0.07473	0.662846	1.54563	1.04164	-0.16735	1.47105				8	0.015743	0.272256	0.524472	1.17074	-0.05629	0.095973	2.1583	0.798903	0.566882	-0.01943	0.79741	1.20548	1.379	2.32098	1.3449	2.76761				8	-0.00801	-0.07868	0.495323	0.153454	0.027819	0.725058	0.384067	1.4695
	9	3.84498	3.86391	0.775515	3.65294	2.54718	3.91712	1.05027	2.36519	2.41681	1.59513	1.64614	2.31319	3.44652	2.48254	1.25337	3.24494				9	0.129027	1.65517	2.43506	4.04321	0.906606	1.2984	5.86744	2.51891	2.86498	1.86584	2.89214	2.70149	4.05405	4.71948	3.48503	4.21199				9	0.474273	-0.18316	2.0764	1.54341	0.238025	2.92456	1.84424	3.03848
	10	4.74685	5.39665	1.09975	5.24237	3.49773	5.12822	1.5474	2.89087	3.68093	2.52369	2.2373	3.1694	4.34017	2.85371	1.81702	3.8126				10	0.173406	1.99666	3.97441	5.33704	1.25534	1.8644	7.36645	3.36788	2.49792	3.99274	3.77389	3.41509	5.58247	5.59837	4.34909	4.59822				10	0.900341	0.124843	3.20131	3.05621	0.219192	4.37716	2.34752	3.39328
	11	5.22344	5.96511	1.42506	5.67096	3.89087	5.92568	1.92047	2.92692	4.05099	3.06375	2.73719	3.65221	5.02937	3.43888	2.4648	4.05103				11	0.186257	1.63127	4.87428	5.12647	1.75092	2.05342	7.55283	3.89326	2.15753	5.1603	3.76563	3.67476	6.56946	6.26163	4.25599	4.41689				11	1.06722	0.466947	3.34865	3.29532	0.110828	5.02163	2.54364	3.52627
	12	5.05271	5.90843	1.74393	4.62677	3.92777	6.32403	2.08555	2.68539	3.92205	3.10526	3.157	3.70064	5.25235	3.82347	3.02857	3.85209				12	0.166118	1.14158	4.9845	4.33935	2.0347	1.57687	6.98528	3.96986	1.80763	4.97345	3.48532	3.5477	6.64906	6.18354	3.85489	4.01447				12	1.01154	0.437689	2.61247	2.95189	-0.02082	5.4636	2.59558	3.58385
	13	4.59509	5.35909	2.15397	3.63226	3.74074	6.13465	2.11361	2.39481	3.59107	2.84925	3.39402	3.66355	5.15733	4.10356	3.44505	3.65326				13	0.079511	0.9212	4.63862	3.69488	1.74607	1.29669	6.20946	3.79557	1.43077	4.43706	3.11352	3.18167	6.2812	5.87825	3.23273	3.53775				13	0.855586	0.493208	2.29423	2.77587	-0.06744	5.69659	2.48164	3.61203
	14	4.00802	4.59873	2.38258	2.83006	3.3759	5.7266	2.00896	1.95028	3.07655	2.62351	3.40773	3.31852	4.8667	4.00624	3.60904	3.31584				14	0.208709	0.583436	3.99649	2.84868	1.46124	0.904699	5.39452	3.33146	1.03288	3.84568	2.61491	2.8341	5.65888	5.30354	2.75255	3.09561				14	0.769153	0.486411	2.08677	2.30613	-0.07541	5.60467	2.25864	3.1644
	15	3.72231	4.35644	2.5574	2.20286	3.13195	5.0065	1.74055	1.65287	2.59431	2.32145	3.2009	2.93995	4.46064	4.18949	3.66139	2.99668				15	0.142812	0.72337	3.40852	2.26105	1.37912	0.582221	4.50698	2.96075	0.792968	3.51082	2.26501	2.54321	5.01815	4.79667	2.41134	2.78282				15	0.68742	0.329589	1.63246	1.87613	0.072676	4.59332	1.98495	2.66952
	16	3.24582	3.714	2.65211	1.77618	2.67347	4.39211	1.53647	1.36543	2.16601	1.9448	2.87321	2.59649	4.10568	4.01467	3.62615	2.7398				16	0.007628	0.495411	2.94503	1.74728	0.891413	0.398892	3.87171	2.67812	0.612588	3.0726	1.97943	2.24481	4.59613	4.33824	2.01703	2.46312				16	0.613164	0.35027	1.25208	1.55994	-0.13508	3.92758	1.52493	2.29292
	17	3.05873	3.42074	2.59702	1.47241	2.41994	3.89199	1.36873	1.16429	1.91491	1.7314	2.78399	2.26887	3.79394	3.80217	3.52032	2.51088				17	0.035557	0.143043	2.3894	1.48177	0.46203	0.395931	3.31147	2.46656	0.486663	2.76243	1.74479	2.01571	4.21108	4.02288	1.65576	2.1103				17	0.264089	0.273745	1.12396	1.43764	-0.02997	3.21353	1.17987	1.97919
	18	2.83364	2.92929	2.61122	1.23611	2.19337	3.42132	1.32161	0.95512	1.59573	1.45422	2.54169	2.03663	3.57438	3.61565	3.4341	2.27971				18	0.033134	-0.01818	2.18338	1.07125	0.633376	0.268194	2.90821	2.17244	0.361971	2.42201	1.53178	1.84335	3.72266	3.65145	1.40529	1.92578				18	0.236305	0.035349	0.793319	1.16588	-0.02816	2.73191	0.959082	1.76453
	19	2.74719	2.72173	2.63076	1.02822	2.01276	3.0739	1.20853	0.860566	1.32943	1.2738	2.48948	1.81096	3.35271	3.47903	3.2971	2.13669				19	0.121279	0.105991	2.00751	0.953187	0.571944	0.285268	2.50864	2.0308	0.283252	2.15464	1.32787	1.6315	3.43128	3.3413	1.29751	1.74598				19	0.259144	0.091478	0.511194	0.943325	-0.14667	2.41804	0.70343	1.54847
	20	2.45693	2.21943	2.59461	0.88728	1.87384	2.78239	1.07319	0.80888	1.17597	1.19603	2.35842	1.59581	3.05214	3.28122	3.20041	2.0299				20	0.192096	0.140319	1.69028	0.671498	0.338176	0.212564	2.19157	1.78472	0.206685	1.90986	1.176	1.47732	3.0824	2.9082	0.944988	1.532				20	0.200077	0.210748	0.384495	0.698099	-0.01735	2.09945	0.638579	1.38759
	21	2.22982	2.19427	2.4642	0.858462	1.65939	2.51928	0.988162	0.722027	1.00418	1.02867	2.26075	1.42181	2.84086	2.98253	3.03397	1.80086				21	0.077252	0.003828	1.47051	0.468113	0.414969	0.171836	1.90657	1.69599	0.06337	1.8494	1.00383	1.37131	2.7857	2.64552	0.743198	1.24912				21	0.025817	0.120456	0.544353	0.566891	-0.10985	1.84609	0.514811	1.31767
	22	2.08846	1.94359	2.41742	0.6886	1.59499	2.31852	0.890184	0.580195	0.882573	0.969131	2.09613	1.21177	2.57776	2.89581	2.86181	1.54133				22	0.102324	0.270384	1.13011	0.121294	0.387984	0.107998	1.54534	1.50904	-0.04478	1.61979	0.830477	1.17068	2.54737	2.26444	0.690647	1.06818				22	0.103388	0.180631	0.297164	0.347497	0.118625	1.68239	0.217555	1.1501
	23	1.66217	1.63533	2.1742	0.580527	1.36674	2.05981	0.830104	0.510198	0.628228	0.838143	1.96351	1.11556	2.2656	2.54782	2.68834	1.34526				23	0.130244	0.209278	0.986341	0.102657	0.325561	0.054371	1.21532	1.24396	-0.14971	1.41764	0.683829	0.943783	2.17101	1.92801	0.714649	0.890129				23	0.098763	0.07448	0.216404	0.171215	0.061266	1.56124	0.243538	1.07668
	24	1.38381	1.29956	2.01809	0.490259	1.13238	1.77875	0.694387	0.427423	0.545316	0.772417	1.70198	0.939409	1.89285	2.34681	2.48516	1.16311				24	0.067197	0.202646	0.68215	0.023288	0.451413	0.082835	0.991101	1.09725	-0.1158	1.20844	0.655502	0.699783	1.89519	1.63894	0.481793	0.727153				24	-0.00346	0.046184	0.29023	0.144264	0.133618	1.1673	0.093007	1.01853
	25	1.37665	1.08775	1.67263	0.52942	1.0119	1.58576	0.60168	0.385355	0.42499	0.67706	1.65988	0.834005	1.53264	2.0026	2.29793	1.02665				25	0.161555	0.035712	0.516333	-0.22712	-0.01986	0.046533	0.811607	0.848427	-0.23177	1.02767	0.51408	0.602806	1.63878	1.21033	0.281504	0.616956				25	0.064313	0.073806	0.317901	0.229273	0.263881	0.858116	-0.02858	0.861205
	26	1.06658	0.968243	1.44864	0.361099	0.781137	1.34553	0.499648	0.258447	0.308917	0.478384	1.4258	0.716803	1.33472	1.67066	2.11512	0.80392				26	0.155474	0.085297	0.39152	-0.12117	-0.32338	0.033801	0.670826	0.764582	-0.18509	0.856541	0.53052	0.478722	1.31286	1.05737	0.154412	0.587339				26	0.041663	0.052556	0.220079	0.119174	-0.05175	0.925858	-0.0484	0.810733
	27	0.816204	0.710529	1.22293	0.003463	0.745896	1.03225	0.370564	0.25169	0.296235	0.441904	1.11762	0.541216	1.00681	1.38854	1.78219	0.614735				27	0.181885	0.02359	0.347332	-0.16534	-0.09389	0.032214	0.593859	0.671057	-0.17173	0.683986	0.401767	0.301057	1.00711	0.839606	0.143207	0.333493				27	-0.02305	0.123979	0.100077	0.061436	-0.14172	0.811578	-0.2459	0.600307
	28	0.516673	0.446937	0.817638	0.190756	0.636246	0.880367	0.31282	0.134303	0.193539	0.283199	1.00994	0.431691	0.862331	1.12745	1.53541	0.437882				28	0.066402	-0.1499	0.309955	-0.14665	-0.242	-0.0751	0.293219	0.53372	-0.25672	0.478572	0.236942	0.224389	0.806768	0.635064	0.131333	0.25977				28	-0.0165	0.070361	0.139691	0.118523	-0.00563	0.587032	-0.10923	0.510609
	29	0.476641	0.304258	0.684497	0.125635	0.408864	0.712013	0.30762	0.056349	0.151272	0.17137	0.708839	0.349145	0.652123	0.833048	1.23023	0.419236				29	-0.00219	0.19437	0.156271	-0.23823	-0.22518	-0.00859	0.227161	0.328289	-0.24025	0.296498	0.100791	0.19281	0.648208	0.440497	-0.09996	0.200619				29	-0.03223	0.075429	0.100998	0.071271	0.06327	0.083644	-0.12907	0.438738
	30	0.222454	0.222844	0.48997	0.219727	0.277311	0.423673	0.186445	0.121311	0.052098	0.142588	0.668826	0.269514	0.462007	0.550931	1.01093	0.267284				30	0.01905	0.093935	0.234392	-0.01733	-0.0767	-0.12468	0.259112	0.267669	-0.09159	0.300394	0.115307	0.195027	0.490927	0.340709	-0.14627	0.0244				30	-0.03123	0.098556	0.122826	0.073001	-0.14297	0.14123	-0.07383	0.188576
	31	0.098272	0.31103	0.333017	0.118448	0.157503	0.328417	0.089469	-0.03497	0.024325	0.082115	0.363164	0.1204	0.240529	0.318651	0.689945	0.119203				31	0.049698	0.050449	0.058894	-0.08202	-0.36024	-0.12889	0.054941	0.224874	-0.12135	0.061966	-0.11164	0.087006	0.192313	0.191839	-0.00758	0.023526				31	-0.03398	-0.01066	0.091132	0.078534	-0.07379	0.0926	-0.06745	0.092383
	32	0.042548	-0.00034	0.168971	0.150642	0.108815	0.148438	0.000486	0.080626	0.01694	0.087504	0.064882	0.096695	0.106658	0.187879	0.484315	-0.02183				32	-0.10938	0.072745	0.101694	-0.09189	-0.28244	-0.10722	0.037228	0.183483	0.049823	0.016176	-0.09307	-0.00374	0.105593	0.11623	0.094906	-0.04449				32	0.038306	-0.12684	-0.28075	-0.0198	-0.06919	-0.08807	-0.06621	0.014484
	33	-0.07362	-0.05828	-0.02491	-0.01772	0.00585	-0.10663	0.002024	0.012188	-0.07208	-0.01086	-0.13321	-0.02985	0.010403	-0.09232	0.16469	-0.0772				33	-0.04156	0.119003	-0.13993	0.031422	-0.13567	-0.18753	-0.03412	-0.10759	0.004772	0.017152	-0.05004	-0.05018	-0.09533	-0.06338	-0.03363	-0.03726				33	-0.0512	0.026919	-0.57272	0.120547	0.007629	-0.23042	0.088977	-0.02384
	34	0.008193	-0.06047	-0.17889	0.047495	-0.07518	-0.18406	-0.0159	0.042996	0.010832	-0.17807	-0.21623	-0.0464	-0.05191	-0.16085	-0.12102	-0.11723				34	0.030754	-0.00649	0.017239	0.068189	-0.26791	-0.14684	-0.03716	0.004117	-0.01397	-0.00564	-0.05873	0.052496	0.009397	-0.00489	-0.09739	-0.0826				34	-0.11556	0.151893	-0.27473	-0.03938	-0.04718	-0.13845	-0.04735	-0.04961
	35	0.002777	-0.0013	-0.3855	-0.08859	-0.14602	-0.26787	-0.04655	0.010514	-0.01053	-0.13456	-0.31258	-0.15039	-0.17103	-0.16579	-0.34816	-0.12206				35	-0.07904	-0.2303	-0.17041	-0.09375	-0.24113	-0.16626	-0.15653	-0.2318	-0.09986	-0.12385	-0.15422	-0.1447	-0.12732	-0.25861	-0.10775	-0.05024				35	-0.04254	-0.069	0.012721	-0.10805	-0.00284	-0.02036	-0.04062	-0.14363
L
	8Hz																				14Hz																				4Hz
		Anm1	Anm2	Anm3	Anm4	Anm5	Anm6	Anm7	Anm8	Anm9	Anm10	Anm11	Anm12	Anm13	Anm14	Anm15	Anm16					Anm1	Anm2	Anm3	Anm4	Anm5	Anm6	Anm7	Anm8	Anm9	Anm10	Anm11	Anm12	Anm13	Anm14	Anm15	Anm16					Anm1	Anm2	Anm3	Anm4	Anm5	Anm6	Anm7	Anm8
	1	-0.13495	-0.06149	0.083496	0.049015	-0.03086	-0.05715	-0.02066	-0.0807	-0.00146	0.007058	0.144167	0.052203	-0.04163	0.043353	0.203827	-0.01965				1	-0.02728	0.046613	-0.06713	-0.02543	-0.06444	0.021261	-0.03138	0.007969	-0.02523	-0.11876	0.024887	0.000854	0.088528	0.048367	-0.06262	-0.02005				1	-0.03803	-0.11303	0.091069	0.064658	-0.07945	0.050512	0.054719	0.022657
	2	-0.05824	-0.05188	0.073335	0.071324	0.017911	0.020562	-0.03502	0.059411	0.013259	0.059121	0.06034	0.029442	-0.04045	0.034228	0.050969	-0.0087				2	-0.00913	0.059137	0.044992	-0.03864	-0.0218	0.032875	0.030028	0.058999	-0.00799	-0.07365	-0.09192	-0.06681	-0.16353	-0.07279	-0.02573	-0.03645				2	0.06745	-0.01496	-0.03614	-0.02109	0.034671	-0.08551	-0.12302	-0.04688
	3	0.034945	0.039263	-0.02175	0.008564	0.002936	-0.02151	0.031922	0.009393	-0.00194	0.025468	-0.04658	0.025487	-0.00847	-0.13511	-0.02834	0.014698				3	0.026566	0.126632	0.014024	0.08499	0.081034	-0.00388	0.019899	-0.08127	0.041048	-0.03386	0.071033	0.007721	-0.12189	-0.03528	0.00911	-0.0135				3	-0.07678	0.059017	-0.06426	0.082855	0.031411	-0.12451	0.159892	0.062042
	4	0.036645	-0.03881	-0.09914	-0.06027	0.005586	-0.0061	0.006581	0.02729	-0.01766	-0.05461	-0.10839	-0.08015	-0.00349	-0.04138	-0.08329	-0.01607				4	0.005968	-0.04317	0.05606	0.042444	0.009858	0.014632	-0.04951	0.046068	0.040158	0.120553	0.027774	0.069304	0.028486	0.002475	0.076259	0.025495				4	-0.05903	0.040007	-0.05461	0.007697	-0.0839	0.023315	-0.05048	-0.03784
	5	0.121595	0.11291	-0.03594	-0.06863	0.004422	0.0642	0.017175	-0.01539	0.007804	-0.03704	-0.04954	-0.02698	0.094035	0.098905	-0.14317	0.029723				5	0.00388	-0.18922	-0.04795	-0.06336	-0.00465	-0.06489	0.030965	-0.03177	-0.04798	0.105721	-0.03177	-0.01107	0.168407	0.057226	0.002976	0.044503				5	0.106385	0.028963	0.06394	-0.13412	0.097266	0.136199	-0.04111	2.3e-05
	6	0.019883	-0.01731	-0.00435	0.098698	0.071788	0.146938	-0.01119	-0.06483	-0.08163	-0.10357	-0.05947	-0.02601	0.099354	0.131826	-0.08542	0.078245				6	0.074935	-0.082	0.082704	0.044663	-0.10493	-0.06224	0.026205	-0.14304	0.04383	0.15742	0.002428	-0.08381	0.127808	-0.05181	-0.04379	0.0547				6	-0.01949	0.070634	0.184588	-0.16395	-0.16119	-0.09572	-0.06044	-0.04531
	7	-0.1696	0.165477	-0.04502	-0.00725	0.164192	0.122553	0.011039	-0.01229	-0.06384	-0.11398	-0.25506	0.051989	0.002786	-0.10625	-0.1855	-0.01325				7	0.012065	0.045167	0.029871	-0.05313	-0.12951	-0.06511	-0.01507	0.016527	0.195169	0.101447	0.015485	0.017057	0.154909	0.062183	-0.03509	0.239931				7	0.035642	0.00602	0.213455	-0.12715	-0.14891	-0.10184	-0.08727	-0.01855
	8	0.648042	0.220622	0.346886	0.01466	0.231244	0.963436	-0.01165	0.034981	-0.0573	0.208158	0.112906	0.292766	0.300881	0.539361	0.527866	0.256639				8	-0.04462	0.05413	0.381584	-0.0753	0.050837	0.021131	0.219081	0.424017	0.25046	0.467221	0.052348	0.210438	0.312293	0.385446	0.246505	0.93597				8	-0.05944	-0.08445	0.149329	-0.00598	-0.12533	0.046567	0.012269	-0.03405
	9	1.65958	0.33132	1.79661	-0.16502	0.491158	2.31975	0.348312	-0.20082	0.143769	0.666795	1.86082	1.10305	1.10005	2.0383	2.37386	0.851665				9	-0.05184	0.210161	1.80138	0.161726	0.14135	0.203969	0.910203	1.39772	0.10429	1.1665	0.260886	0.372399	1.475	1.33387	0.829211	1.34135				9	-0.42907	-0.18455	0.215919	0.644469	-0.21466	0.202066	0.249466	-0.19492
	10	2.00827	-0.07397	2.75712	-0.04605	0.459019	3.13112	0.627264	-0.2183	0.270113	0.891818	3.02217	1.68098	1.44992	3.41315	3.89236	1.3493				10	0.059326	0.153751	2.70093	0.135269	-0.14938	0.078493	1.0665	1.99572	-0.06289	1.00083	0.257267	0.397387	2.51747	1.69159	0.901241	1.14583				10	-0.7371	-0.2499	0.276329	1.40539	-0.13735	0.435987	0.311607	-0.38723
	11	1.81816	-0.42665	3.46863	0.443311	0.268283	3.15042	0.75209	-0.03452	0.235322	0.753613	3.71272	1.72163	1.32148	3.84897	5.0309	1.31917				11	0.011247	0.195872	2.74058	-0.08692	-0.22578	0.154468	0.841386	1.64396	-0.07008	0.522056	0.317752	0.221655	2.04151	1.02957	0.625081	0.910222				11	-0.55888	-0.20779	0.261145	1.04183	-0.06819	0.669036	0.401803	-0.6326
	12	1.07075	-0.22599	3.55136	0.451454	0.156485	2.56212	0.556219	0.317948	0.2567	0.542057	3.69138	1.50158	0.966189	3.2568	5.22687	0.876741				12	0.07446	0.316595	2.48717	-0.14356	-0.07151	0.02231	0.451375	1.03884	-0.13761	0.116405	0.190911	0.214956	1.23901	0.729919	0.369328	0.717382				12	-0.2833	-0.16053	0.065537	0.834143	-0.05886	0.737064	0.341007	-0.57961
	13	0.639536	0.073374	3.23575	0.098139	0.073449	1.89442	0.395657	0.33597	0.302014	0.335242	3.29336	1.23141	0.779428	2.58443	4.96897	0.635869				13	0.034359	0.18149	2.14219	0.132438	-0.17519	0.020374	0.278927	0.875109	-0.11893	0.008387	0.17678	0.245971	0.724094	0.432776	0.000646	0.570796				13	-0.27434	-0.2061	0.211872	1.04816	-0.31857	0.700171	0.232122	-0.65122
	14	0.41704	-0.00494	2.78186	-0.03984	-0.04108	1.63267	0.375512	0.243062	0.151319	0.312218	3.02663	1.00177	0.585608	1.95539	4.52176	0.436336				14	0.155389	-0.04433	1.71415	0.103689	-0.23591	-0.08632	0.304614	0.58803	-0.0752	-0.14825	0.037832	0.274612	0.39515	0.189488	0.023678	0.446058				14	-0.34951	-0.19696	0.144127	0.700944	-0.17136	0.639917	0.197439	-0.51786
	15	0.319734	0.055214	2.26984	-0.21383	0.041929	1.2771	0.258343	0.17131	0.067528	0.251478	2.56153	0.707115	0.386958	1.39463	3.98212	0.314141				15	0.119104	0.123427	1.3748	0.070207	0.085958	-0.13817	0.21735	0.363412	-0.16924	-0.13568	-0.03852	0.161944	0.400278	0.147244	0.125516	0.277207				15	-0.26222	-0.11534	0.318575	0.550056	0.00458	0.370844	0.366599	-0.21007
	16	0.265284	0.108709	1.8666	-0.13424	-0.05672	1.03113	0.119614	0.07299	0.055778	0.194549	2.06336	0.512426	0.335407	1.17456	3.44988	0.218888				16	0.090463	0.071606	1.03659	0.039039	-0.16618	-0.07279	0.043633	0.317597	-0.18714	-0.13566	0.064573	0.130376	0.367177	0.191193	0.193827	0.21438				16	-0.00913	0.001789	0.249584	0.593614	-0.17625	0.458113	0.209421	-0.12721
	17	0.144256	-0.01379	1.51537	-0.12381	-0.07416	0.729339	0.144583	0.105715	0.132237	0.223442	1.89005	0.405996	0.285196	0.840112	2.97484	0.166074				17	0.057764	0.007153	0.735862	0.106442	-0.4596	0.075964	0.026718	0.118636	-0.15581	-0.00901	0.06704	-0.03954	0.34614	0.142843	-0.02487	0.134972				17	-0.15467	-0.05937	0.301346	0.53456	-0.02963	0.157319	0.052762	-0.11982
	18	0.312701	-0.15178	1.26162	-0.08931	-0.05649	0.536855	0.170852	0.008914	0.161678	0.084851	1.57225	0.34894	0.213191	0.75105	2.58485	0.036409				18	0.109955	-0.13728	0.689133	0.071599	-0.16567	0.035019	0.115907	0.062117	-0.10136	-0.19412	0.021214	0.034868	0.137651	0.140347	-0.30509	0.069487				18	-0.14146	-0.18043	0.218947	0.354891	-0.08286	0.18586	0.034971	-0.19642
	19	0.193748	-0.13301	1.07844	-0.22399	0.004505	0.30221	0.061235	0.058712	0.076772	0.078295	1.49409	0.276991	0.158282	0.564968	2.24519	-0.05334				19	0.137607	0.065348	0.661063	0.137117	-0.06502	0.04298	0.016844	0.092415	-0.06547	-0.24874	0.047398	0.121744	0.057474	0.04779	-0.09755	0.038713				19	-0.04342	-0.13156	0.111399	0.169998	-0.16053	0.027686	-0.07043	-0.03223
	20	0.054456	-0.14888	0.87847	-0.17606	0.001607	0.20397	0.067661	0.032654	0.06872	0.077392	1.28211	0.303068	0.059178	0.515045	2.00046	0.103937				20	0.057131	0.02125	0.440518	0.133947	-0.19246	0.040252	0.127099	-0.04818	-0.12146	-0.15015	-0.07816	0.064054	0.223328	0.138445	-0.23068	0.043043				20	0.011498	0.051893	0.010382	0.145085	-0.03275	0.052931	-0.02379	0.020474
	21	0.102522	-0.12671	0.835126	-0.10607	-0.09645	0.146475	0.003787	-0.05668	0.047019	-0.03477	1.18033	0.241124	0.029571	0.383692	1.76957	0.033083				21	0.154455	0.094466	0.366382	0.085982	-0.10206	0.054257	0.01258	-0.02342	-0.10872	-0.08115	-0.01971	-0.08476	0.205813	0.037194	-0.25004	-0.02555				21	-0.1477	-0.02047	0.13635	0.035608	-0.07707	-0.02549	0.001624	-0.00161
	22	0.118227	-0.0628	0.711416	-0.08455	0.013733	0.106839	0.024363	0.022282	0.044482	0.032223	1.12896	0.137031	0.068535	0.244589	1.54763	0.007128				22	0.06563	0.182658	0.143719	-0.11077	0.008896	0.126812	-0.03814	-0.03008	-0.22456	-0.10726	-0.03849	0.087796	0.146673	0.07082	-0.15215	0.007384				22	-0.02914	0.122229	0.039496	-0.11506	-0.00687	0.104857	-0.18346	-0.11308
	23	-0.10649	-0.05598	0.542472	-0.08048	0.017734	0.048142	0.057024	0.12041	-0.07577	0.020143	0.904628	0.103461	0.034611	0.300075	1.31131	-0.02966				23	0.18223	0.124586	0.163316	0.033955	0.090259	0.060934	-0.1243	-0.07536	-0.34818	-0.12232	-0.06343	0.032572	0.1982	0.13047	0.192797	0.022844				23	-0.00344	0.074734	0.073458	-0.1443	0.045386	0.195646	-0.0242	-0.03995
	24	-0.23544	-0.06393	0.496865	-0.02113	-0.06422	-0.01233	-0.00431	-0.00442	-0.03651	0.012074	0.691109	0.020439	0.017097	0.269158	1.12283	-0.07393				24	0.174673	0.180438	0.029339	-0.05117	0.240703	-0.1266	-0.02098	-0.14148	-0.28349	-0.03023	-0.0476	-0.0146	0.11951	0.100334	0.073413	0.050166				24	-0.0514	0.010572	0.062968	-0.17671	0.191434	-0.06133	-0.1848	-0.00493
	25	0.11213	-0.07974	0.252986	0.02729	-0.03379	-0.06344	-0.00121	0.050168	0.050553	-0.00957	0.554061	0.019437	0.061849	0.148137	1.00246	0.057921				25	0.043168	0.098928	-0.07681	-0.11131	-0.16706	-0.00245	0.035788	-0.14072	-0.22512	0.004	0.022875	0.013362	0.255152	0.043888	-0.08488	0.0551				25	-0.06806	-0.00751	0.255011	0.007034	0.321128	-0.2325	-0.13906	-0.00266
	26	-0.02303	-2.6e-05	0.181876	0.14048	-0.11158	-0.08562	0.010522	0.009761	-0.07275	-0.04497	0.52083	0.034943	-0.02666	0.024926	0.908514	-0.07666				26	0.007887	0.22265	-0.0393	-0.10043	-0.42317	-0.10048	0.193781	0.019061	-0.19991	-0.00637	0.004372	0.071264	0.298945	0.074493	-0.1476	0.088346				26	-0.0323	5.26e-05	0.093733	-0.02756	-0.12932	0.000654	-0.17513	0.028303
	27	-0.00485	-0.10589	0.099544	-0.22031	0.082045	-0.13925	-0.04172	0.065451	0.00974	0.013881	0.395144	0.047194	-0.00602	-0.06495	0.665605	-0.02019				27	0.059369	0.16994	-0.03115	-0.07438	-0.21791	0.01599	0.203766	0.071934	-0.20727	0.002409	0.061233	-0.06354	0.196154	0.092794	0.012635	0.059003				27	-0.0244	0.058033	-0.02013	-0.03442	-0.0734	0.181048	-0.27334	0.079146
	28	-0.18654	-0.157	-0.04794	-0.0355	0.117079	-0.08074	-0.04279	-0.0297	0.006418	-0.02166	0.333944	0.022504	-0.01066	-0.08763	0.560731	0.013414				28	0.022581	-0.09016	0.137196	-0.08137	-0.38528	-0.19848	0.040664	0.030287	-0.14769	-0.03883	0.010677	-0.0384	0.261195	0.183578	0.044714	0.044903				28	-0.01893	0.109352	0.058396	-0.08506	0.069539	0.142284	-0.03925	0.071255
	29	-0.08967	-0.02543	-0.04723	-0.09451	0.069389	0.004058	0.077228	-0.0699	0.062126	-0.05185	0.201123	-0.005	-0.00995	-0.1427	0.36924	0.006276				29	0.035786	0.184088	0.007367	-0.08357	-0.29331	-0.02522	0.157309	-0.01105	-0.21518	-0.11492	-0.0681	0.026398	0.28433	0.150499	-0.13337	0.092464				29	-0.01062	-0.02169	0.02233	0.084453	0.073465	-0.225	-0.0662	0.057598
	30	-0.07012	0.019115	0.005788	0.146249	-0.00981	-0.11535	0.016288	-0.01585	-0.01456	-0.03176	0.220965	0.025204	0.008744	-0.08842	0.2475	0.005777				30	0.037284	0.150206	0.218809	0.088582	-0.10299	0.020676	0.174587	-0.01158	-0.10971	-0.06497	0.001646	0.129528	0.255512	0.196597	-0.07251	0.049584				30	-0.12194	-0.00969	0.042611	0.01335	-0.08594	-0.06868	-0.02696	0.120753
	31	-0.15722	-0.01996	0.037247	0.106489	-0.06015	-0.09044	-0.0362	-0.07621	0.003217	-0.03114	0.11965	0.01609	0.008041	-0.06332	0.235588	-0.05028				31	-0.06256	0.086335	-0.00335	0.005561	-0.33462	-0.0855	0.053115	0.021192	-0.05332	-0.11244	-0.03407	0.072128	0.10903	0.094331	-0.03228	0.001464				31	-0.0529	-0.13325	0.086241	0.120303	-0.07306	0.017013	0.019572	0.008135
	32	-0.07291	-0.00847	-0.00526	0.150624	-0.00089	-0.0218	-0.05671	0.062535	0.006572	0.025228	-0.0132	-0.01207	0.006708	-0.02944	0.077792	-0.05652				32	0.032702	0.081919	0.082341	0.01461	-0.26418	-0.03092	0.098934	0.103659	-0.00726	-0.06662	-0.15176	-0.00714	-0.14169	-0.01149	0.002495	-0.00015				32	0.052548	-0.01766	-0.40558	0.008228	-0.02101	-0.14218	-0.12305	-0.07422
	33	-0.00741	0.075931	-0.08681	0.062094	0.025	-0.05915	0.046942	0.019736	0.000612	0.00807	-0.11253	0.005449	0.009968	-0.17541	-0.03111	-0.02447				33	0.022895	0.103603	0.028876	0.084259	-0.13913	-0.13546	0.040833	-0.07912	0.05207	-0.05953	-0.0343	0.080027	-0.04873	-0.00203	-0.01209	0.026199				33	-0.10968	0.042532	-0.49322	0.087566	-0.00407	-0.16143	0.154622	0.035424
	34	0.045997	-0.00284	-0.18677	-0.02328	0.017769	-0.0089	0.009833	0.045124	0.010748	-0.10373	-0.17679	-0.08324	-0.03467	-0.06599	-0.10024	-0.04156				34	0.019285	-0.05547	0.041209	0.037135	-0.25062	-0.14028	-0.024	0.055529	0.037803	0.0904	-0.05244	0.149563	0.131477	0.015303	0.041337	0.061745				34	-0.10168	0.075468	-0.15005	0.042608	-0.06852	-0.00176	-0.05327	-0.04594
	35	0.152507	0.166342	-0.10727	0.021923	0.009706	0.039577	0.020782	0.029553	0.043454	-0.06098	-0.11633	-0.03843	0.098808	0.074946	-0.15979	0.010437				35	-0.01375	-0.16174	-0.01814	-0.03672	-0.24347	-0.16904	0.048269	-0.01677	-0.07587	0.06626	-0.10669	0.060112	0.291905	0.064465	-0.02244	0.097431				35	0.06636	0.036787	-0.04585	-0.14109	0.090075	0.102165	-0.06912	8.75e-06
[truncated: 25 more columns]

## Sheet: S2
R
	8Hz																				14Hz																				4Hz
		Anm1	Anm2	Anm3	Anm4	Anm5	Anm6	Anm7	Anm8	Anm9	Anm10	Anm11	Anm12	Anm13	Anm14	Anm15	Anm16					Anm1	Anm2	Anm3	Anm4	Anm5	Anm6	Anm7	Anm8	Anm9	Anm10	Anm11	Anm12	Anm13	Anm14	Anm15	Anm16					Anm1	Anm2	Anm3	Anm4	Anm5	Anm6	Anm7	Anm8
	1	-0.05039	-0.01982	0.200784	0.334477	0.087251	0.524322	0.158804	-0.00315	0.090164	0.001008	0.337469	0.472863	0.052815	0.271679	0.845179	0.099758				1	0.040133	0.165501	0.045395	-0.15702	-0.04368	0.066297	0.241481	0.236505	0.024415	0.329272	0.063868	-0.21347	0.264555	0.102298	0.098256	0.1058				1	-0.05507	-0.02197	0.138408	0.026594	0.01241	0.467522	-0.21237	0.029293
	2	0.032136	0.043182	0.154702	0.131755	0.070253	0.243035	0.117562	0.081225	0.012969	0.085064	0.052438	0.160176	0.207215	0.083641	0.256707	0.095119				2	-0.15847	0.205275	0.044048	-0.03508	-0.07694	0.083205	0.173861	0.123758	0.100702	-0.00444	0.151918	-0.09479	-0.06624	0.065405	-0.02677	-0.02271				2	-0.01748	0.093142	-0.17301	0.015659	0.025472	0.159104	-0.04851	0.197098
	3	-0.09928	0.001711	-0.09395	-0.06692	-0.06245	-0.07927	-0.10963	-0.09277	0.000993	0.061399	-0.07788	0.000928	-0.11267	-0.1496	-0.07141	0.056065				3	-0.06538	0.085063	0.012068	0.043179	0.011554	-0.00385	-0.11116	-0.17646	0.018004	-0.10617	0.071362	0.20844	-0.17795	-0.03412	0.054152	-0.01563				3	0.03156	0.025435	-0.12482	0.145459	0.116512	-0.09997	0.338614	0.003486
	4	0.032228	0.020349	-0.12534	-0.02112	0.017186	-0.27157	-0.0949	0.086176	0.023475	-0.04851	-0.137	-0.19378	-0.08376	-0.06222	-0.1945	-0.06786				4	0.078278	-0.11744	0.142666	0.069988	0.077525	0.049352	-0.07714	0.060899	-0.00893	-0.18745	-0.0232	0.137516	-0.07733	-0.03636	0.130096	-0.05413				4	-0.03471	0.028067	-0.04189	-0.03265	-0.07322	-0.324	0.086695	0.0089
	5	0.08531	-0.04542	-0.1362	-0.3782	-0.11224	-0.41652	-0.07184	-0.07148	-0.1276	-0.09896	-0.17504	-0.44018	-0.0636	-0.1435	-0.83597	-0.18308				5	0.105438	-0.3384	-0.24418	0.078931	0.031534	-0.19501	-0.22704	-0.24471	-0.13419	-0.03121	-0.26395	-0.0377	0.056961	-0.09722	-0.25574	-0.01333				5	0.075698	-0.12467	0.201313	-0.15507	-0.08117	-0.20266	-0.16443	-0.23878
	6	0.022861	-0.10831	-0.03822	0.149254	0.180212	-0.72525	0.053815	-0.07564	-0.13802	-0.12272	-0.18767	-0.42757	-0.00711	-0.23344	-0.80481	-0.1527				6	0.003534	-0.12993	0.045319	0.265381	-0.00128	-0.1365	-0.23695	-0.25211	0.263949	-0.43137	0.059695	0.016372	0.053361	-0.08182	-0.18302	-0.13709				6	0.11203	-0.14583	0.174256	-0.25189	-0.27214	-0.46807	-0.19887	-0.03592
	7	-0.14929	-0.27547	-0.22493	-0.22459	0.146728	-0.78322	-0.16789	-0.18628	-0.20309	-0.09727	-0.58596	-0.62181	-0.27904	-0.41985	-1.43861	-0.34735				7	-0.02391	-0.04843	-0.00697	-0.09695	-0.11037	-0.25266	-0.40615	-0.14842	0.222474	-1.06371	-0.19668	-0.05621	-0.04348	0.16996	-0.06836	0.851212				7	-0.15453	-0.59008	0.315804	-0.15294	-0.28608	-0.77099	-0.26576	-0.00891
	8	1.73542	1.66973	1.0759	2.4587	0.788043	1.65506	0.279317	0.601822	1.67978	0.524855	0.741505	0.838001	1.02094	2.0243	0.330569	1.65166				8	0.764831	0.398209	1.34456	1.06379	0.03432	0.302258	3.10027	1.59653	5.53106	1.02201	1.62828	0.764228	2.23083	3.65854	2.07097	3.46672				8	0.151502	-0.04304	0.414671	0.700304	-0.29106	1.71634	0.846932	1.06991
	9	4.05588	5.3054	2.51937	6.48303	3.38399	3.69975	1.72404	1.85824	5.06188	1.80599	3.17577	3.72035	4.04866	4.44766	4.14834	3.65501				9	3.43532	1.40805	4.0825	4.10683	1.6637	0.839505	6.64715	3.57089	5.91457	3.99965	5.6223	2.35828	5.5191	6.50873	5.84905	5.26171				9	0.68176	2.54953	2.33104	2.86336	-0.04586	5.18543	2.30282	1.94095
	10	5.00615	6.41884	2.79343	8.45407	4.53235	4.92518	2.22948	2.34123	6.59101	2.19314	4.03728	5.08412	5.58859	5.47543	5.28078	4.6217				10	4.50897	1.3675	5.12684	4.18005	1.69843	0.783964	8.37063	4.31723	5.48989	6.94784	6.33721	2.86797	7.12211	7.47955	7.41652	5.41609				10	0.795482	4.23502	3.30257	4.01278	0.033321	7.10142	2.90256	2.02616
	11	5.58847	6.20051	3.32876	8.98379	4.29056	6.02569	2.62169	2.51588	7.06038	2.52228	4.72799	5.99972	5.94075	6.22129	6.32045	4.92878				11	3.92334	1.06904	5.64423	3.26327	1.91665	0.850167	8.92224	4.57885	4.80347	8.99931	6.06621	2.43153	7.32939	7.66282	7.92174	5.06024				11	0.674989	4.72462	3.01412	3.84541	-0.04572	8.2247	3.01995	2.08971
	12	4.89628	5.83854	3.43835	7.98418	3.80322	6.60058	2.70903	2.37129	6.40476	2.19677	4.86451	6.60013	5.50953	6.32386	6.94869	4.41364				12	3.08901	0.563886	5.23829	2.55939	2.09305	0.544069	8.52204	4.16714	4.19277	9.94806	5.37243	2.23739	6.4802	7.09277	7.06649	4.55842				12	0.401222	4.59893	1.95041	3.18023	-0.32116	9.05202	3.05778	2.08691
	13	3.99327	5.2037	3.59498	6.63901	3.19831	6.70041	2.4723	1.92356	5.86975	1.67779	4.73961	6.67916	4.9837	6.2599	7.33348	4.15835				13	2.48678	0.256825	4.50141	2.14773	1.47833	0.218499	7.78707	3.71768	3.6438	9.90616	4.5504	2.17333	5.51444	6.18939	6.26161	3.92098				13	0.289694	4.53704	1.86806	2.94974	-0.28779	9.52375	3.18059	2.1746
	14	3.05183	4.21259	3.36308	5.44323	2.52842	6.58441	2.27867	1.58934	5.0711	1.42484	4.57887	6.25763	4.20868	5.75387	7.2419	3.68483				14	1.90833	0.242476	3.66011	1.20252	1.15056	-0.04146	7.02758	3.06424	3.01508	8.91159	3.75402	1.70477	4.68289	5.40568	5.26484	3.45174				14	0.328342	4.26807	1.43248	2.31006	-0.10698	9.83041	2.93141	1.65609
	15	2.46972	3.77202	3.3215	4.62394	2.21604	6.0803	1.88022	1.31812	4.22042	1.18075	3.95482	5.76318	3.47014	5.48928	7.114	3.29422				15	1.62056	0.282124	2.73902	0.86573	1.38952	-0.0628	6.07839	2.61852	2.42259	7.77115	3.26854	1.42228	3.98048	4.81849	4.5222	3.03421				15	0.412088	3.7254	1.36758	1.77797	-0.0177	8.79292	2.27917	1.00762
	16	1.97136	3.17374	2.99745	4.00476	1.7255	5.59913	1.65612	1.04184	3.56969	0.931021	3.41358	4.9695	2.93857	5.14996	6.92219	3.06648				16	1.25757	0.010072	2.43429	0.589841	0.51985	-0.08766	5.38095	2.22201	1.96246	6.6387	2.70003	1.39386	3.40235	4.18537	4.21633	2.70326				16	0.356586	2.99634	1.01678	1.4694	-0.09742	7.76645	1.91	0.860537
	17	1.89126	2.73347	2.8263	3.36943	1.46052	5.11188	1.44352	0.827985	3.12126	0.803572	3.09305	4.4235	2.63018	4.77407	6.37831	2.88488				17	0.936021	-0.10988	2.02151	0.35793	0.02069	0.04159	4.86491	1.98441	1.61245	5.72002	2.54662	0.946665	2.81251	3.70192	3.55804	2.49095				17	-0.0006	2.09885	0.705028	1.21366	0.078402	6.56726	1.36081	0.685557
	18	1.56797	2.32351	2.64311	2.99026	1.24512	4.65764	1.34961	0.774368	2.7859	0.569283	2.85915	3.95399	2.50079	4.348	5.79589	2.43899				18	0.837131	-0.2669	1.79862	0.31897	0.359357	-0.12375	4.41372	1.80287	1.30014	5.04196	2.22275	0.866701	2.30221	3.0661	3.22864	2.33852				18	-0.0175	1.89387	0.585094	1.05605	-0.09566	5.61223	0.950765	0.470361
	19	1.34518	2.17708	2.53156	2.74486	1.0351	4.38624	1.18941	0.833526	2.50926	0.558909	2.67067	3.50541	2.15136	4.25928	5.57453	2.45049				19	0.711244	0.118322	1.72874	0.14273	0.429045	-0.01896	4.06997	1.66958	1.30413	4.44995	1.99965	0.73477	2.39909	2.84136	2.71095	2.01136				19	0.049181	1.30309	0.367119	0.745268	-0.14544	5.03882	0.739707	0.55421
	20	0.912718	2.0473	2.36679	2.56478	0.952275	4.1725	1.27905	0.631859	2.31104	0.477737	2.5335	3.32096	1.92707	3.93338	5.17702	2.35693				20	0.369456	0.091906	1.49056	0.177879	0.141574	-0.04742	3.81838	1.41796	1.02574	4.02014	1.58936	0.722284	2.19646	2.6452	2.44979	1.82367				20	0.091272	1.34417	0.126285	0.454144	0.024185	4.61166	0.564215	0.381926
	21	0.992574	1.92586	2.29075	2.21391	0.723696	4.10689	1.11444	0.499298	1.98889	0.331143	2.41362	3.08758	1.66538	3.64459	5.01503	2.13558				21	0.289438	0.166847	1.27024	0.136313	0.177151	0.096698	3.39769	1.44915	0.824052	3.70063	1.6198	0.879553	1.7809	2.32279	1.96953	1.39631				21	-0.07653	1.16491	0.512837	0.341966	-0.07773	4.33509	0.594074	0.421752
	22	0.806392	1.70768	1.93668	2.11035	0.648718	4.01938	1.08577	0.587303	1.70099	0.169529	2.19745	2.66563	1.48211	3.21083	4.63125	1.88359				22	0.165237	0.33699	1.09306	-0.20837	0.295308	-0.00619	2.93283	1.1454	0.281655	3.19648	1.51754	0.647139	1.64979	1.87593	1.67057	1.23538				22	-0.07624	1.07974	0.250941	0.177108	0.420679	4.08888	0.462679	0.150562
	23	0.524129	1.57629	1.73022	1.78224	0.537544	3.59315	0.864677	0.415899	1.37669	0.261514	2.06022	2.3019	1.18853	3.06783	4.28351	1.75638				23	0.238518	0.191794	1.04805	-0.18306	0.286824	0.010691	2.43767	1.00038	0.21162	2.58383	1.13429	0.643237	1.4394	1.5987	1.79374	0.988428				23	-0.09044	0.831316	0.199793	0.07857	0.304929	4.09146	0.271958	0.370554
	24	0.299738	1.31145	1.55962	1.54731	0.449841	3.30071	0.827477	0.302498	1.26037	0.262387	1.76102	1.94156	1.05804	2.59556	3.99542	1.37118				24	0.306006	0.251448	0.571226	-0.28047	0.442525	-0.08916	2.17307	0.879371	-0.1184	2.26124	0.863204	0.23438	1.24032	1.3936	1.50475	0.773492				24	-0.01251	0.435932	0.154246	-0.11351	0.191404	3.52162	0.371548	0.213421
	25	0.479299	1.08322	1.07479	1.38673	0.410951	2.97634	0.747135	0.227075	1.08449	0.228918	1.5997	1.81928	0.876529	2.02521	3.60864	1.13984				25	0.082775	0.108402	0.262784	-0.47123	-0.12678	-0.17615	1.85735	0.623476	-0.26797	1.99564	0.928019	0.46266	0.986253	0.892308	0.907175	0.718717				25	-0.13661	0.323506	0.360637	0.056575	0.249278	2.70317	0.121223	0.191912
	26	0.457389	1.00922	0.793209	1.24382	0.293145	2.43615	0.438728	0.253249	0.784832	0.171291	1.38561	1.50766	0.775377	1.77657	3.20376	1.03257				26	0.196083	0.213487	0.242817	-0.31013	-0.42383	-0.1201	1.68631	0.683071	-0.06935	1.84072	0.724771	0.22628	0.845329	0.725578	0.665141	0.684171				26	0.06832	0.12088	0.28445	0.016392	-0.07595	2.51301	-0.17048	0.172944
	27	0.27396	0.634841	0.716576	0.837483	0.417291	2.01548	0.5093	0.220721	0.704906	0.208064	1.22926	1.40178	0.577416	1.43668	2.57753	0.76038				27	0.096952	0.025536	0.366718	-0.11141	-0.16454	0.076844	1.30734	0.505643	-0.18449	1.61817	0.590971	0.042266	0.610718	1.03562	0.635998	0.47035				27	0.012005	0.277796	0.052922	0.025775	0.061541	2.26377	-0.21973	0.063542
	28	0.098317	0.323665	0.458899	0.725415	0.295517	1.70912	0.39123	0.063592	0.45784	0.124355	0.968402	1.06829	0.305847	1.04742	2.3373	0.594325				28	0.212682	-0.15169	0.485263	-0.33539	-0.54055	-0.36428	0.868254	0.555739	-0.33428	1.26526	0.498416	0.160169	0.507204	0.713798	0.31429	0.230798				28	-0.06543	0.148111	0.139368	0.107839	0.100421	1.63169	-0.15891	0.122145
	29	0.255875	0.307318	0.373789	0.459648	0.190819	1.4226	0.273598	0.00201	0.449263	0.036177	0.739029	0.817796	0.306621	0.490421	1.85975	0.489855				29	0.248694	0.073463	0.282552	-0.3085	-0.37929	-0.27384	0.598475	0.34372	-0.50992	1.00036	0.203872	0.235263	0.592663	0.429697	-0.05639	0.110555				29	-0.01996	0.180914	0.070161	0.145247	0.125568	0.710378	-0.05931	-0.01866
	30	0.002403	0.152742	0.32358	0.539839	0.073303	0.934193	0.160873	0.081139	0.245796	0.051721	0.670094	0.400926	0.401559	0.305698	1.30274	0.281048				30	0.257688	0.179817	0.36317	-0.12532	-0.19885	-0.10893	0.614564	0.212065	-0.24455	0.679251	0.139425	0.358405	0.45379	0.454299	-0.05906	0.063719				30	-0.21099	-0.03531	0.283257	0.065014	-0.07754	0.723139	-0.18602	0.067014
	31	-0.02222	0.026257	0.202728	0.355222	0.048379	0.59151	0.122093	-0.0084	0.067264	-0.03408	0.314904	0.471869	0.125307	0.240446	1.04632	0.036175				31	0.062134	0.201343	0.097886	-0.2328	-0.40639	-0.09152	0.257603	0.247335	-0.11237	0.342979	0.074694	-0.166	0.271423	0.225201	0.138219	0.063529				31	-0.02302	-0.00781	0.112569	0.093506	0.005704	0.335695	-0.2439	-0.04891
	32	-0.00146	0.005984	0.049801	0.212028	0.043731	0.282675	0.077841	0.083929	0.003161	0.061437	-0.02933	0.125082	0.360637	0.080836	0.495957	0.0717				32	-0.05569	0.182932	0.094829	-0.03499	-0.39641	0.014918	0.153411	0.161253	-0.00109	-0.04691	0.071369	-0.06166	-0.03564	0.214041	0.079354	-0.03713				32	-0.02784	0.219357	-0.49118	0.013831	-0.00403	0.032316	-0.05888	0.169478
	33	-0.13313	-0.01596	-0.18402	-0.06574	-0.05237	-0.1116	-0.08085	-0.05633	-0.00831	0.047847	-0.14262	-0.03086	-0.08862	-0.14486	0.056673	0.00426				33	0.057049	0.043385	0.020544	-0.10325	-0.25471	-0.26537	-0.16518	-0.15408	-0.04369	-0.18018	-0.00362	0.269156	-0.10153	0.035057	0.010705	-0.05121				33	-0.02841	0.046709	-0.4522	0.163404	0.083715	-0.15263	0.337324	-0.07816
	34	0.080281	-0.02431	-0.23615	0.054114	0.015868	-0.23163	-0.1182	0.118425	-0.00624	-0.1109	-0.25764	-0.16093	-0.15359	0.033396	-0.07832	-0.12188				34	0.053726	-0.17405	0.128785	0.008447	-0.28673	-0.17889	-0.15706	0.038153	-0.11606	-0.28281	-0.06046	0.246396	0.008027	-0.1174	0.056159	-0.07717				34	-0.0898	0.145498	-0.21972	0.015641	-0.08788	-0.31944	0.037484	-0.08826
	35	0.07838	0.008486	-0.14399	-0.30933	-0.08045	-0.45183	-0.0884	0.02021	-0.1368	-0.12572	-0.26914	-0.42063	-0.04333	-0.13651	-0.78538	-0.20544				35	0.076618	-0.29869	-0.29196	0.032542	-0.29723	-0.30123	-0.32137	-0.16305	-0.32278	-0.11142	-0.35298	0.09069	0.263506	-0.08818	-0.31296	-0.0243				35	0.063094	-0.04464	0.064773	-0.14919	-0.00106	-0.31891	-0.27703	-0.27577
L
	8Hz																				14Hz																				4Hz
		Anm1	Anm2	Anm3	Anm4	Anm5	Anm6	Anm7	Anm8	Anm9	Anm10	Anm11	Anm12	Anm13	Anm14	Anm15	Anm16					Anm1	Anm2	Anm3	Anm4	Anm5	Anm6	Anm7	Anm8	Anm9	Anm10	Anm11	Anm12	Anm13	Anm14	Anm15	Anm16					Anm1	Anm2	Anm3	Anm4	Anm5	Anm6	Anm7	Anm8
	1	-0.13685	0.095475	0.157194	0.004562	0.065124	0.022424	0.066763	-0.13491	-0.02024	-0.01774	0.265916	0.179698	-0.01051	-0.08785	0.314051	-0.01355				1	-0.00719	-0.03968	0.068941	-0.06417	-0.00205	-0.07121	-0.0587	0.229254	-0.21447	0.002413	0.041235	-0.00389	0.091948	0.151017	0.028628	-0.10208				1	0.124347	-0.06776	0.175106	0.043034	0.081372	0.163773	-0.01213	0.019111
	2	0.009307	-0.15012	0.210625	-0.00212	0.085084	0.189398	-0.12335	0.149506	0.094122	-0.02381	0.282341	0.107126	-0.10361	0.060923	0.077503	0.027847				2	-0.05932	0.105803	0.022411	-0.15141	-0.02028	0.049448	0.050743	0.0313	-0.03508	0.081357	-0.11004	-0.02136	-0.07928	-0.08434	-0.04105	0.096892				2	-0.06521	0.010641	-0.05066	0.007149	-0.03299	-0.0573	-0.17749	-0.08069
	3	-0.08673	-0.15032	0.137928	-0.01039	0.014842	0.031652	-0.05238	-0.03534	-0.01958	0.131068	-0.15636	-0.05102	-0.08789	-0.0197	-0.01857	0.005721				3	-0.01934	0.065633	-0.0604	-0.02334	-0.01351	0.043107	-0.04681	-0.24094	0.065642	0.156812	-0.07396	0.048312	-0.12908	-0.15568	-0.01228	-0.00268				3	-0.19775	-0.00032	-0.34897	0.103408	0.03983	-0.06196	0.047319	0.003901
	4	-0.09965	0.126561	-0.11108	0.04371	-0.05695	-0.0622	-0.0383	0.054685	-0.03381	-0.04306	-0.19296	0.012396	0.023786	-0.11235	-0.0211	0.019618				4	0.035996	0.05963	0.088122	0.212399	-0.06264	0.096684	0.035596	0.035056	0.053685	-0.01264	0.139428	-0.03001	-0.00736	0.066937	0.02314	-0.07297				4	0.046846	0.037375	-0.13757	-0.04995	-0.14435	-0.19108	0.084832	0.082227
	5	0.313933	0.078408	-0.39467	-0.03577	-0.1081	-0.18127	0.147278	-0.03394	-0.02049	-0.04647	-0.19893	-0.2482	0.178225	0.158975	-0.35188	-0.03963				5	0.04985	-0.19139	-0.11908	0.02652	0.098479	-0.11803	0.019167	-0.05467	0.130226	-0.22794	0.00334	0.006949	0.123765	0.022069	0.001555	0.08084				5	0.091764	0.020061	0.362092	-0.10364	0.05614	0.146567	0.057473	-0.02455
	6	0.281223	0.043518	0.065655	0.059103	0.099058	-0.04204	0.059387	-0.11099	-0.02962	-0.20791	-0.10074	-0.13864	0.376482	0.134838	-0.15983	0.038583				6	-0.04307	0.071043	0.101318	0.131881	-0.15173	-0.12726	0.21476	-0.12543	0.477766	-0.08061	0.073484	-0.12477	0.113897	0.003923	0.022069	0.032772				6	0.041451	-0.08038	0.178522	-0.13439	-0.35069	0.081357	0.012587	-0.11377
	7	-0.04112	-0.09279	-0.35399	-0.09864	0.185922	0.13663	-0.17809	0.052562	-0.11517	-0.14248	-0.46512	-0.14341	0.203657	0.088838	-0.61246	-0.16833				7	0.088857	0.220669	0.111544	-0.11244	-0.06177	-0.17596	-0.04847	0.037586	0.509175	-0.05671	0.167064	-0.15049	-0.00636	0.265884	0.148776	0.566923				7	-0.12374	-0.11686	0.236414	-0.1142	-0.43643	-0.1341	-0.0739	-0.02939
	8	1.4715	1.17239	0.695833	1.18318	0.433042	2.81138	0.249055	0.482726	0.414312	0.438435	0.937107	0.999448	1.12864	1.85656	1.10385	0.988013				8	0.418139	0.321562	1.13432	0.536008	0.193146	0.119517	3.21682	1.46447	3.43596	1.11348	0.714604	0.585579	1.37284	1.6759	1.37656	2.46672				8	-0.04425	-0.08123	0.361103	0.781688	-0.30881	0.891485	0.251867	0.344699
	9	3.38516	3.09755	3.0109	3.08945	1.01619	5.16449	1.76751	1.24276	2.17769	1.39153	3.47903	3.28983	3.87427	4.60682	4.89598	2.76828				9	0.835135	0.68117	3.69484	1.57167	0.757977	0.41252	8.19682	3.25604	3.06725	2.46007	2.44104	2.13633	4.56599	3.949	3.99759	3.81876				9	0.126323	1.01541	0.883988	2.92982	-0.16035	2.51714	1.35701	0.407937
	10	3.78851	3.23316	3.63051	4.4535	0.977572	6.41022	2.18412	1.99142	3.51105	1.55884	4.34916	4.42158	5.17794	6.06542	7.01984	3.93383				10	0.940739	0.894102	4.53779	1.27486	0.384707	0.325561	9.64492	3.62402	2.15387	2.26234	2.58682	2.35811	5.97957	4.12229	4.70375	3.56932				10	0.260905	1.68547	1.48551	3.59108	-0.13942	3.84768	1.32716	0.267431
	11	3.262	2.49544	4.05677	4.45623	0.735026	7.7462	2.71487	2.41534	3.92896	1.52285	4.74072	5.16093	5.20342	6.56287	7.85704	4.21495				11	0.67658	0.871664	4.5832	0.953353	0.096465	0.347425	9.33123	3.22906	1.69819	1.52733	2.16315	1.83657	5.43291	3.15182	3.72738	2.89461				11	0.077493	1.78784	1.45249	3.1349	-0.0304	4.34218	1.67918	0.104668
	12	2.55344	1.86609	3.7482	3.55739	0.688127	7.55166	2.4219	2.11699	3.48763	1.15708	4.75741	4.94197	4.32175	5.52639	8.01993	3.28657				12	0.400625	0.600833	3.82697	0.482829	0.276778	0.141042	8.02113	2.71531	1.23433	1.18638	1.61492	1.59891	4.35252	2.42284	2.49857	2.3727				12	-0.08268	1.76654	0.534597	2.53118	-0.22109	5.06894	1.73442	0.179043
	13	1.90347	1.24014	3.34661	2.50602	0.488461	6.7154	1.74241	1.55797	2.70589	0.713562	4.23956	4.39618	3.476	4.7514	7.72749	2.69334				13	0.21244	0.448018	3.21491	0.721197	0.096071	-0.09857	6.80023	2.21755	0.882818	0.635332	0.917309	1.31348	3.24696	1.64768	1.50124	1.81647				13	-0.00459	1.37858	0.733075	2.38348	-0.17756	4.90475	1.74002	-0.13633
	14	0.935017	0.953499	2.54964	1.7718	0.462201	5.69405	1.60452	1.23202	2.08839	0.675277	3.79501	3.79934	2.55039	3.47274	6.99991	2.15053				14	0.317945	0.204911	2.49823	0.459736	0.053739	-0.0052	5.74055	1.48888	0.376592	0.365374	0.590007	0.826189	2.39473	1.23754	1.00555	1.30661				14	-0.00209	1.32086	0.678503	1.5554	-0.26196	4.5591	1.60998	0.116164
	15	0.708187	0.628765	2.17693	1.15146	0.496039	4.60312	1.34545	0.944679	1.53622	0.421398	3.22573	3.1547	1.90722	2.91066	6.70083	1.69697				15	-0.00244	0.485043	1.97165	0.171337	0.231869	0.064704	4.78729	1.26602	0.295101	0.233725	0.447238	0.804699	1.73232	1.13299	0.847265	1.04777				15	-0.06582	1.08804	0.841918	1.27841	-0.05763	2.8863	1.4245	0.308502
	16	0.702556	0.516966	1.89673	0.936016	0.341801	3.6347	0.847015	0.762066	1.17294	0.428186	2.77596	2.452	1.49199	2.47774	5.69688	1.3132				16	-0.00746	0.36246	1.57123	0.037722	0.175208	0.042356	3.76338	1.11725	-0.13004	0.235757	0.355632	0.574067	1.43341	0.950068	0.770465	0.83269				16	-0.09989	0.879542	0.860109	1.07885	-0.1178	2.03244	0.833741	0.297376
	17	0.502065	0.284954	1.41134	0.616843	0.28366	2.80981	0.617837	0.595437	1.09013	0.459286	2.50979	2.2035	1.154	2.00989	5.20021	1.18804				17	-0.14489	0.256902	1.21679	-0.00396	-0.28206	0.166096	3.12258	0.820225	-0.10523	0.136172	0.391686	0.331047	0.723165	0.614661	0.095534	0.648723				17	-0.18734	0.527247	0.482077	0.949329	0.044793	1.60886	0.707181	0.30097
	18	0.678294	-0.02243	1.30514	0.558672	0.241735	2.25782	0.827588	0.419832	0.822075	0.395239	2.22212	1.84154	1.10325	1.77844	4.40412	0.958513				18	0.132427	0.005608	0.888014	0.053892	-0.15441	0.023031	2.66237	0.771586	0.014554	-0.10435	0.376625	0.259946	0.704965	0.580388	0.103179	0.55592				18	-0.28167	0.204845	0.420137	0.688768	-0.11293	1.0889	0.227387	0.091005
	19	0.483028	-0.07937	1.36389	0.353937	0.292327	1.71104	0.452888	0.343275	0.738831	0.151043	2.18204	1.67622	0.894517	1.61881	4.0516	0.81872				19	-0.0079	0.280891	0.973004	0.211601	0.003733	0.148706	2.1834	0.636644	-0.00308	-0.15282	0.054103	0.27152	0.645441	0.448518	0.053543	0.39226				19	-0.02295	0.275863	0.45973	0.479836	-0.2073	0.96331	0.25208	0.342966
	20	0.119948	0.141018	1.02466	0.34568	0.182258	1.64456	0.630307	0.163274	0.704778	0.272117	1.96286	1.54963	0.719505	1.34747	3.61748	0.737719				20	-0.22005	0.375371	0.761428	0.250236	-0.0085	-0.0075	1.79902	0.421317	-0.24646	0.111834	0.219027	0.324115	0.48406	0.361765	-0.10646	0.398998				20	-0.19475	0.195217	0.225961	0.032647	-0.08491	0.981815	0.02723	0.090671
	21	0.078003	0.034283	1.00164	0.30857	0.104105	1.25795	0.306218	0.187419	0.540929	0.045514	1.98022	1.37725	0.590448	1.08684	3.34782	0.598283				21	0.102435	0.444236	0.610871	0.116653	-0.02632	0.029691	1.59754	0.547021	-0.37626	-0.00953	0.2701	0.30264	0.315204	0.393996	-0.30478	0.261733				21	-0.17633	0.279206	0.486359	0.225582	-0.21618	0.682564	0.203999	0.146986
	22	0.456406	0.15058	0.887978	0.068657	0.179964	1.27376	0.318545	0.09018	0.340763	0.059162	1.67126	1.09536	0.479029	0.956022	3.03279	0.567887				22	-0.17775	0.36135	0.430807	-0.28501	0.067572	-0.00383	1.2675	0.417625	-0.45545	-0.10536	0.050059	0.378048	0.313957	0.346968	-0.31351	0.084157				22	-0.10868	0.275015	0.15346	-0.05571	0.075165	0.761223	-0.18298	0.165367
	23	-0.09962	-0.09407	0.794023	0.174157	0.137189	0.946887	0.206841	0.146641	0.322905	0.106346	1.45238	0.884248	0.499219	0.841856	2.69898	0.358146				23	-0.24331	0.537829	0.360108	-0.04111	0.167118	0.001305	0.736522	0.397335	-0.58322	-0.04681	-0.2164	0.203472	0.461945	0.471971	0.275344	-0.02534				23	-0.20458	0.176647	0.328089	-0.19217	0.106541	0.782758	0.165963	0.186669
	24	-0.28862	-0.04939	0.590967	-0.02899	0.036396	0.753346	0.231668	0.003065	0.104842	0.071455	1.25553	0.673234	0.381384	0.81134	2.47221	0.267393				24	-0.07223	0.361932	0.160198	-0.20315	0.383782	0.001638	0.500891	0.249768	-0.56449	0.059903	-0.07813	0.115421	0.270475	0.273128	0.154231	0.079707				24	-0.00942	0.199456	0.218417	-0.19732	0.122435	0.414447	-0.15497	0.120089
	25	0.250965	0.003154	0.344782	0.108667	0.128046	0.760379	0.364072	-0.09033	0.14142	-0.08004	1.16888	0.715053	0.22529	0.545942	2.05333	0.063504				25	-0.01982	0.275666	-0.18616	-0.22722	-0.15828	-0.05269	0.341924	0.129382	-0.6298	-0.14232	-0.12189	0.15813	0.287892	0.107474	-0.22661	-0.05755				25	-0.13925	-0.03494	0.535637	-0.22729	0.051834	0.066312	-0.3548	-0.03603
	26	-0.06941	0.002281	0.373319	0.28584	0.047502	0.506065	0.153093	-0.13713	0.000932	-0.04828	0.930954	0.573483	0.125547	0.302031	1.74996	0.0778				26	-0.09036	0.122465	-0.0868	-0.19726	-0.50572	-0.08711	0.354995	0.148529	-0.63504	-0.08686	-0.02315	0.105699	0.139424	0.124143	-0.29862	0.147643				26	-0.15803	-0.15972	0.170155	-0.16221	-0.24781	0.528355	-0.46728	0.126346
	27	0.009866	0.011985	0.17484	-0.05365	0.193663	0.341465	0.102283	0.112357	0.031214	0.095398	0.88242	0.42227	0.133506	0.257655	1.53293	0.336632				27	-0.12499	0.211832	0.128175	-0.15865	-0.32515	-0.01524	0.276125	0.147171	-0.60592	-0.01632	0.226819	0.057472	0.189723	0.131573	0.004482	0.051145				27	-0.12756	0.02102	0.272293	-0.18435	-0.15825	0.69382	-0.29696	0.149722
	28	-0.12943	-0.14775	-0.01878	0.045899	0.230993	0.28616	0.056781	-0.03664	0.168491	-0.15285	0.753328	0.292629	-0.03151	0.033746	1.05052	0.145434				28	-0.05973	0.28662	0.060146	0.020484	-0.29159	-0.12617	0.217597	0.112237	-0.38037	-0.24179	0.004169	0.010815	0.382273	0.057809	-0.05775	-0.06911				28	-0.17737	0.140301	0.154571	-0.05418	-0.02746	0.419284	-0.34445	0.115851
	29	-0.36292	0.07248	0.008094	0.011317	0.025516	0.269977	0.175768	-0.06543	0.033664	-0.02325	0.465157	0.228356	0.117601	0.02562	0.88661	0.103599				29	0.027534	0.118896	0.047395	-0.35086	-0.29155	-0.07741	0.065077	-0.04958	-0.42208	-0.17454	-0.03438	0.082652	0.520056	0.173865	-0.1817	-0.03301				29	-0.1052	-0.12718	0.103764	0.066296	-0.1477	-0.17049	-0.30526	0.04148
	30	-0.3717	0.001034	0.090712	0.221317	-0.0909	-0.03966	-0.00785	-0.07143	0.1042	0.002761	0.398776	0.290289	0.123879	-0.02531	0.68179	0.046964				30	0.023544	0.311834	0.299312	-0.08885	-0.24001	-0.05614	0.097113	-0.11383	-0.29074	-0.08934	0.05768	0.187432	0.375999	0.299985	-0.12301	-0.1073				30	-0.26832	-0.10711	0.138742	-0.00432	-0.37773	0.066084	-0.10032	2.97e-05
	31	-0.12173	0.126087	0.143033	0.032367	0.07011	-0.01852	0.041658	-0.10767	-0.05991	-0.08427	0.225399	0.11241	0.010488	-0.25293	0.381817	-0.05918				31	-0.00381	0.027179	0.073147	-0.08838	-0.25081	-0.19574	-0.02268	0.225198	-0.27247	-0.21416	-0.02871	0.071212	0.116778	0.239385	0.056881	-0.15649				31	0.160816	-0.03135	0.206404	0.0967	-0.0082	0.082004	-0.03052	0.016489
	32	-0.06349	-0.14795	0.145618	0.056255	0.06516	0.099451	-0.14607	0.178514	0.085298	-0.0216	0.135669	0.094838	-0.04912	-0.12129	0.196297	-0.02454				32	0.041927	0.145861	0.063925	-0.13884	-0.28508	0.044043	0.097108	0.048122	-0.08449	-0.04835	-0.20529	0.104856	-0.06782	0.037728	0.06259	0.067634				32	-0.10798	0.051244	-0.34899	-0.06736	-0.0987	-0.20089	-0.13941	-0.05901
	33	-0.15924	-0.07121	0.070275	-0.08872	0.045029	-0.02645	-0.05348	-0.02325	-0.04983	0.121353	-0.18933	-0.0688	-0.08507	-0.08516	-0.02979	-0.05111				33	0.071128	0.11957	-0.0295	-0.08866	-0.24877	-0.03927	-0.1081	-0.31508	0.052185	0.227087	-0.23682	0.177571	-0.07417	-0.06508	-0.01768	-0.02371				33	-0.18815	-0.00825	-0.20886	0.084454	-0.01884	-0.10559	0.069898	0.00889
	34	-0.03615	0.085745	-0.15903	0.135033	-0.05509	-0.09487	-0.04243	0.063771	-0.01663	-0.0887	-0.3164	0.038444	-0.04587	-0.10772	-0.02297	0.009519				34	0.068569	0.056762	0.040281	0.111843	-0.32029	-0.02442	0.027099	-0.03464	-0.02107	0.044662	0.019728	0.154174	0.10612	0.119825	-0.02317	-0.08021				34	0.024918	0.085376	-0.12453	-0.05954	-0.17992	-0.16353	0.031939	0.060659
	35	0.371276	0.112096	-0.5143	0.00446	-0.06192	-0.25372	0.128746	0.031533	-0.00403	-0.08472	-0.30283	-0.25561	0.184248	0.109923	-0.37298	-0.05443				35	0.111937	-0.10913	-0.12375	-0.01125	-0.19423	-0.21303	0.011548	-0.04435	0.03833	0.060063	-0.03707	0.10912	0.274549	0.027378	0.00992	0.066572				35	0.106735	0.080485	0.258156	-0.11141	-0.0182	0.162833	0.012749	0.008363
[truncated: 25 more columns]

## Sheet: MC
R
	8Hz																				14Hz																				4Hz
		Anm1	Anm2	Anm3	Anm4	Anm5	Anm6	Anm7	Anm8	Anm9	Anm10	Anm11	Anm12	Anm13	Anm14	Anm15	Anm16					Anm1	Anm2	Anm3	Anm4	Anm5	Anm6	Anm7	Anm8	Anm9	Anm10	Anm11	Anm12	Anm13	Anm14	Anm15	Anm16					Anm1	Anm2	Anm3	Anm4	Anm5	Anm6	Anm7	Anm8
	1	-0.02161	0.160001	0.251466	0.043933	0.019207	0.131868	0.064122	-0.04313	0.045902	0.060504	0.163484	0.150923	0.075803	0.226049	0.256571	0.158457				1	0.027206	0.002725	-0.01779	-0.06852	-0.06845	-0.0818	0.045444	0.077546	0.195653	0.025315	0.031031	0.107592	0.162745	0.05132	-0.02428	0.047157				1	-0.02756	-0.01025	0.071409	-0.04679	0.062802	0.050253	0.074996	-0.06733
	2	0.043923	-0.04468	0.180761	0.085295	0.0474	0.045895	0.020515	0.064562	0.042095	0.083371	0.083389	0.123163	0.04804	0.082617	0.17797	-0.00493				2	0.03715	0.067475	0.018	-0.0702	-0.0046	-0.03192	0.072242	0.104809	0.153881	-0.05599	-0.06831	-0.04354	0.028636	-0.05258	0.028672	-0.00701				2	-0.02931	0.01219	-0.057	0.10442	0.022459	-0.1173	-0.13628	0.076091
	3	0.030027	-0.11415	-0.09227	-0.05334	-0.03655	-0.05236	0.001606	0.026646	-0.05404	0.007689	-0.04918	-0.01389	-0.06799	-0.15352	0.010416	-0.05655				3	0.129778	0.138737	0.021137	0.058915	0.040346	0.023746	-0.01843	-0.10203	-0.00069	0.041039	0.078812	0.018401	-0.07396	-0.06146	0.027363	0.00687				3	-0.01623	-0.05033	-0.00431	0.012936	-0.03039	-0.09641	0.095303	0.030541
	4	-0.03385	-0.11767	-0.10358	0.017113	-0.02733	-0.05627	-0.06088	-0.03487	-0.04838	-0.10144	-0.05303	-0.09205	-0.0785	-0.10178	-0.20225	-0.00485				4	-0.01877	-0.07414	0.099733	0.15223	-0.0007	0.104109	-0.03199	0.021608	-0.13991	-0.00174	0.032907	-0.01763	-0.01422	0.06011	-0.01167	-0.01169				4	-0.01611	0.090161	-0.13861	0.004869	-0.04298	0.052023	-0.0393	-0.00162
	5	-0.01849	0.116502	-0.23638	-0.09301	-0.00272	-0.06914	-0.02537	-0.0132	0.014418	-0.05012	-0.14466	-0.16815	0.022648	-0.05337	-0.24271	-0.09213				5	-0.17537	-0.13479	-0.12108	-0.07243	0.033405	-0.01414	-0.06727	-0.10193	-0.20893	-0.00863	-0.07444	-0.06482	-0.1032	0.002607	-0.02009	-0.03532				5	0.089206	-0.04177	0.128503	-0.07543	-0.01189	0.111432	0.005283	-0.03768
	6	0.028659	-0.21237	-0.17137	0.071968	0.054068	-0.10791	-0.07976	-0.05748	-0.06	-0.13574	-0.18273	-0.19112	0.031573	-0.14012	-0.48595	-0.05931				6	-0.11674	-0.09063	-0.00967	0.14687	-0.0481	-0.10869	0.008922	-0.16211	-0.27232	0.02783	-0.00208	-0.0535	-0.16395	-0.07676	-0.05069	-0.01632				6	0.104037	0.001752	0.097597	-0.16553	-0.04123	-0.28444	0.007415	-0.06278
	7	-0.13059	-0.07065	-0.40764	-0.03075	0.040494	-0.45643	-0.07827	-0.08563	-0.20399	-0.11325	-0.32513	-0.24395	-0.1025	-0.17376	-0.60887	-0.1964				7	-0.07519	0.009068	-0.06841	-0.01867	-0.07694	-0.06457	-0.14565	-0.13728	-0.40265	-0.03121	-0.09374	-0.03748	-0.24462	-0.05067	-0.04863	0.242643				7	-0.02657	0.01063	0.155073	-0.13117	-0.17969	-0.10715	-0.19926	-0.04928
	8	0.780229	0.189512	-0.26334	0.293823	0.251401	0.357279	-0.21178	0.016816	-0.17187	0.019655	-0.03687	0.12128	0.375513	0.837921	-0.0924	0.632277				8	-0.14671	0.012656	0.087847	0.241514	-0.04239	-0.05931	0.403344	0.291249	0.155405	0.559335	0.038758	0.351904	0.36152	0.990026	0.463277	1.62856				8	-0.20506	-0.12205	0.05404	-0.03653	-0.10501	-0.35087	-0.11337	0.245876
	9	2.30465	1.64942	0.841165	1.36863	1.5433	2.04076	0.384074	0.803625	0.800852	0.596256	1.3382	1.63837	1.85912	2.46235	1.13716	2.31188				9	-0.11417	0.348591	1.41518	1.86163	0.276886	0.257242	2.21941	1.76473	1.93783	2.32719	1.13617	1.29594	2.27343	3.06861	1.99904	3.07226				9	-0.27865	-0.10594	0.626019	0.724095	-0.07607	0.374428	0.915148	1.22048
	10	3.19801	3.40744	1.53742	2.73148	2.52567	3.163	0.98918	1.51473	2.47947	1.28771	2.18241	2.5563	2.94441	3.32813	1.76336	3.01681				10	-0.04561	0.610919	2.7476	2.64643	0.228981	0.412275	3.4841	2.75451	2.11964	3.65572	1.94164	1.99389	3.92252	4.32644	3.14996	3.62903				10	-0.01041	0.081616	1.50116	2.09874	0.040655	1.27547	1.61322	1.63155
	11	3.73318	4.08476	2.16296	3.34195	2.75137	3.84838	1.33453	1.79544	3.38715	1.70229	2.77759	3.05091	3.5476	3.97626	2.08445	3.46065				11	-0.02657	0.573986	3.66296	2.52014	0.360436	0.626723	3.752	3.09564	1.94406	3.77849	1.98595	2.12559	4.5507	4.85891	3.32741	3.57593				11	0.320722	0.470069	1.7556	2.60228	0.096863	1.63929	1.64412	1.76804
	12	3.50955	4.08202	2.44024	2.70456	2.47534	4.26289	1.41469	1.84809	3.651	1.7285	3.14184	3.20547	3.79581	4.23856	2.57831	3.36973				12	0.105513	0.557386	3.82779	2.08773	0.532827	0.46882	3.413	3.01615	1.68697	3.50204	1.82947	2.03507	4.63789	4.54907	2.93801	3.32726				12	0.426705	0.717661	1.23752	2.50602	-0.02335	2.31038	1.59576	1.799
	13	3.0264	3.7708	2.83866	1.93296	2.06804	4.13305	1.41565	1.68372	3.39702	1.31872	3.28094	3.17562	3.61327	4.32863	2.69662	3.26439				13	0.04758	0.307374	3.65252	1.91442	0.404603	0.300836	2.95424	2.73015	1.42639	2.99982	1.54519	1.84359	4.19539	4.08873	2.47967	2.88926				13	0.197318	0.590167	1.2711	2.41282	-0.13833	2.43684	1.60137	1.75138
	14	2.52697	3.11833	2.89674	1.59594	1.75905	3.96536	1.29658	1.49324	3.09121	1.17773	3.15115	2.91504	3.26832	4.13332	2.68751	2.86619				14	0.08456	0.165574	3.17995	1.53102	0.287811	0.177731	2.68906	2.24175	1.10589	2.5832	1.26671	1.58539	3.8121	3.50837	2.1794	2.52128				14	0.252554	0.580214	1.06442	1.98879	-0.0662	2.67162	1.50143	1.58481
	15	2.25686	2.81849	2.85047	1.08401	1.51466	3.54419	1.18023	1.29825	2.55208	0.959353	2.86972	2.68875	2.8772	3.8614	2.53789	2.54813				15	0.207791	0.280062	2.69807	1.22414	0.42857	0.019757	2.20915	1.90163	0.885978	2.24157	0.996619	1.2845	3.35492	3.0622	1.92034	2.13692				15	0.239979	0.526554	1.03716	1.72958	0.117237	2.12414	1.37261	1.17268
	16	1.95263	2.367	2.63421	0.927491	1.15086	3.03442	0.988688	1.08109	2.1444	0.748644	2.51951	2.35811	2.53368	3.67899	2.34836	2.32206				16	0.108109	0.227695	2.2856	0.994286	0.216459	-0.09318	1.89102	1.70843	0.74763	1.91859	0.897552	1.08132	3.01743	2.68135	1.64552	1.87762				16	0.437214	0.542756	0.788808	1.38361	-0.13148	1.86092	1.14688	0.954919
	17	1.72966	2.10088	2.30519	0.69811	0.95359	2.59016	0.899277	0.864857	1.8712	0.627634	2.33238	2.10614	2.22988	3.35921	2.31975	2.04687				17	0.050335	0.182963	1.85644	0.828272	-0.08312	-0.03845	1.66301	1.44618	0.558556	1.65582	0.754476	0.863939	2.57083	2.19306	1.3828	1.56854				17	0.090434	0.416095	0.636377	1.28248	-0.03196	1.59456	0.829327	0.845544
	18	1.4748	1.79307	2.10273	0.618457	0.865531	2.24238	0.813196	0.70254	1.51224	0.494767	1.96971	1.8774	1.99475	3.16663	2.25232	1.82203				18	0.12311	0.072928	1.66103	0.52374	0.013168	-0.10723	1.43076	1.25434	0.475292	1.38048	0.586188	0.753431	2.33457	1.82624	1.05375	1.40061				18	0.105782	0.402279	0.621923	0.979667	-0.04132	1.18664	0.719309	0.543026
	19	1.37099	1.52887	1.99752	0.42547	0.752847	1.78489	0.694091	0.671116	1.26822	0.379612	1.84462	1.73523	1.74387	2.83684	1.99739	1.67067				19	0.158839	0.138854	1.61497	0.553903	0.057099	0.02457	1.35682	1.11305	0.294378	1.31404	0.37118	0.651195	2.14864	1.55166	1.09531	1.28048				19	0.101054	0.309394	0.290572	0.807219	-0.08154	1.12322	0.554347	0.477638
	20	1.13742	1.15354	1.8334	0.278991	0.683053	1.44309	0.617884	0.566158	1.16929	0.414963	1.72038	1.52419	1.49318	2.64608	2.05619	1.56967				20	0.037153	0.07806	1.31114	0.405309	0.025475	-0.13552	1.20737	0.932191	0.278202	1.10707	0.334048	0.558383	1.86467	1.27037	0.787869	1.11077				20	0.117911	0.233462	0.262025	0.626976	0.025741	0.84301	0.438921	0.425622
	21	1.04715	1.1699	1.71754	0.370882	0.48148	1.23103	0.514716	0.460966	0.997155	0.295228	1.61096	1.3839	1.37664	2.2753	1.82711	1.42067				21	0.236503	0.129106	1.15663	0.291949	-0.01133	-0.05178	1.0844	0.802769	0.182235	0.929433	0.230764	0.52746	1.75128	1.04746	0.582501	0.900314				21	-0.01765	0.381679	0.286801	0.539439	-0.06056	0.682706	0.463351	0.374428
	22	0.95876	1.08464	1.64829	0.284092	0.477495	1.11056	0.445637	0.447933	0.857421	0.249012	1.4707	1.22336	1.12807	2.00937	1.70681	1.26463				22	-0.05345	0.183595	0.867493	0.031787	0.009537	-0.06664	0.921933	0.720292	0.054055	0.818828	0.273101	0.507722	1.44598	0.934622	0.49107	0.748862				22	0.143915	0.342119	0.144003	0.318004	0.154405	0.621674	0.235199	0.30663
	23	0.54385	0.868534	1.33345	0.213283	0.408209	0.905347	0.426817	0.316114	0.668424	0.254053	1.30724	1.05663	1.00865	1.82342	1.65349	1.11993				23	0.085174	0.120388	0.784208	0.18536	0.066733	-0.06938	0.723081	0.587167	-0.17862	0.650213	0.234498	0.405892	1.28762	0.735735	0.642607	0.626552				23	-0.00239	0.138998	0.299761	0.149586	0.165454	0.596814	0.185631	0.247764
	24	0.469799	0.664627	1.22443	0.349391	0.229572	0.73991	0.333296	0.217907	0.506499	0.247796	1.10087	0.922433	0.79346	1.51576	1.48306	0.942545				24	0.142721	0.26767	0.634468	-0.05251	0.206517	-0.04392	0.679981	0.514796	-0.1303	0.546939	0.1139	0.227415	1.08373	0.544399	0.45141	0.515936				24	-0.04492	0.176978	0.170905	0.072703	0.158201	0.356531	0.076328	0.303856
	25	0.593806	0.410543	1.04671	0.276899	0.258903	0.680011	0.300026	0.251165	0.439186	0.206798	1.00328	0.788792	0.698605	1.31792	1.25481	0.820094				25	-0.00163	-0.04178	0.39881	-0.22703	-0.1124	-0.14102	0.572709	0.324894	-0.15392	0.493371	0.086373	0.231612	0.932389	0.357097	0.205691	0.430747				25	0.052448	0.123242	0.334053	0.225693	0.281527	0.306746	0.227096	0.199768
	26	0.465332	0.52596	0.835237	0.250549	0.112264	0.589536	0.252097	0.175884	0.361718	0.12388	0.932137	0.672667	0.53553	1.23694	1.15708	0.717061				26	0.108432	0.177334	0.339498	-0.09945	-0.30784	-0.05183	0.582847	0.351336	-0.19689	0.378019	0.148414	0.1887	0.782554	0.296061	0.157804	0.37843				26	0.047897	0.214378	0.147476	0.114215	0.074571	0.432169	0.047024	0.195154
	27	0.332113	0.26349	0.754696	-0.26442	0.194146	0.500203	0.230863	0.209175	0.313863	0.088926	0.668424	0.530151	0.396576	1.03674	1.02871	0.522872				27	-0.09846	0.15815	0.261585	-0.07862	-0.17715	0.037204	0.388515	0.234898	-0.25224	0.297843	-0.01481	0.133479	0.553801	0.337109	0.183057	0.316087				27	-0.12707	0.171886	0.055175	0.074565	-0.10772	0.460104	-0.17076	0.213739
	28	0.113707	0.008865	0.40914	0.008502	0.163119	0.404532	0.122006	0.096833	0.198019	0.045852	0.557425	0.446555	0.280767	0.760902	0.894246	0.437295				28	0.070719	0.049283	0.346641	-0.13534	-0.27104	-0.23632	0.264264	0.221272	-0.20125	0.166721	0.071703	0.064785	0.499584	0.127421	0.099195	0.237182				28	-0.0857	0.183403	0.113216	0.012306	-0.01763	0.364604	-0.05754	0.144661
	29	0.182896	0.210084	0.401554	-0.10746	0.117374	0.314698	0.144792	0.061968	0.192523	0.022467	0.397015	0.309649	0.236386	0.530272	0.626902	0.341356				29	-0.06186	0.096109	0.113877	-0.203	-0.26791	-0.13962	0.184785	0.092419	-0.24219	0.074211	-0.04053	0.10925	0.436683	0.167237	0.006108	0.174951				29	-0.03177	0.187748	0.073883	0.04771	0.13485	-0.09638	0.046894	0.109696
	30	0.107962	0.090488	0.32558	0.159679	0.030592	0.234379	0.147471	-0.01035	0.080906	0.024557	0.370273	0.262327	0.196432	0.342701	0.589128	0.308633				30	-0.22413	0.105856	0.286669	-0.03222	-0.08789	-0.12932	0.196635	0.054041	-0.19031	0.036126	-0.00378	0.102043	0.301207	0.181781	-0.02893	0.039608				30	-0.0649	-0.03334	0.127623	-0.00013	-0.04436	0.004788	-0.05115	0.160825
	31	-0.01017	0.195732	0.239271	0.07448	-0.00159	0.126007	0.074737	-0.05985	0.028698	0.007578	0.149886	0.11715	0.115552	0.187667	0.421269	0.138645				31	0.010156	0.020819	0.018285	-0.0515	-0.27721	-0.13869	0.105114	0.028288	-0.09005	-0.00179	-0.06331	0.138924	0.133542	0.091603	0.007896	0.011285				31	-0.03269	-0.01329	0.072965	0.004646	0.066952	-0.02652	0.046778	-0.08866
	32	0.065491	-0.03326	0.161391	0.15669	0.043725	0.041739	-0.00703	0.044882	0.03284	0.050776	-0.00201	0.111186	0.104886	0.067565	0.322338	-0.04423				32	-0.00272	0.074099	0.088996	-0.05247	-0.20235	-0.08477	0.136342	0.087259	-0.0135	-0.05669	-0.16074	-0.02253	0.015425	0.00539	0.074965	-0.03995				32	-0.02361	0.04083	-0.2439	0.091569	-0.01079	-0.20847	-0.14412	0.040567
	33	0.025432	-0.04371	-0.09153	-0.04336	-0.0152	-0.06572	0.015569	0.009098	-0.06872	-0.0153	-0.12805	-0.04172	-0.05031	-0.13423	0.146917	-0.09097				33	0.051882	0.176967	0.035249	0.024159	-0.13338	-0.06184	0.015597	-0.1598	0.013333	0.008097	-0.04763	0.032726	-0.06524	-0.01135	0.040207	-0.02433				33	-0.03797	-0.07417	-0.4323	0.009829	-0.06665	-0.13038	0.139159	0.003569
	34	-0.0313	-0.10513	-0.16542	0.030141	-0.01511	-0.0522	-0.047	-0.04351	-0.04261	-0.14525	-0.14483	-0.08751	-0.09122	-0.09113	-0.08177	-0.05337				34	-0.10688	-0.09042	0.047265	0.130221	-0.18695	-0.03123	-0.03013	-0.05204	-0.05063	-0.0312	-0.0596	0.005861	-0.00386	0.081227	-0.03774	-0.03527				34	-0.09613	0.097252	-0.27252	0.015254	-0.02743	0.038297	-0.03261	-0.03351
	35	-0.03335	0.161322	-0.26089	-0.03616	0.007399	-0.09155	-0.03163	0.003692	0.044322	-0.07281	-0.23345	-0.18624	0.023782	-0.02941	-0.10793	-0.11009				35	-0.20266	-0.12862	-0.09644	-0.07378	-0.15727	-0.13241	-0.06753	-0.15124	-0.06883	-0.02481	-0.14836	-0.03615	-0.038	0.022241	-0.03493	-0.06945				35	0.018285	-0.03646	0.028952	-0.1119	0.026225	0.0914	-0.03246	-0.07325
L
	8Hz																				14Hz																				4Hz
		Anm1	Anm2	Anm3	Anm4	Anm5	Anm6	Anm7	Anm8	Anm9	Anm10	Anm11	Anm12	Anm13	Anm14	Anm15	Anm16					Anm1	Anm2	Anm3	Anm4	Anm5	Anm6	Anm7	Anm8	Anm9	Anm10	Anm11	Anm12	Anm13	Anm14	Anm15	Anm16					Anm1	Anm2	Anm3	Anm4	Anm5	Anm6	Anm7	Anm8
	1	-0.12331	0.105808	0.047714	0.08342	-0.05075	-0.05212	-0.00651	-0.05863	0.012195	-0.02345	0.137116	0.085009	-0.00077	0.05953	0.188993	0.019868				1	-0.03724	0.034174	-0.03757	-0.02975	-0.02793	-0.03092	-0.06218	-0.01168	0.02852	-0.10387	-0.00319	0.024802	0.068027	0.118252	-0.09214	0.005626				1	0.003955	-0.03222	0.083368	0.011601	0.018737	0.061972	-0.08648	0.016985
	2	-0.09941	-0.14861	0.089399	0.05051	0.001256	-0.03125	-0.03674	0.048871	0.014215	-0.00306	-0.04145	0.034219	-0.01715	-0.07223	0.099036	-0.06982				2	-0.00843	0.072553	0.005282	-0.05735	-0.08137	0.066281	0.071374	0.080122	-0.01525	-0.04982	0.012577	-0.09733	-0.08248	-0.04471	-0.01155	-0.07008				2	-0.02496	-0.14055	0.004336	-0.0138	0.074029	-0.03386	-0.10868	-0.05915
	3	0.094854	-0.00198	-0.04298	-0.10125	-0.03188	0.016096	0.019886	-0.01655	-0.05151	0.046261	-0.06454	0.031507	-0.01765	-0.11388	0.005014	-0.01431				3	0.128724	0.090175	-0.00245	0.048281	0.037948	0.011284	0.011866	-0.07498	0.02894	-0.07429	0.024506	-0.03765	-0.10134	-0.09204	-7e-05	0.053313				3	-0.05862	0.095351	-0.10899	0.011554	0.013989	-0.11462	0.070055	0.005959
	4	0.061183	-0.09427	-0.00115	0.015358	0.045874	0.024461	-0.03758	0.000116	0.021331	-0.04548	-0.06188	-0.05315	-0.02248	-0.00182	-0.07299	0.029162				4	0.05208	-0.07027	0.108258	0.101512	0.033421	0.011086	0.015663	-0.0129	-0.03556	0.095847	0.024726	0.058032	0.018947	0.008145	0.054851	0.02945				4	-0.01644	0.107584	-0.14692	0.009554	-0.11088	-0.06801	0.04608	0.008349
	5	0.066679	0.139047	-0.09298	-0.04804	0.035494	0.042816	0.060941	0.02619	0.003769	0.025735	0.030758	-0.09759	0.058057	0.128402	-0.22006	0.035105				5	-0.13513	-0.12664	-0.07351	-0.06269	0.037936	-0.05773	-0.03672	0.019433	-0.00665	0.132128	-0.05862	0.052155	0.09684	0.010356	0.048906	-0.0183				5	0.096068	-0.03017	0.1682	-0.01891	0.004129	0.154515	0.079016	0.027859
	6	0.007289	-0.19761	-0.05953	0.157299	0.080465	0.107579	0.062544	-0.03389	-0.04348	-0.06464	0.008783	-0.10818	0.048259	0.052145	-0.14633	-0.00241				6	0.087091	-0.08832	0.102264	0.126552	-0.09356	-0.00563	-0.02465	-0.06554	-0.01938	0.146924	-0.08382	-0.0622	0.059288	-0.02384	-0.03535	0.047455				6	0.116217	0.0326	0.174507	-0.14603	-0.12463	-0.0894	0.007449	-0.09128
	7	-0.06915	0.028425	-0.14942	0.074742	0.208337	-0.03468	0.079069	-0.05704	-0.13128	-0.04295	-0.07289	-0.05504	0.057094	-0.00065	-0.11506	0.070077				7	-0.01688	0.009341	0.090469	0.050593	-0.03295	-0.07842	-0.07346	0.082057	-0.02427	0.195651	0.028693	0.102633	0.157654	0.110234	-0.03891	0.104819				7	-0.05532	-0.02951	0.12937	-0.06076	-0.18374	-0.08827	-0.05658	-0.02251
	8	0.251858	0.059526	-0.07102	-0.0009	0.138146	0.341739	-0.03265	-0.06047	-0.19506	0.088303	-0.11763	0.064522	-0.01812	0.275573	-0.03864	-0.01403				8	-0.11494	-0.05056	0.221065	-0.13043	0.07433	-0.03363	-0.04836	0.049797	-0.08388	0.122144	-0.00165	-0.02478	0.107487	0.147576	0.029071	0.273917				8	-0.10498	-0.02975	0.013355	-0.07702	-0.08684	-0.20236	-0.07458	-0.12198
	9	0.896835	-0.37257	0.906864	-0.31674	0.021028	1.75402	0.104026	-0.4436	-0.4116	0.39828	0.483924	0.524792	0.285961	1.41424	0.97611	0.20135				9	-0.11043	0.077969	1.38167	-0.05631	0.15117	-0.03969	0.051941	0.061943	0.042093	0.420705	-0.23856	-0.06073	0.534526	0.765529	0.327332	0.59917				9	-0.50605	-0.15904	0.010588	0.616804	-0.1913	-0.1578	0.123348	-0.45037
	10	1.41507	-0.45288	1.79914	-0.35104	0.035842	2.76421	0.486519	-0.59456	-0.42321	0.57908	1.39097	1.14951	0.722528	2.68283	2.33895	0.654845				10	-0.01365	0.082476	2.52955	-0.10597	-0.24363	-0.14569	0.294911	0.570847	-0.09809	0.509489	-0.44342	-0.04587	1.45525	1.22568	0.802079	0.540686				10	-0.80342	-0.19974	0.061634	1.66412	-0.0646	0.04676	0.243222	-0.59544
	11	1.83924	-0.72606	2.60848	0.183227	-0.20379	3.21614	0.772593	-0.41602	-0.38185	0.5705	1.96191	1.39679	0.784072	3.25467	3.29584	0.855793				11	0.061859	0.077829	2.96287	-0.11079	-0.37501	-0.00535	0.205926	0.408896	-0.1454	0.081767	-0.25949	-0.22973	1.4055	0.803964	0.775915	0.323894				11	-0.59976	0.014107	0.125869	1.67531	-0.05779	0.148877	0.44294	-0.73936
	12	1.2875	-0.48955	3.1096	0.289288	-0.30004	2.99443	0.697993	-0.05332	-0.15357	0.360397	2.28506	1.38817	0.520767	2.97839	3.77466	0.681331				12	0.177531	0.33564	2.802	-0.24543	-0.17635	-0.06269	-0.02594	0.077193	-0.14256	-0.18651	-0.13055	-0.09754	0.846086	0.391216	0.463069	0.263514				12	-0.47648	0.364499	-0.06621	1.35673	-0.09083	0.272206	0.363587	-0.82119
	13	0.722518	-0.29343	3.42083	0.005442	-0.40087	2.37414	0.536623	0.161122	0.031663	0.112362	2.22206	1.17047	0.37818	2.42053	3.66445	0.437035				13	0.042153	0.07991	2.41372	0.030442	-0.25165	-0.11576	-0.1564	-0.00708	-0.09403	-0.30679	-0.07729	-0.03036	0.457334	0.157713	0.073742	0.158605				13	-0.38238	0.276704	0.240624	1.52404	-0.24196	0.255357	0.359211	-0.91414
	14	0.583919	-0.38057	3.31029	-0.03748	-0.44941	2.03471	0.477841	0.128956	-0.0143	0.157017	2.07208	0.964025	0.262651	1.90602	3.49351	0.357472				14	0.080419	-0.04957	2.14094	0.053588	-0.3058	-0.12524	-0.08797	-0.09225	-0.13962	-0.34378	-0.20209	-0.03122	0.247042	0.000737	0.025298	0.162962				14	-0.34338	0.347634	0.12259	1.15897	-0.19488	0.405216	0.253272	-0.79491
	15	0.545809	-0.1071	3.0954	-0.22891	-0.3336	1.63342	0.431415	0.17064	-0.0386	0.138945	1.81358	0.789666	0.164136	1.53677	3.08632	0.250115				15	0.075997	0.063454	1.70443	-0.01471	0.025808	-0.26607	-0.05465	-0.13113	-0.1605	-0.406	-0.17002	-0.00574	0.226673	-0.00181	0.238544	0.08698				15	-0.35238	0.320341	0.307979	1.00248	-0.01242	0.34214	0.435079	-0.44034
	16	0.289157	-0.12951	2.75606	-0.12768	-0.39875	1.26009	0.33318	0.072842	-0.09225	0.083044	1.45214	0.562676	0.079908	1.2733	2.77781	0.170601				16	0.173525	0.045564	1.3533	0.042267	-0.0485	-0.12478	-0.15303	-0.24244	-0.17324	-0.31267	-0.10103	-0.0253	0.315704	0.077125	0.39537	0.063012				16	-0.07815	0.430044	0.267218	0.865424	-0.18181	0.356168	0.249585	-0.27557
	17	0.294816	-0.09474	2.34952	-0.13821	-0.33881	0.846158	0.214864	0.118427	-0.00984	0.09637	1.30219	0.443984	0.008694	0.920144	2.51908	0.051857				17	0.129939	-0.00622	1.10143	0.051141	-0.42719	-0.01082	-0.21685	-0.30802	-0.14838	-0.17912	-0.09188	-0.12408	0.232142	-0.04054	0.11991	0.027657				17	-0.19604	0.442214	0.244529	0.84315	-0.10582	0.001675	0.039589	-0.17884
	18	0.243517	-0.32972	1.98979	-0.10431	-0.31076	0.543703	0.244073	0.066328	0.080147	0.039342	1.03458	0.393373	0.077245	0.746599	2.25031	0.040483				18	0.157431	-0.14351	0.98689	-0.04916	-0.22955	-0.11267	-0.09623	-0.29274	-0.16781	-0.39242	0.005365	-0.17081	0.085441	0.006052	-0.08845	-0.05036				18	-0.13511	0.241112	0.210222	0.599957	-0.09395	0.067474	0.07167	-0.18927
	19	0.230089	-0.23574	1.77052	-0.10952	-0.27918	0.269531	0.172365	0.063339	0.046661	0.013509	0.940214	0.44076	-0.00949	0.614704	2.0199	0.000904				19	0.12088	-0.06828	0.859757	0.221483	-0.11654	-0.04704	-0.09266	-0.30072	-0.05373	-0.36564	-0.0886	-0.0165	0.002077	-0.05128	-0.02151	0.005025				19	-0.09178	0.150327	0.126456	0.472322	-0.21935	-0.10405	0.117805	-0.11784
	20	-0.09952	-0.36548	1.57392	-0.29143	-0.25987	0.143028	0.129681	0.061036	0.105272	0.017616	0.780102	0.379837	-0.07388	0.62305	1.81484	0.051536				20	0.052559	-0.10385	0.895394	0.127216	-0.16721	-0.00118	-0.01774	-0.30915	-0.06349	-0.25615	-0.08509	0.000217	0.164055	-0.02752	-0.10625	-0.04601				20	0.033255	0.250447	0.011322	0.276081	-0.08401	0.037795	0.003888	-0.15219
	21	0.002376	-0.25047	1.39935	-0.07355	-0.31224	-0.0154	0.066617	-0.04915	0.0944	-0.09231	0.749225	0.343046	-0.03325	0.460126	1.66087	0.042417				21	0.224268	-0.01295	0.699063	0.08724	-0.11762	-0.02203	-0.00594	-0.23259	-0.1948	-0.25341	-0.11458	-0.08309	0.137786	-0.02431	-0.21349	-0.04105				21	-0.11883	0.088684	0.215211	0.202784	-0.16513	-0.03965	0.088052	-0.16923
	22	0.031342	-0.17319	1.26829	-0.07865	-0.25573	0.033555	0.061969	0.054262	0.064655	-0.06039	0.626836	0.200372	-0.09133	0.357023	1.4307	-0.01027				22	0.051178	0.187436	0.515476	-0.03643	-0.03491	0.064966	-0.04875	-0.30417	-0.16946	-0.26136	-0.08057	0.009816	0.135425	0.016864	-0.1805	-0.05599				22	-0.02087	0.141835	0.076036	0.033267	0.028645	0.012232	-0.09484	-0.13074
	23	-0.17411	-0.13555	1.05451	-0.07005	-0.23688	-0.04526	0.108961	0.108957	-0.0067	-0.0043	0.520284	0.1839	-0.02545	0.319967	1.24919	-0.00413				23	0.090703	0.04059	0.41679	0.099825	-0.05269	-0.01554	-0.20971	-0.29023	-0.40799	-0.25274	-0.11751	0.029582	0.111387	0.004534	0.007977	-0.08057				23	-0.02432	0.151438	0.122913	-0.03656	0.063518	0.18743	0.01489	-0.12785
	24	-0.14745	-0.28754	0.935817	-0.01015	-0.27224	-0.09893	0.056448	0.053257	-0.01817	0.004979	0.32956	0.101852	-0.10525	0.262531	1.03013	-0.03201				24	0.117021	0.042965	0.305811	-0.07067	0.160752	-0.04567	-0.11536	-0.16715	-0.22106	-0.20929	0.02373	-0.04788	0.063488	-0.06936	0.002952	0.041036				24	-0.06289	0.225253	0.09426	-0.04316	0.181954	-0.10564	-0.11099	-0.14135
	25	-0.09008	-0.33602	0.784883	0.156652	-0.18953	-0.07386	0.070321	0.027409	0.038393	0.005403	0.368796	0.159906	-0.0775	0.118913	0.99959	-0.08465				25	0.125912	-0.00161	0.066768	-0.15194	-0.14948	-0.06695	-0.01244	-0.30368	-0.26159	-0.15267	0.002016	-0.01829	0.071815	-0.1268	-0.18162	-0.04453				25	0.080712	0.130904	0.205193	0.016192	0.219199	-0.25053	-0.15868	-0.00376
	26	-0.06236	-0.10329	0.593148	0.14222	-0.2468	-0.08181	0.036683	0.003363	0.010487	-0.0886	0.272953	0.165142	0.010946	0.046306	0.778337	-0.03736				26	0.103088	0.211035	0.040512	-0.11044	-0.44875	-0.12758	0.1091	-0.15084	-0.20523	-0.12975	-0.00766	0.062619	0.137584	0.029227	-0.23644	0.013341				26	0.090583	0.122983	-0.01972	-0.01255	-0.10591	0.001286	-0.13043	-0.05123
	27	-2.7e-06	-0.04096	0.379595	-0.27459	-0.06077	-0.21471	-0.04517	0.053985	0.109308	-0.01971	0.122563	0.106902	-0.00876	0.061615	0.702865	-0.00746				27	-0.11551	0.121168	0.103032	-0.09561	-0.23105	-0.00796	0.121608	-0.06896	-0.2627	-0.04305	0.073905	0.05399	0.135114	0.117331	-0.16677	0.03219				27	-0.10062	0.248367	-0.05181	0.04097	-0.13563	0.182909	-0.38573	-0.02319
	28	-0.17538	-0.30357	0.199853	-0.09425	-0.02796	-0.10502	-0.10142	0.020742	0.031106	-0.05239	0.1187	0.098179	-0.04809	0.027868	0.539	-0.02174				28	-0.10298	0.001093	0.211521	-0.04435	-0.3889	-0.19708	-0.01239	-0.10961	-0.20571	-0.20051	-0.04754	0.079689	0.12562	0.081109	-0.01699	0.021951				28	-0.0723	0.081125	0.081202	0.018523	-0.04857	0.102299	-0.15039	-0.07479
	29	-0.05391	-0.08491	0.195489	-0.09471	-0.04871	-0.05482	0.060266	0.014691	0.108604	-0.08088	0.120778	0.043009	-0.03928	-0.11828	0.414336	-0.04001				29	-0.14204	0.074176	0.080122	-0.08282	-0.32298	-0.04727	0.087576	-0.13272	-0.23593	-0.1967	0.016794	0.102783	0.232896	0.0088	-0.08973	0.063724				29	-0.03457	0.070191	0.111934	-0.00555	0.081607	-0.22526	-0.04684	0.035269
	30	-0.12851	-0.02812	0.212827	0.184233	-0.0646	-0.12089	0.06139	-0.0292	0.014534	-0.03801	0.096159	0.036592	-0.01094	-0.15162	0.354224	-0.03524				30	0.029294	0.076992	0.187446	0.012281	-0.16772	-0.05062	0.127591	-0.1159	-0.09357	-0.16135	0.024641	0.079263	0.234078	0.084766	-0.19048	-0.00696				30	-0.01487	0.02422	0.10325	-0.05712	-0.06708	0.035719	-0.1145	0.078942
	31	-0.12586	0.139244	0.004499	0.134943	-0.10934	-0.0783	-0.02457	-0.05603	0.034226	-0.04153	0.115194	0.069834	0.044392	-0.05306	0.209581	-0.02253				31	-0.0842	0.097215	-0.00118	-0.04213	-0.31678	-0.11081	0.019189	-0.02566	-0.00095	-0.09891	-0.04797	0.147818	0.094753	0.153514	-0.08502	-0.00461				31	0.001772	-0.01095	0.06643	0.071244	0.038102	-0.01099	-0.11195	-0.01784
	32	-0.09765	-0.11005	0.067457	0.107424	-0.02652	-0.04613	-0.05222	0.046721	0.020577	-0.01846	-0.11758	0.028326	0.039606	-0.17592	0.130591	-0.11057				32	-0.03479	0.085153	0.070542	-0.04	-0.35808	0.022552	0.14718	0.107081	-0.02491	-0.04333	-0.05379	0.037719	-0.03265	0.027593	0.057626	-0.06257				32	-0.03964	-0.14196	-0.27045	-0.02872	0.011296	-0.11411	-0.06504	-0.0773
	33	0.049337	0.070981	-0.10403	-0.04188	-0.01285	-0.02668	0.022325	-0.01152	-0.0504	0.031393	-0.13027	0.016613	0.027584	-0.15606	0.017907	-0.06452				33	0.108995	0.117807	0.029305	0.022132	-0.21153	-0.09142	0.050625	-0.09609	0.023779	-0.08018	-0.05961	0.081756	-0.05108	-0.06048	0.039438	0.055904				33	-0.08661	0.047387	-0.43568	0.011947	-0.02311	-0.1686	0.076248	-0.02087
	34	0.077065	-0.05845	-0.07056	0.05916	0.046415	0.019376	-0.03648	-0.01953	0.051333	-0.07985	-0.12379	-0.03489	-0.0133	-0.04001	-0.04215	-0.0292				34	0.039328	-0.09288	0.123514	0.05672	-0.22489	-0.11419	0.01807	-0.05132	-0.0798	0.097693	-0.03139	0.172912	0.099641	0.017273	0.030906	0.018401				34	-0.07261	0.12194	-0.23935	0.030178	-0.08425	-0.11661	0.0203	0.004381
	35	0.095373	0.182493	-0.12531	0.02331	0.017784	-0.00535	0.034282	0.048844	0.050532	-0.00047	-0.05489	-0.09245	0.064651	0.082934	-0.21212	9.26e-05				35	-0.15805	-0.12705	-0.08185	-0.06063	-0.23761	-0.14913	-0.03429	0.011329	-0.05144	0.108852	-0.09662	0.16765	0.217227	0.0258	0.057024	-0.01804				35	0.039372	-0.03101	0.027415	-0.02519	0.002072	0.135163	0.057828	0.029471
[truncated: 25 more columns]

## Sheet: Aud
R
	8Hz																				14Hz																				4Hz
		Anm1	Anm2	Anm3	Anm4	Anm5	Anm6	Anm7	Anm8	Anm9	Anm10	Anm11	Anm12	Anm13	Anm14	Anm15	Anm16					Anm1	Anm2	Anm3	Anm4	Anm5	Anm6	Anm7	Anm8	Anm9	Anm10	Anm11	Anm12	Anm13	Anm14	Anm15	Anm16					Anm1	Anm2	Anm3	Anm4	Anm5	Anm6	Anm7	Anm8
	1	-0.0451	0.058109	0.196039	0.012287	0.050731	0.106151	0.005267	-0.04131	0.009547	-0.00303	0.076445	0.138059	-0.05062	0.001288	0.121867	0.034267				1	0.066511	0.055846	-0.01227	-0.12328	-0.07273	0.089717	0.13981	0.133174	-0.15864	-0.09537	-0.05438	-0.00438	0.100558	0.078251	-0.08104	0.002416				1	-0.11588	0.152211	0.052949	-0.12926	0.05449	0.052553	-0.01491	0.061081
	2	0.029004	0.056106	0.079448	0.089551	0.021703	0.026424	0.035001	0.022426	-0.0703	0.102772	0.090559	0.10287	0.104121	-0.1129	0.039555	-0.05473				2	0.017433	0.229637	0.068707	0.019657	0.006704	-0.00134	0.077834	0.072831	-0.01472	-0.19109	0.020813	-0.07564	-0.19955	0.019786	-0.05075	-0.06551				2	0.02126	0.124704	-0.0096	-0.12651	0.043135	-0.08821	-0.0273	-0.02186
	3	0.004493	-0.10927	-0.04818	0.100989	-0.04717	0.023169	-0.0177	0.014064	-0.04438	-0.00746	-0.02935	0.03141	-0.05949	-0.1847	0.018603	0.036679				3	0.076158	0.058634	-0.05656	0.128402	0.040116	0.104479	-0.0468	-0.14598	0.12787	0.016197	0.073021	-0.09377	-0.23842	0.039829	-0.00169	0.010785				3	-0.0167	0.095832	-0.23038	0.217347	-0.02864	-0.22585	0.13473	0.133012
	4	-0.092	0.068255	-0.08277	-0.00192	0.034472	-0.09561	0.018419	-0.03819	0.046972	-0.06946	-0.01044	-0.12145	-0.01288	0.064518	0.000916	0.013867				4	-0.05922	-0.10399	0.073773	-0.0019	0.001653	0.031058	-0.08714	0.081464	0.074506	0.133581	-0.01295	0.133839	0.059258	-0.12622	0.015701	0.0539				4	0.051647	-0.14263	-0.07406	0.093759	-0.06445	0.115644	0.013352	-0.07733
	5	0.103598	-0.0732	-0.14453	-0.2009	-0.05974	-0.06013	-0.04099	0.043006	0.058159	-0.02283	-0.12721	-0.15089	0.018872	0.231799	-0.18094	-0.03008				5	-0.10088	-0.24013	-0.07365	-0.02288	0.024258	-0.22391	-0.08371	-0.14149	-0.02902	0.136686	-0.0265	0.039945	0.278155	-0.01165	0.11777	-0.00159				5	0.05967	-0.23012	0.261091	-0.05533	-0.00454	0.145863	-0.10588	-0.09491
	6	-0.01205	-0.15579	0.010916	-0.03859	0.123495	-0.03547	0.038075	-0.00061	0.024534	-0.08188	-0.13022	-0.29003	0.035198	0.21066	0.00762	-0.09721				6	0.016064	-0.05783	-0.00253	0.108985	-0.1293	-0.07362	0.012993	-0.23879	0.190133	0.114807	0.038855	0.033985	0.101259	-0.11046	0.01224	0.090394				6	-0.00525	-0.31996	0.319942	-0.12351	-0.32142	-0.01612	-0.0275	0.086668
	7	0.107931	-0.08519	-0.13869	-0.14423	0.126776	-0.25633	0.056007	-0.03056	-0.04981	-0.02798	-0.25137	-0.18118	-0.04397	-0.04138	-0.02707	-0.06027				7	-0.1755	-0.03093	-0.10746	-0.08909	-0.06354	-0.19616	-0.1629	0.010787	0.665874	0.087785	-0.02079	-0.06653	0.274794	-0.01288	0.026345	0.0871				7	-0.20285	-0.47927	0.242022	-0.12457	-0.0826	-0.17787	-0.26086	-0.13113
	8	0.454976	0.278404	0.193094	1.08336	0.321718	0.454675	-0.12892	-0.05327	-0.02226	0.075261	0.165938	0.168703	-0.18234	0.582961	0.293843	-0.038				8	0.2334	0.025104	0.057258	-0.11676	-0.06813	-0.00788	0.0891	0.490949	1.03787	-0.23136	-0.16408	-0.14585	0.136143	0.504472	-0.12576	0.288895				8	-0.32763	-0.23182	0.146323	-0.02781	-0.21356	0.02715	-0.27681	-0.29496
	9	1.06812	1.48186	1.36041	3.03072	1.58539	1.97021	0.121649	-0.05275	1.1173	0.332959	1.91231	1.64283	0.762889	2.67291	1.81305	0.265448				9	2.24724	0.704063	1.41642	0.061383	0.164505	-0.11824	1.19968	1.40982	0.900224	0.146493	0.930083	-0.02263	0.914794	2.04133	-0.35505	0.664392				9	-0.42894	1.4525	0.426684	0.748392	-0.26488	0.98352	0.063735	-0.59961
	10	1.11164	2.01803	2.11609	4.67204	2.23519	2.75398	0.265799	0.11584	1.84133	0.596217	2.79044	2.87992	0.912601	4.12381	2.63627	0.391517				10	3.62476	0.96398	2.56797	0.287786	-0.07723	-0.02512	2.09824	1.69975	0.566453	0.562371	1.53916	0.272462	1.4928	2.53146	-0.23438	0.831811				10	-0.46323	3.18313	0.87542	1.99965	-0.03711	1.38376	0.53702	-0.53044
	11	0.971388	1.98932	2.55547	4.86624	2.1255	2.91251	0.194546	0.248252	1.90044	0.684222	3.16372	3.84878	0.910442	4.25064	3.07649	0.479435				11	3.69395	0.861583	2.91127	0.370605	0.011158	0.264124	2.10441	1.53525	0.389779	0.352266	1.45248	0.367926	1.07382	2.02713	0.046379	0.843444				11	-0.30131	4.17467	0.910158	1.9618	-0.06868	1.50574	0.604214	-0.59167
	12	0.624699	2.01568	2.42252	4.22659	1.81451	2.30769	0.153855	0.510284	1.92355	0.500745	2.93629	3.95057	1.19303	3.30858	2.83965	0.651297				12	3.20377	0.609885	2.69976	0.326002	0.419848	0.16757	1.88153	1.19052	0.416259	0.350977	1.36412	0.572721	0.60256	1.62628	0.109843	0.817514				12	-0.19011	4.69552	0.526028	2.04644	-0.03166	1.39962	0.367659	-0.44549
	13	0.704823	1.48615	2.30584	3.44747	1.47918	1.78569	0.17299	0.455187	1.66553	0.323195	2.53022	3.47139	1.22043	2.31522	2.27016	0.532779				13	2.5762	0.419824	2.14793	0.523769	0.35654	0.061369	1.63532	0.976834	0.37364	0.333001	1.17876	0.466327	0.33298	1.30386	0.054946	0.786086				13	-0.2579	4.95285	0.852868	1.90257	-0.01741	1.47268	0.423158	-0.32449
	14	0.35705	1.28652	1.98347	2.76635	1.14147	1.49603	0.214013	0.361858	1.45521	0.334756	2.17718	2.82225	0.943899	1.78343	1.65675	0.491197				14	2.2233	0.170111	1.78108	0.297101	0.361095	-0.14635	1.52558	0.753309	0.227725	0.161497	1.00795	0.460918	0.228594	0.863003	0.232271	0.693792				14	-0.13135	5.1796	0.564972	1.51535	0.035683	1.3164	0.554377	-0.12607
	15	0.143129	1.22147	1.82905	2.33252	1.02181	1.26175	0.066472	0.318871	1.2849	0.354083	1.76011	2.42087	0.835613	1.54342	1.47052	0.313609				15	1.78195	0.255277	1.31207	0.066476	0.699913	-0.13585	1.26937	0.672465	0.099183	0.20407	0.82386	0.528274	0.485965	0.890808	0.482603	0.533143				15	-0.07213	4.71282	0.582097	1.28452	0.12377	0.9216	0.284838	0.042015
	16	0.205297	0.990821	1.5535	1.9374	0.720483	1.20816	-0.0097	0.238042	1.06925	0.180594	1.42529	2.04614	0.695886	1.5358	1.2037	0.191295				16	1.59178	0.097887	1.16083	0.07141	0.315462	-0.10975	0.95701	0.458991	0.052454	0.229005	0.790628	0.193912	0.687891	0.765433	0.781101	0.457497				16	-0.02149	4.09001	0.492168	0.997632	-0.01312	0.682341	0.211141	0.176238
	17	0.291062	0.857703	1.27515	1.70959	0.650763	0.893534	0.057355	0.172444	0.892553	0.200882	1.29802	1.67962	0.549242	1.47509	1.15685	0.144345				17	1.39146	0.034169	0.796756	-0.07953	-0.15819	-0.01923	0.872018	0.359576	-0.07231	0.186907	0.607112	0.196451	0.457115	0.560341	0.37146	0.345041				17	-0.25399	3.47043	0.474016	0.944482	0.003123	0.504363	0.208777	-0.1326
	18	0.279851	0.467241	1.13673	1.56171	0.51061	0.725503	0.160592	0.157478	0.759044	0.148564	1.17101	1.46797	0.552	1.02385	1.07738	0.16905				18	1.39367	0.038491	0.811931	-0.0056	0.055022	-0.11006	0.733074	0.272391	-0.18875	-0.03083	0.727191	0.06142	0.371959	0.416526	0.097426	0.179001				18	-0.10657	2.90347	0.338813	0.729461	-0.17911	0.275429	-0.13306	-0.1902
	19	0.234324	0.722386	1.20749	1.34129	0.501809	0.537957	0.050499	0.251222	0.612082	0.055649	1.0573	1.3196	0.622264	0.939053	1.25491	0.129216				19	1.11774	0.222106	0.698235	0.215354	0.247552	0.125543	0.665895	0.288822	-0.02251	-0.15584	0.642989	0.262028	0.191347	0.484954	0.147664	0.260771				19	-0.02175	2.55937	0.098473	0.447938	-0.13621	0.174591	-0.10839	0.102405
	20	0.052768	0.569467	1.0441	1.17511	0.349456	0.426175	0.033724	0.086663	0.577806	0.077057	0.951495	1.23012	0.375101	0.857435	1.2286	0.189783				20	1.04269	0.048934	0.518006	0.094017	0.100969	-0.03499	0.748934	0.155269	-0.10313	0.081633	0.417926	-0.00147	0.651145	0.530091	0.021352	0.22146				20	-0.0689	2.12222	0.071782	0.346048	0.034046	0.195572	-0.06763	-0.02065
	21	0.193709	0.590485	1.00081	1.0286	0.2334	0.396074	0.027863	0.072526	0.444841	0.08937	0.895455	1.07705	0.311986	0.665956	0.949671	0.058216				21	0.843733	0.107149	0.384605	-0.0151	0.112582	0.045697	0.599011	0.249646	-0.05496	0.182667	0.260594	0.198664	0.457629	0.40002	-0.10344	0.207228				21	-0.18123	2.07516	0.181978	0.155541	-0.11816	0.165645	0.048381	-0.002
	22	0.300036	0.480481	0.800499	0.982637	0.323746	0.487674	0.099838	0.17237	0.407563	0.062614	0.80476	0.852464	0.187395	0.541976	0.788011	0.068908				22	0.653024	0.351193	0.377248	-0.101	0.127547	-0.02488	0.504332	0.081184	-0.3571	-0.02981	0.289239	0.026281	0.443992	0.293502	-0.12858	0.114099				22	-0.02903	1.60625	0.128633	0.125097	0.124783	0.37084	-0.25276	-0.0051
	23	-0.2988	0.265364	0.757123	0.753049	0.249141	0.347431	0.035977	0.135173	0.356516	0.057138	0.731695	0.646979	0.284029	0.543997	0.918124	0.181836				23	0.445468	0.170619	0.358442	0.079527	0.238504	-0.05802	0.392794	0.091759	-0.46046	-0.09499	0.158122	0.156826	0.348542	0.24791	0.081511	0.147769				23	-0.03941	1.59798	0.104241	0.000935	0.064913	0.542957	-0.09915	0.05413
	24	0.028636	0.150493	0.727352	0.842581	0.219216	0.296379	0.011471	0.064249	0.300761	0.014824	0.435405	0.535311	0.141988	0.472179	0.800654	-0.03904				24	0.530191	0.158571	0.180528	-0.12722	0.293522	-0.22115	0.322138	0.129894	-0.40275	-0.02671	0.192565	-0.00464	0.438059	0.373095	0.08242	0.13033				24	-0.18719	1.33928	-0.02555	-0.09483	0.196883	0.097049	-0.31241	-0.00321
	25	0.037626	0.142913	0.426375	0.832478	0.139109	0.361632	0.076469	0.102257	0.225436	0.008166	0.575626	0.423743	0.081567	0.361441	0.731687	0.046759				25	0.405392	-0.08553	0.014446	-0.48067	-0.11502	-0.1569	0.337794	-0.06249	-0.37787	-0.0398	0.253227	0.096293	0.382542	0.137924	-0.09963	0.086779				25	-0.00151	1.1661	0.29684	0.075628	0.415662	0.096621	-0.2518	0.299701
	26	0.106067	0.208321	0.268446	0.557541	0.042328	0.15778	0.035925	0.076591	0.20758	0.055091	0.421571	0.427221	0.078241	0.408536	0.689454	0.094505				26	0.402276	0.238091	-0.03459	-0.30296	-0.22551	-0.10953	0.44212	0.231781	-0.28208	-0.00846	0.268436	0.182461	0.427468	0.06844	-0.20975	0.237591				26	-0.07252	1.08402	0.215687	0.061936	0.048944	0.457272	-0.48271	0.190158
	27	-0.06787	-0.11202	0.168572	0.25864	0.205789	0.00318	0.024971	0.067109	0.229957	0.107982	0.399422	0.36683	0.07674	0.227817	0.598533	0.175855				27	0.216468	-0.03015	0.002601	-0.07293	-0.07209	-0.1588	0.434398	0.173605	-0.26039	0.0446	0.353784	-0.1177	0.236114	0.245929	-0.0503	0.058144				27	-0.14762	0.920259	-0.07359	0.118477	-0.0604	0.479219	-0.46031	0.21688
	28	-0.18212	-0.06911	0.045625	0.356446	0.231408	0.191637	-0.02024	0.107111	0.094264	0.028121	0.268157	0.1302	0.022163	0.049926	0.487557	0.008941				28	0.03944	-0.21119	0.30259	-0.11748	-0.23087	-0.31116	0.221206	0.125364	-0.31227	-0.08858	0.18843	-0.06727	0.291518	0.175935	-0.06589	0.096601				28	-0.10437	0.718948	0.092581	0.048227	-0.11589	0.148389	-0.15146	0.051232
	29	-0.23948	0.055533	0.064099	0.136756	0.057477	0.230419	0.106818	0.078402	0.131094	-0.01292	0.274252	0.206662	0.110353	0.024085	0.315891	0.03765				29	0.034305	0.09212	0.258044	-0.05779	-0.23499	-0.12673	0.32161	-0.0131	-0.32675	-0.20033	0.021289	-0.0279	0.470287	0.305026	-0.1876	0.024341				29	-0.17506	0.490287	0.003829	0.051074	-0.07511	-0.13499	-0.03896	0.113611
	30	-0.15899	-0.11605	0.250158	0.288033	-0.07562	0.112585	0.023271	0.069255	0.020181	-0.00295	0.23225	0.087202	0.255599	-0.07864	0.268683	0.007295				30	-0.04372	0.255088	0.278854	-0.13661	-0.00317	-0.13573	0.371848	-0.00694	-0.33068	-0.12325	0.14656	-0.03275	0.340912	0.263112	-0.38572	-0.04775				30	-0.10394	0.193357	0.174643	0.030715	-0.04443	0.086104	-0.15695	0.127479
	31	-0.0525	0.006996	0.211972	0.049735	0.004185	0.114411	0.013994	-0.00595	-8.8e-05	-0.02852	0.075658	0.104954	0.038377	-0.08557	0.186178	-0.0229				31	0.019311	0.082658	0.034907	-0.16498	-0.29328	-0.01505	0.237386	0.151821	-0.1987	-0.06251	-0.01502	-0.02164	0.173653	0.129535	-0.06642	0.004378				31	-0.10518	0.165091	-0.13649	-0.10972	0.012585	0.040252	-0.04385	0.075152
	32	-0.02005	0.014156	0.072327	0.130673	-0.01091	0.006735	0.030553	0.041601	-0.04699	0.047363	0.035187	0.043661	0.189239	-0.15866	0.130122	-0.10109				32	0.061773	0.22722	0.15524	-0.0253	-0.18512	-0.11169	0.191756	0.104093	0.052557	-0.10017	0.018316	-0.058	-0.17175	0.063086	0.01068	-0.06384				32	0.000342	0.140197	-0.28305	-0.13182	-0.05326	-0.12349	-0.01062	0.034522
	33	-0.06061	-0.16189	-0.0714	0.11492	-0.02894	0.006575	0.015806	0.008409	-0.0487	-0.02481	-0.0585	0.009143	-0.03691	-0.20736	0.08095	-0.02254				33	0.059686	0.023536	-0.05347	0.030613	-0.15912	-0.05241	0.005579	-0.13312	0.174592	0.05982	0.015613	0.023264	-0.10557	0.145796	-0.01844	0.004038				33	-0.07214	0.043011	-0.34191	0.204327	-0.06319	-0.22055	0.097917	0.172716
	34	-0.02124	-0.03593	-0.13025	0.04914	0.013718	-0.09436	0.032432	-0.0101	0.039116	-0.09804	-0.09019	-0.1203	-0.02591	0.04127	0.014567	-0.0423				34	-0.0293	-0.14086	0.073041	-0.09022	-0.23938	-0.20318	-0.06635	0.085689	0.070013	0.119328	-0.033	0.134517	0.186765	-0.1058	0.01497	0.039322				34	-0.02716	-0.08926	-0.21587	0.084641	-0.06279	0.093868	-0.01687	-0.05583
	35	0.110647	0.018376	-0.10572	-0.11487	-0.04764	-0.11932	-0.04095	0.070928	0.067446	-0.05899	-0.16386	-0.13206	0.048191	0.252913	-0.16903	-0.07032				35	-0.16447	-0.21898	-0.06449	-0.07274	-0.17525	-0.3843	-0.0851	-0.12543	-0.05802	0.191806	-0.02991	0.079969	0.455984	0.007933	0.093896	0.020535				35	0.039282	-0.23241	0.230233	-0.02333	0.007514	0.128643	-0.12533	-0.05095
L
	8Hz																				14Hz																				4Hz
		Anm1	Anm2	Anm3	Anm4	Anm5	Anm6	Anm7	Anm8	Anm9	Anm10	Anm11	Anm12	Anm13	Anm14	Anm15	Anm16					Anm1	Anm2	Anm3	Anm4	Anm5	Anm6	Anm7	Anm8	Anm9	Anm10	Anm11	Anm12	Anm13	Anm14	Anm15	Anm16					Anm1	Anm2	Anm3	Anm4	Anm5	Anm6	Anm7	Anm8
	1	-0.03822	-0.01039	0.025495	0.207208	0.000572	0.06628	0.100481	-0.15505	-0.05858	-0.01062	0.048029	0.104791	0.025475	0.100218	-0.05505	0.075655				1	0.042738	0.174507	0.026549	-0.13413	-0.04079	0.084091	0.126508	0.066427	0.046806	0.001617	-0.03627	-0.00327	0.114228	0.128045	-0.10498	-0.02479				1	-0.04913	0.126508	0.096016	-0.22126	0.104393	0.047419	0.139191	0.137901
	2	-0.1793	0.128399	0.205884	0.079703	0.01242	0.03973	0.018416	0.066055	-0.03861	0.121632	0.002578	0.062097	-0.02379	0.080391	0.11089	-0.04796				2	-0.13118	0.068323	0.1359	-0.05862	-0.12419	0.00463	0.081715	0.111464	0.003558	-0.10105	0.024445	-0.02821	-0.19179	0.014948	0.061032	-0.00103				2	0.05974	0.081715	-0.04265	0.056778	0.031328	-0.04982	-0.28987	-0.28166
	3	-0.05412	-0.14107	-0.01533	-0.03353	-0.03063	-0.01424	-0.0998	-0.04211	-0.06708	0.076914	-0.01139	0.030608	-0.02584	-0.23808	-0.0066	0.000123				3	0.077082	0.160251	-0.05966	0.089679	0.162757	0.134583	0.02963	-0.02427	0.038023	0.099235	-0.02867	-0.0317	-0.15609	-0.0433	0.020548	-0.00964				3	0.006097	0.02963	-0.15025	0.106759	-0.03106	-0.16328	0.085089	0.040834
	4	0.034464	0.008201	0.031054	-0.04773	0.030618	-0.08605	0.040484	-0.00247	0.019306	-0.10424	-0.02833	-0.04109	-0.04478	-0.12929	0.036605	0.020338				4	0.03175	-0.0152	-0.02486	0.16286	0.118994	-0.05032	-0.18017	0.015369	-0.05325	-0.11513	-0.02292	-0.00632	0.147555	-0.03904	-0.00117	0.059615				4	0.010469	-0.18017	-0.005	0.13015	-0.05205	0.10859	0.055478	0.074481
	5	0.237178	0.014867	-0.2471	-0.20566	-0.01298	-0.00572	-0.05958	0.13357	0.144966	-0.08369	-0.01089	-0.1564	0.068928	0.186758	-0.08585	-0.04816				5	-0.02039	-0.38788	-0.07793	-0.0598	-0.11678	-0.17299	-0.05768	-0.16899	-0.03513	0.115322	0.063419	0.069504	0.086106	-0.06066	0.024569	-0.02416				5	-0.02718	-0.05768	0.101879	-0.07243	-0.05262	0.057087	0.010115	0.02844
	6	0.244281	-0.1568	-0.16939	0.098193	0.017104	0.06177	0.03583	0.011658	0.06183	-0.11861	0.0096	-0.14782	0.226733	0.061744	-0.19374	-0.02099				6	-0.02397	-0.14524	-0.11684	0.128171	-0.10634	-0.11703	-0.04559	-0.20083	-0.01184	0.14446	-0.03643	-0.10273	0.115354	0.119797	0.013713	0.073097				6	0.085397	-0.04559	0.249271	-0.23999	-0.18969	-0.26155	-0.23427	0.001453
	7	-0.05384	-0.04769	-0.14209	-0.04859	0.223502	-0.12537	-0.00731	0.005979	0.069488	0.013229	-0.08972	0.023198	0.061927	0.075788	0.13929	-0.00696				7	-0.00822	0.031517	-0.08388	0.144787	-0.10577	-0.24053	-0.14632	0.028772	-0.14582	0.152481	-0.02531	-0.03459	0.168291	0.123317	0.033686	0.081017				7	-0.08878	-0.14632	0.04162	-0.19874	-0.21235	-0.0628	-0.23084	-0.2957
	8	0.081479	-0.27111	-0.24787	-0.20811	0.189152	-0.15542	-0.14053	-0.1002	-0.00816	0.001705	-0.29865	-0.13782	-0.35454	0.213882	-0.05979	-0.30996				8	0.092093	-0.02328	-0.07583	-0.02744	-0.14076	-0.08864	-0.31615	-0.04426	-0.2963	-0.01898	-0.14072	-0.28361	-0.19525	0.119811	-0.13998	-0.17537				8	-0.32813	-0.31615	0.094931	-0.10897	-0.21847	-0.25396	-0.2259	-0.38772
	9	0.247424	-1.0722	0.26697	-0.20328	0.358606	0.313722	-0.21254	-0.23109	-0.20763	0.046098	-0.19763	0.282642	-0.54792	1.11342	-0.03471	-0.25819				9	0.348657	0.347365	0.459547	-0.20189	0.132335	-0.14803	0.135362	-0.34894	-0.23523	-0.52001	-0.19706	-0.46226	-0.22431	0.477674	-0.19659	-0.12236				9	-0.82723	0.0270724	-0.1652	0.115934	-0.21675	-0.34299	-0.09119	-0.3445
	10	0.209838	-0.99169	0.563252	0.016179	0.329205	0.67113	-0.09459	-0.35798	0.05148	0.047223	0.107214	0.680619	-0.51874	1.49913	0.650308	-0.10614				10	0.653208	0.334416	1.21301	-0.08915	-0.35765	-0.08566	0.493473	-0.08416	-0.10003	-0.27956	-0.08576	-0.20368	-0.00242	0.798964	-0.21043	0.215413				10	-1.04851	0.0986946	0.064506	0.956437	-0.17277	-0.05614	0.08527	-0.3915
	11	0.308477	-0.64345	0.797992	0.487722	0.28391	0.754138	0.000408	-0.12381	0.391447	0.233344	0.143308	1.02109	-0.28897	1.01734	0.562414	-0.08534				11	0.799276	0.495259	1.55341	0.13723	-0.35933	0.205031	0.797284	0.089058	-0.41651	-0.22732	0.023594	-0.00861	0.238634	0.778962	0.008421	0.341408				11	-0.65067	0.159457	0.09353	1.12079	-0.06583	-0.2617	0.147278	-0.06211
	12	0.583727	0.309234	0.742283	0.337917	0.302644	0.670201	0.100972	0.269612	0.658876	0.205786	0.159124	1.11379	0.149898	0.608237	0.452814	0.035002				12	0.632297	0.234532	1.44742	0.174542	0.066663	0.091341	0.651446	0.098337	-0.16316	-0.16223	0.172211	0.286558	0.162926	0.551056	0.128164	0.300795				12	-0.48621	0.130289	0.15818	1.14588	-0.16855	-0.18819	0.022112	0.218574
	13	0.316624	0.192605	0.730171	0.208091	0.164378	0.592629	0.306483	0.241495	0.661291	0.196921	0.180298	0.901127	0.745546	0.127147	0.278731	0.063271				13	0.422856	0.295813	1.10444	0.377743	-0.13936	-0.15574	0.739788	0.062223	-0.14406	-0.09103	0.231212	0.26905	0.099277	0.351082	-0.07888	0.265167				13	-0.07394	0.147958	0.413332	1.03919	-0.36739	-0.54342	0.044564	0.122675
	14	0.015198	-0.05601	0.663258	0.215974	0.103237	0.655181	0.353734	0.18469	0.603359	0.289457	0.269794	0.620471	0.553982	0.135706	0.062873	0.109709				14	0.348746	0.0218	0.933693	0.168521	-0.22481	-0.13361	0.70427	0.001997	-0.15447	-0.08218	0.133495	0.185442	0.13193	0.291994	0.013556	0.387957				14	-0.44691	0.140854	0.164984	0.806897	-0.07937	0.002715	0.227728	0.472107
	15	-0.01937	0.100931	0.708657	0.074893	0.167394	0.574875	0.139631	0.127698	0.479144	0.150123	0.163018	0.529211	0.407515	0.280034	-0.04879	0.155868				15	0.264182	0.177779	0.729698	0.082158	0.126665	-0.21364	0.710687	-0.01748	-0.23112	-0.0453	0.048623	0.298454	0.276415	0.415055	0.152699	0.353139				15	-0.44227	0.142137	0.362061	0.946585	0.162102	0.016604	0.24342	0.426637
	16	0.445396	0.02074	0.486763	0.063261	-0.00891	0.576893	0.212667	0.188717	0.432745	0.106953	0.208063	0.145171	0.443305	0.343414	-0.04053	0.006227				16	0.201608	0.14847	0.429201	0.060455	0.061516	-0.14477	0.642126	0.022706	-0.30325	0.069268	0.109217	0.194345	0.566801	0.38809	0.233285	0.263794				16	-0.05903	0.128425	0.25487	0.831359	-0.10959	0.082751	-0.05367	0.431601
	17	0.646269	0.091808	0.373948	0.119839	0.103065	0.466384	0.225887	0.084284	0.463523	0.195518	0.215397	0.126218	0.266967	0.268829	0.16587	0.053055				17	0.182766	0.07868	0.320228	0.144926	-0.43208	0.01383	0.576404	-0.02563	-0.35968	-0.04876	0.146888	-0.21187	0.479299	0.416054	0.205334	0.244147				17	-0.20897	0.115281	0.348999	0.69915	-0.24595	-0.03929	-0.15519	0.232842
	18	0.13782	-0.09602	0.325934	0.079722	0.096551	0.431226	0.308782	0.068193	0.450749	0.126008	0.107978	0.12359	0.557836	0.257019	0.279539	0.099831				18	0.275401	-0.01103	0.361276	0.034557	-0.26952	-0.22345	0.618755	-0.06161	-0.5118	-0.04705	0.117014	-0.1386	0.563437	0.213423	-0.18089	0.11714				18	-0.22898	0.123751	0.313273	0.477434	-0.29913	-0.28188	-0.25576	0.20668
	19	0.42606	0.010263	0.394142	0.091964	0.085876	0.189015	0.239482	0.15723	0.381342	0.144444	0.168373	0.233397	0.286718	0.276098	0.518398	0.125905				19	0.122031	0.203742	0.487142	0.255188	-0.10492	-0.0433	0.477687	-0.16692	-0.32417	-0.08007	-0.02979	-0.10914	0.293139	0.502472	-0.0002	0.145647				19	-0.04782	0.0955374	0.084648	0.224895	-0.21715	-0.18956	-0.19965	0.222333
	20	-0.21926	-0.2122	0.372917	-0.0001	0.125645	-0.00715	0.146166	0.079056	0.39629	0.23613	0.205469	0.365451	0.228821	0.241217	0.589995	0.100808				20	0.105314	0.181506	0.249053	0.191453	0.002212	-0.19906	0.529595	-0.03452	-0.3185	-0.01548	-0.03031	0.108541	0.579801	0.602659	0.18502	0.180808				20	-0.03629	0.105919	-0.07769	0.129619	-0.23	-0.19226	-0.32559	0.078297
	21	0.016639	0.004197	0.442636	0.006171	0.052348	0.018619	0.076261	0.097481	0.25299	0.142906	0.203741	0.273881	0.25554	0.224223	0.440703	0.085727				21	-0.03076	0.191918	0.328996	0.131622	0.01006	-0.05519	0.393551	0.011417	-0.14058	-0.07329	0.125564	-0.03903	0.661211	0.389667	-0.12151	0.133296				21	0.024425	0.0787102	0.268002	0.09949	-0.39957	-0.08448	-0.16582	0.224536
	22	0.163982	-0.04856	0.278392	-0.05031	0.171727	0.119998	0.132735	0.081432	0.267808	0.133327	0.087723	0.418589	0.044519	-0.00844	0.207122	0.018815				22	-0.04717	0.302559	0.161385	0.051031	0.130474	-0.26277	0.425344	-0.0127	-0.39084	-0.08752	0.047475	0.001384	0.489235	0.337262	-0.28582	0.142303				22	-0.09283	0.0850688	0.111836	-0.10652	-0.02977	0.286076	-0.26917	0.155826
	23	-0.36004	-0.05962	0.32013	0.063886	0.090599	-0.04613	0.111835	0.091325	0.189641	0.090047	0.061399	0.166719	0.249012	0.168322	0.200167	0.009134				23	-0.03512	0.423293	0.18133	0.139012	0.019413	-0.23045	0.16541	-0.12647	-0.57606	-0.15026	0.015645	-0.05146	0.247769	0.267566	-0.01189	0.165806				23	-0.1103	0.033082	0.079087	-0.09901	0.089649	0.216876	-0.30647	0.085749
	24	-0.3254	-0.02594	0.3036	0.098297	-0.01868	0.022365	0.108063	0.103376	0.155063	0.140636	0.013603	0.194395	0.165933	0.088041	0.225542	-0.00996				24	0.06686	0.221833	0.094169	-0.12512	0.141524	-0.27383	0.187862	-0.10656	-0.40044	-0.18759	-0.05098	-0.03529	0.417182	0.268237	-0.02968	0.08994				24	0.145513	0.0375724	0.060534	-0.06181	0.128884	-0.06878	-0.2677	0.087668
	25	-0.19612	0.102703	0.014067	0.380962	0.098291	0.152801	0.096082	0.238415	0.131521	0.130991	-0.0057	0.1696	-0.14048	0.190038	0.281183	-0.01216				25	0.035552	-0.00712	-0.10269	-0.23761	-0.25743	-0.34631	0.233869	0.027417	-0.45781	-0.06918	0.053009	0.008484	0.317819	0.123937	-0.11414	0.133767				25	0.072914	0.0467738	0.212947	-0.00854	0.065796	-0.16435	-0.41418	0.296186
	26	0.097587	-0.11689	0.072181	0.076472	-0.04134	-0.00036	0.062968	0.040407	0.123124	-0.05671	-0.13368	0.268236	-0.02048	0.249369	0.335085	0.075111				26	-0.05501	0.360229	0.012472	-0.01856	-0.49342	-0.08015	0.383207	0.032776	-0.39238	-0.10098	0.01868	0.048321	0.136946	0.215209	-0.12348	0.099932				26	0.210351	0.0766414	0.168759	-0.07993	-0.17687	0.181431	-0.45068	0.23802
	27	-0.02782	-0.29108	-0.01599	0.016589	0.179007	0.010933	0.030594	0.040658	-0.01557	0.094593	-0.15746	0.218021	-0.07348	0.099101	0.384238	0.074486				27	-0.15946	0.027626	-0.16431	-0.08083	-0.22113	-0.27371	0.2844	0.135896	-0.53873	-0.035	0.089881	0.021327	0.148681	0.222202	-0.14344	0.058749				27	-0.05007	0.05688	0.084495	-0.05914	-0.18515	0.252564	-0.39685	0.156576
	28	-0.31352	0.033048	-0.11692	-0.18122	0.10927	0.197049	0.056106	0.126547	0.000213	0.000116	-0.14416	0.169304	-0.10011	0.207655	0.264378	-0.03189				28	-0.08382	0.024505	0.174739	-0.11919	-0.28257	-0.45393	0.137538	-0.00048	-0.44259	-0.02117	-0.0381	0.126591	0.247254	0.154339	0.036	0.153412				28	-0.15212	0.0275076	0.224452	0.045173	-0.02829	-0.16048	-0.25966	0.165028
	29	-0.07606	0.04218	-0.02486	-0.0742	0.067778	0.03832	0.160453	0.115864	0.008278	-0.00253	-0.07517	0.179137	0.126522	-0.22106	0.118069	0.009007				29	-0.08241	0.082486	0.152903	-0.15005	-0.32458	-0.0347	0.196379	0.016411	-0.37303	-0.13959	0.049283	0.055027	0.349381	0.079961	0.04758	-0.0559				29	0.050655	0.0392758	-0.13518	-0.04516	0.075259	-0.20718	-0.04251	0.13565
	30	-0.14407	-0.11801	-0.00101	0.199626	0.06571	0.008835	0.154845	-0.00589	-0.0793	-0.00625	0.018418	0.113298	0.153641	-0.17041	0.133175	0.056589				30	-0.12155	-0.09469	0.190363	0.026624	-0.16904	-0.20315	0.339574	-0.02608	-0.34767	-0.14172	0.128697	0.346623	0.221154	0.366924	-0.23198	-0.01113				30	-0.13554	0.0679148	0.231935	0.002336	-0.06601	-0.10385	-0.2205	0.00173
	31	-0.06855	0.009601	0.032922	0.197598	-0.03107	0.092733	0.105362	-0.08761	-0.08664	-0.0614	0.004661	0.06444	0.116275	-0.03574	0.00638	0.000331				31	0.017927	0.202136	0.031448	-0.10057	-0.27031	0.0045	0.237303	0.101196	0.02639	0.047892	-0.07674	0.088149	0.128295	0.123476	-0.04409	-0.07778				31	-0.07517	0.237303	-0.20413	-0.1572	0.086116	0.011311	0.114048	0.160589
	32	-0.2538	0.125174	0.234321	0.108277	0.019891	0.062053	0.045334	0.152187	-0.04643	0.107093	-0.06976	0.028118	0.107826	-0.02004	0.180029	-0.07575				32	-0.08461	0.076259	0.199655	-0.01611	-0.3714	-0.05455	0.199982	0.157903	0.061605	-0.04947	0.034652	0.067176	-0.17223	0.068775	0.174099	0.012334				32	0.096455	0.199982	-0.34031	-0.01656	-0.01304	-0.10246	-0.30245	-0.24483
	33	-0.05571	-0.1402	-0.02649	-0.0603	0.004088	-0.02491	-0.03223	0.007827	-0.0946	0.074465	-0.07034	0.021464	0.050434	-0.29	0.058659	-0.05151				33	0.109114	0.155672	-0.09403	0.066412	-0.07075	-0.05027	0.059891	-0.04425	0.04511	0.075926	-0.10431	0.099715	-0.15472	0.005166	0.094062	0.01351				33	-0.04258	0.059891	-0.06505	0.072498	-0.07746	-0.1527	0.055438	0.12203
	34	0.105932	-0.00313	-0.04347	-0.02065	0.037448	-0.09887	0.027618	0.027836	0.009711	-0.14273	-0.11526	-0.04688	-0.02356	-0.11324	0.087628	-0.03825				34	0.032082	-0.01306	-0.02018	0.201542	-0.1099	-0.21918	-0.10106	0.004483	-0.07003	-0.08429	-0.08004	0.084628	0.196785	0.023294	0.02724	0.079299				34	0.013481	-0.10106	-0.02935	0.107176	-0.03865	0.076064	0.030581	0.152709
	35	0.136819	0.10547	-0.29058	-0.21025	-0.02044	0.023362	-0.02614	0.202032	0.119856	-0.08686	-0.07053	-0.10961	0.143349	0.178066	-0.06473	-0.06542				35	0.007704	-0.43039	-0.04255	0.005299	-0.36044	-0.27622	-0.04044	-0.16179	-0.04171	0.0655	0.005178	0.172179	0.230718	-0.04069	0.054416	-0.01594				35	-0.09528	-0.04044	0.122048	-0.13251	-0.08959	-0.02226	-0.01813	0.095846
[truncated: 25 more columns]

## Sheet: V1
R
	8Hz																				14Hz																				4Hz
		Anm1	Anm2	Anm3	Anm4	Anm5	Anm6	Anm7	Anm8	Anm9	Anm10	Anm11	Anm12	Anm13	Anm14	Anm15	Anm16					Anm1	Anm2	Anm3	Anm4	Anm5	Anm6	Anm7	Anm8	Anm9	Anm10	Anm11	Anm12	Anm13	Anm14	Anm15	Anm16					Anm1	Anm2	Anm3	Anm4	Anm5	Anm6	Anm7	Anm8
	1	-0.08166	0.189849	0.08016	0.144279	-0.00066	0.203069	0.021077	-0.00837	-0.01912	0.031688	0.056708	0.088262	-0.03952	-0.0708	0.085792	0.085909				1	-0.10827	0.07745	-0.07865	-0.04791	0.032318	0.043062	0.06458	0.10058	0.134311	-0.14215	0.102232	-0.00776	0.016746	0.069631	-0.00132	-0.03455				1	0.146747	0.245091	0.013132	-0.18525	0.050629	-0.20802	-0.03991	0.019779
	2	-0.0507	-0.15195	0.091012	0.083312	-0.06451	-0.02923	0.029003	0.12739	-0.09523	0.104211	-0.0538	0.033841	-0.05839	0.100328	0.008147	0.035201				2	-0.0983	-0.08836	0.211264	-0.09466	-0.06271	0.019595	0.080247	0.051425	-0.05452	-0.15264	-0.03014	0.009472	-0.02687	0.007819	0.016954	-0.01983				2	-0.13775	-0.07078	0.247159	-0.05105	0.019914	-0.09673	0.060478	0.03163
	3	-0.06398	-0.10179	-0.12466	-0.2249	-0.01946	-0.04719	-0.05749	-0.10784	-0.00056	-0.03789	-0.1273	0.046143	0.051683	-0.06301	0.005884	-0.00763				3	0.13492	-0.14208	-0.09459	0.125905	0.030884	-0.02542	0.017878	-0.08173	-0.00991	0.096672	0.011475	-0.03615	-0.0211	-0.05044	-0.00297	-0.01352				3	-0.14222	-0.24474	-0.14343	0.150958	-0.05211	0.070804	0.017965	-0.03677
	4	0.048565	-0.11724	-0.00651	-0.07154	0.064534	-0.06632	0.01691	-0.00644	0.012892	-0.15021	-0.00176	-0.0477	0.014461	0.116076	-0.07297	-0.06897				4	0.243631	-0.15388	0.003942	0.076855	0.059581	-0.01682	-0.00222	-0.08641	-0.15588	0.071453	-0.05093	0.029936	0.017621	0.020578	0.006658	0.036632				4	0.047332	0.006569	-0.0911	-0.03755	-0.04872	-0.02394	0.020541	0.036943
	5	0.147781	0.181127	-0.04	0.06885	0.020102	-0.06033	-0.0095	-0.00475	0.102015	0.052202	0.126151	-0.12055	0.031767	-0.08259	-0.02686	-0.04451				5	-0.17199	0.306862	-0.04196	-0.06019	-0.06008	-0.02041	-0.16048	0.016131	0.085998	0.126669	-0.03264	0.004502	0.013599	-0.04759	-0.01931	0.031275				5	0.085886	0.06386	-0.02576	0.122889	0.030289	0.257889	-0.05908	-0.05158
	6	-0.03756	-0.19084	-0.0235	0.212557	0.122056	0.085581	-0.0762	0.079971	-0.00317	-0.16163	-0.04964	-0.11434	0.058848	-0.09086	0.002008	-0.00724				6	0.34	0.406866	0.262585	-0.08346	-0.16569	-0.10672	0.035787	-0.1923	-0.14906	0.052007	-0.11069	-0.00614	-0.04334	0.035395	-0.09299	0.037563				6	0.004297	-0.19441	0.125829	0.102456	-0.1556	0.142418	-0.1234	-0.05931
	7	0.035496	-0.02804	-0.013	0.038454	0.253324	-0.40571	-0.07698	0.061138	-0.09314	-0.086	-0.01806	-0.02651	0.007371	0.005683	0.061755	-0.04547				7	0.29785	0.038915	-0.03244	-0.08278	-0.06719	-0.09074	-0.20786	0.012765	-0.16309	0.283863	-0.03344	0.108176	-0.05778	0.021311	-0.01003	0.072953				7	-0.11665	-0.10227	-0.0855	-0.1653	-0.30576	0.115915	-0.31751	-0.34147
	8	0.029703	0.024549	0.058425	0.322943	-0.0168	-0.23539	-0.26269	0.026844	-0.18112	-0.00126	0.081272	-0.11741	-0.09703	-0.16772	0.226785	-0.13363				8	-0.37061	-0.12431	0.236804	-0.29366	-0.06466	-0.14326	-0.37031	-0.09468	0.006692	-0.40289	-0.26645	-0.05378	-0.10235	-0.29349	-0.266	0.158126				8	-0.30377	-0.31475	-0.16473	0.189032	-0.039	-0.26979	-0.35351	-0.39222
	9	0.36603	0.537468	0.586449	0.200472	-0.0599	0.586993	-0.23307	-0.05689	-0.10049	-0.0896	0.787329	-0.03625	0.221359	0.647581	0.642158	0.404798				9	0.046853	-0.36321	1.3918	-0.40947	-0.15979	-0.12401	-0.53282	0.429514	0.103529	-0.60988	-0.60101	0.096664	-0.15967	0.569239	-0.38975	0.60684				9	-0.54336	-0.33661	-0.3434	0.407584	0.4159	-0.19719	-0.04351	-0.77672
	10	0.430029	1.78502	1.86031	0.379535	-0.41542	1.08873	-0.06908	0.113631	0.171724	0.121049	1.68602	0.318263	0.25586	2.07167	0.991293	0.979595				10	0.456853	0.343834	1.76286	0.238245	-0.44756	-0.16668	-0.31553	0.545423	0.082569	-0.39763	-0.40147	-0.00378	0.365694	1.53617	-0.21176	0.834213				10	-0.46289	0.874502	0.088521	1.39371	0.661118	0.328968	0.023893	-0.66117
	11	0.262615	2.04521	2.31917	1.0211	-0.98618	1.12274	-0.13122	0.351627	0.294262	0.444085	1.93377	0.433484	0.252886	2.45436	1.15227	1.0947				11	0.892255	0.927903	1.28085	0.193939	-0.3617	0.27468	-0.23569	0.526409	0.240974	-0.6554	-0.1652	0.196372	0.81921	1.74411	-0.12149	0.911147				11	0.119308	1.09754	0.432821	0.664076	0.84457	0.056957	0.711669	-0.7451
	12	0.617206	1.93067	2.2355	0.52965	-1.33652	0.819343	-0.05423	0.587711	0.490085	0.563208	2.08229	0.493101	0.491788	2.32572	0.882339	0.746509				12	1.19093	0.633819	1.1092	0.338793	-0.11146	0.410888	-0.14697	0.341467	0.14085	-0.56375	-0.01189	0.35729	0.799569	1.60868	0.073231	0.780403				12	0.072968	1.58728	0.405287	0.821632	0.676569	0.540751	0.688008	-0.56717
	13	0.238541	1.43217	2.12484	0.252134	-1.4311	0.502641	-0.08364	0.645379	0.605477	0.521872	1.68702	0.415302	0.529856	1.97434	0.579517	0.65963				13	0.611608	0.382269	1.05224	0.540771	-0.09304	0.313446	0.138019	0.143929	0.354205	-0.35953	-0.09095	0.27857	0.524952	1.19508	0.036692	0.688345				13	0.385305	1.27648	0.832426	1.08285	0.522774	-0.05252	0.579851	-0.52293
	14	0.427697	1.08928	1.55803	0.157317	-1.20359	0.649903	-0.0415	0.614595	0.444257	0.697645	1.46467	0.486485	0.461327	1.54618	0.466644	0.45392				14	0.441311	0.638663	0.649645	0.542039	-0.0917	0.088553	0.390518	0.091239	0.397923	-0.43422	0.134594	0.12206	0.55252	1.1392	0.206319	0.798045				14	0.32346	1.31675	0.221701	0.721101	0.696735	0.074573	0.612217	-0.27463
	15	0.135553	0.887133	1.20315	-0.02747	-1.10187	0.571205	0.018854	0.601754	0.479359	0.581006	1.04932	0.343511	0.323014	1.28263	0.333604	0.490372				15	0.866263	0.513162	0.718705	0.4709	0.104716	-0.03374	0.478886	0.069122	0.231994	-0.29805	-0.0044	0.253936	0.517242	1.00378	0.27256	0.715313				15	0.199105	0.943604	0.526689	0.556207	0.454818	0.23462	0.57562	-0.18667
	16	0.071472	0.910497	0.699355	0.284963	-0.98167	0.673881	0.086136	0.533172	0.538039	0.503261	0.925381	0.221608	0.378061	1.25041	0.277935	0.553236				16	0.68712	0.449106	0.432292	0.480042	-0.04697	0.151048	0.364795	0.009107	0.146362	-0.01239	0.148248	0.153517	0.568336	0.973405	0.44219	0.5877				16	0.353883	1.03982	0.204285	0.539124	0.273893	0.107358	0.378297	-0.18236
	17	0.296588	0.900352	0.772962	0.02265	-1.00171	0.342649	0.078058	0.43241	0.464948	0.415268	0.649303	0.161071	0.414948	1.15324	0.156514	0.346474				17	0.2807	0.045933	0.396866	0.408329	-0.1766	-0.06896	0.274209	-0.10022	-0.02883	-0.26918	0.268112	0.10919	0.468509	0.687195	0.187143	0.446983				17	0.267723	0.941195	0.175263	0.582958	0.5059	0.072002	0.119805	0.021285
	18	0.245229	0.350227	0.669938	-0.29948	-0.91558	0.23409	-0.00536	0.34437	0.400866	0.232066	0.473221	0.219779	0.336385	0.858539	0.15563	0.444143				18	0.561433	0.592476	0.255211	0.394226	-0.18625	-0.03439	0.407864	-0.15551	0.014736	-0.13848	0.084241	0.001522	0.325898	0.490079	-0.03901	0.469879				18	0.150676	0.636514	0.53212	0.26819	0.164976	-0.17566	0.139377	-0.04996
	19	0.113711	0.375518	0.468377	-0.01247	-0.79147	-0.13854	-0.00551	0.323958	0.312106	0.201802	0.506691	0.134435	0.208026	0.763864	0.27231	0.338506				19	0.583523	0.443127	0.377073	0.412737	-0.04202	-0.08443	0.199274	-0.26239	0.155529	-0.44879	-0.08231	-0.02423	0.228241	0.470387	0.124186	0.371903				19	0.296618	0.596729	-0.0143	0.280054	0.142972	-0.15526	0.004831	0.042735
	20	-0.04821	0.328059	0.367277	-0.15503	-0.77825	-0.21736	0.01661	0.197164	0.340376	0.261592	0.383973	0.239405	0.079813	0.652208	0.151408	0.329782				20	0.236991	0.530066	0.281308	0.285433	-0.07661	-0.04299	0.277387	-0.29572	0.119081	-0.26579	0.092068	-0.03697	0.27634	0.464255	-0.00779	0.248666				20	0.212171	0.910785	0.142057	0.034872	0.152743	-0.16478	-0.08548	-0.10739
	21	-0.1446	0.081962	0.299151	-0.25209	-0.7447	-0.3884	-0.13223	0.155982	0.217958	0.171424	0.256009	0.194976	0.058295	0.566502	0.192895	0.345483				21	0.46699	0.415114	0.089432	0.299079	-0.18531	0.044129	0.306847	-0.25	-0.09717	-0.08797	-0.02835	0.143154	0.30238	0.4651	-0.11224	0.397816				21	0.168578	0.781942	-0.03764	-0.18854	0.180969	-0.31424	0.051848	0.102136
	22	0.12001	0.266524	0.358823	-0.16393	-0.51234	-0.26768	-0.1323	0.179244	0.211049	0.172632	0.144854	0.112012	0.066417	0.557944	0.049346	0.292558				22	0.550672	0.674682	0.203209	0.13687	-0.21822	0.032054	0.256229	-0.1914	0.140582	-0.13368	-0.21871	0.14557	0.266338	0.297486	-0.00379	0.347002				22	0.160928	0.462213	0.113611	-0.3553	0.256042	-0.17926	-0.07884	0.001313
	23	-0.22883	0.123798	0.245658	0.229641	-0.55551	-0.19478	-0.02243	0.174544	0.082086	0.137001	0.204737	0.122408	0.128557	0.509038	0.082692	0.19951				23	0.135935	0.281067	0.291382	0.174573	-0.11852	-0.033	0.090809	-0.14432	-0.09343	-0.18694	-0.00564	0.087947	0.307896	0.393327	0.084392	0.243179				23	0.109993	0.568143	-0.03697	-0.26426	0.2571	-0.06491	0.013491	0.017386
	24	-0.09808	-0.20112	0.171751	-0.21751	-0.47694	-0.25707	-0.16451	0.139917	0.10025	0.086565	0.043501	-0.03709	0.045645	0.386166	0.012839	0.067173				24	0.389427	0.312452	0.166268	0.01537	0.194602	-0.1425	0.135163	-0.20433	-0.22058	-0.11296	0.178625	0.086612	0.291303	0.320078	0.106153	0.294997				24	0.295188	0.360984	0.016609	-0.12637	0.478695	-0.32682	-0.12247	0.030654
	25	0.179917	-0.15837	-0.13008	-0.15046	-0.44835	-0.1343	-0.01432	0.27572	0.172729	0.115314	0.002776	-0.00826	0.020142	0.466791	0.035647	0.061233				25	0.45679	0.262357	-0.08813	-0.14705	-0.25975	-0.1706	0.121778	-0.33974	-0.13528	0.005944	0.117314	0.046737	0.282516	0.208445	-0.0072	0.168558				25	0.294751	0.081541	0.237266	-0.11535	0.322587	-0.43108	-0.35665	0.120763
	26	0.146404	0.132694	-0.13804	0.087619	-0.38112	-0.10872	0.104558	0.039696	0.026798	0.099471	-0.04312	0.001137	0.018519	0.339652	-0.03718	0.088027				26	0.491046	0.339426	0.028452	0.008587	-0.35223	-0.02428	0.271955	-0.14077	-0.01455	0.02329	0.002554	0.045569	0.202231	0.267957	-0.11159	0.241247				26	0.245753	0.385209	0.033505	-0.13733	0.051683	-0.06882	-0.29066	0.10976
	27	-0.01866	-0.36801	-0.03383	-0.16135	-0.12518	-0.08869	-0.04103	0.066093	0.116228	0.119521	0.04203	0.094323	0.02254	0.312372	-0.01564	0.188292				27	-0.19416	0.048635	0.011757	0.055899	-0.29146	0.0371	0.232437	-0.04389	-0.07034	0.013113	0.055868	-0.08265	0.130302	0.280658	0.075508	0.206801				27	0.005382	0.17432	-0.03392	-0.15921	0.075683	-0.22916	-0.30187	-0.0102
	28	-0.17406	-0.14628	-0.09841	0.104808	-0.11655	0.00786	-0.0565	0.158806	0.105849	-0.05526	-0.03452	0.060612	-0.0476	0.220053	0.014428	0.133261				28	0.032069	0.119987	0.353257	-0.20837	-0.342	-0.1603	0.053845	-0.12966	-0.19873	-0.12294	-0.03903	0.041097	0.259562	0.296048	0.115777	0.101127				28	-0.17812	0.137653	0.059128	0.025279	0.024981	0.109704	-0.20288	0.063627
	29	-0.12059	-0.08987	-0.00025	-0.03398	-0.07473	0.078177	0.10447	0.173872	-0.0015	-0.07766	0.04145	0.083768	0.019899	0.124099	0.024207	0.05242				29	-0.02408	0.334169	0.04331	-0.12872	-0.33334	-0.11126	0.167256	-0.10246	-0.14363	-0.22368	0.077665	-0.00794	0.253948	0.169038	-0.03368	0.005581				29	0.04355	0.383331	-0.40361	-0.06688	0.058488	-0.29624	-0.05792	0.002017
	30	-0.23094	-0.0761	-0.15129	0.336633	-0.10546	0.000536	0.020548	0.013689	0.00506	0.05341	0.050844	-0.06522	0.089444	0.094485	0.032138	0.069336				30	0.125331	0.074161	0.158547	-0.04337	-0.08229	-0.05432	0.230111	-0.09532	0.015054	-0.18731	-0.03537	0.215434	0.21161	0.189054	-0.10373	-0.0643				30	0.014289	-0.17443	0.053858	0.02258	-0.15205	0.113666	-0.20611	-0.06285
	31	-0.05816	0.191355	-0.00931	0.167973	0.002988	0.190532	0.023131	-0.03348	0.007775	-0.00316	0.0307	0.064577	0.037099	-0.07902	0.092388	0.034363				31	-0.23553	0.10355	0.03975	-0.02098	-0.23907	-0.07979	0.129175	0.119262	0.155904	-0.16016	-0.04566	0.000233	0.06469	0.117789	0.024751	0.008019				31	0.150169	0.257792	-0.17926	-0.07673	0.048472	-0.22741	-0.0359	-0.00082
	32	-0.05175	-0.10538	0.110269	0.185492	-0.09251	-0.07952	0.044812	0.122173	-0.10735	0.053214	-0.10877	0.00497	0.019466	0.054922	0.015482	-0.0187				32	-0.08154	-0.1018	0.30185	-0.08682	-0.35412	-0.11133	0.175862	0.079357	-0.0079	-0.1663	-0.12921	-0.01535	0.027266	0.061122	0.05297	0.037594				32	-0.12425	-0.09583	-0.34693	-0.07344	-0.07185	-0.07529	0.054464	-0.00779
	33	-0.07339	-0.08134	-0.15315	-0.09247	-0.03276	-0.04898	-0.03034	-0.07732	-0.01735	-0.04507	-0.16146	0.007916	0.047769	-0.09681	0.053185	-0.04144				33	0.114263	-0.10004	-0.03652	0.116812	-0.21999	-0.19722	0.047413	-0.11345	0.006773	0.020325	-0.11479	-0.04979	0.03023	0.015823	0.007716	0.005778				33	-0.17081	-0.22672	-0.12539	0.213457	-0.09952	0.07499	0.036123	-0.08161
	34	0.053847	-0.10515	-0.01731	0.03262	0.059686	-0.05222	0.068028	0.012649	0.029648	-0.17144	-0.06171	-0.02351	0.020307	0.101832	-0.08721	-0.12302				34	0.282945	-0.22364	0.092051	0.038439	-0.22652	-0.21744	0.042996	-0.07135	-0.13168	0.036582	-0.10648	0.050463	0.087227	0.03235	-0.02945	0.06847				34	0.00201	-0.00543	-0.28308	0.008986	-0.07201	-0.04213	0.021077	-0.01338
	35	0.139483	0.236604	-0.04077	0.157086	0.00744	-0.09493	-0.00619	0.02917	0.120985	0.040579	0.047908	-0.13274	0.078143	-0.09133	-0.05548	-0.08059				35	-0.24319	0.316622	0.026522	-0.05285	-0.34099	-0.20106	-0.11192	0.00544	0.103435	0.097418	-0.13709	-0.00114	0.112235	-0.0045	-0.0191	0.056046				35	0.03243	0.052138	-0.05205	0.147377	0.016393	0.285769	-0.06591	-0.0324
L
	8Hz																				14Hz																				4Hz
		Anm1	Anm2	Anm3	Anm4	Anm5	Anm6	Anm7	Anm8	Anm9	Anm10	Anm11	Anm12	Anm13	Anm14	Anm15	Anm16					Anm1	Anm2	Anm3	Anm4	Anm5	Anm6	Anm7	Anm8	Anm9	Anm10	Anm11	Anm12	Anm13	Anm14	Anm15	Anm16					Anm1	Anm2	Anm3	Anm4	Anm5	Anm6	Anm7	Anm8
	1	0.13045	0.075764	-0.01353	0.080364	-0.01352	-0.02113	0.006098	-0.1821	-0.00331	0.022469	-0.0399	0.133611	0.077756	0.113874	0.018901	-0.0089				1	-0.22164	0.073448	-0.17601	-0.0471	-0.03567	0.044531	-0.10574	0.060425	0.025298	-0.07829	0.01548	-0.12148	-0.0776	0.026911	-0.07655	0.071343				1	-0.023	-0.186594	0.207811	-0.126308	0.118336	-0.0583053	-0.11195	0.033076
	2	0.100027	-0.03603	0.062769	-0.09389	0.038041	0.096031	0.077899	0.058354	0.004585	0.061671	0.074918	0.016661	-0.04643	-0.09801	0.031692	-0.08442				2	0.070113	-0.01641	0.108754	0.056625	-0.10673	0.087732	0.108355	0.121904	-0.03794	-0.03203	-0.0518	-0.0252	-0.00011	-0.07047	-0.02604	0.037321				2	-0.0342	0.0327015	-0.36733	-0.0661078	0.02149	-0.143681	-0.02846	0.087291
	3	-0.32169	-0.05282	0.064597	0.150347	0.03431	-0.06321	-0.03301	-0.04184	-0.05877	-0.15886	-0.10547	-0.01778	-0.02304	-0.07168	0.03811	0.011455				3	0.060506	-0.0107	-0.14747	0.119957	-0.04795	0.025837	0.018991	-0.12063	-0.11785	0.039325	-0.00428	-0.00239	-0.00047	0.030595	-0.00668	-0.00331				3	0.033694	0.111021	0.055983	0.0299882	-0.11915	0.0346071	0.071682	-0.07775
	4	0.10218	0.011425	-0.04629	0.090372	-0.01869	-0.02382	-0.0327	-0.02533	0.054314	0.126721	-0.0202	-0.06734	-0.08797	-0.02594	-0.04282	0.012569				4	0.197743	-0.25416	0.130262	-0.09259	0.15218	-0.03906	0.04476	0.073444	0.117389	0.024554	0.07608	0.030399	0.034439	0.051753	-0.00962	-0.10275				4	0.088922	0.0757377	0.150283	0.0347107	-0.03231	-0.0194432	-0.02857	-0.06319
	5	-0.01097	0.001656	-0.06754	-0.22719	-0.04014	0.012126	-0.01829	0.190917	0.003185	-0.052	0.090649	-0.06516	0.079687	0.081757	-0.04588	0.069295				5	-0.10672	0.207833	0.084465	-0.03689	0.038178	-0.11904	-0.06637	-0.13514	0.013107	0.046446	-0.03548	0.118676	0.043739	-0.03879	0.1189	-0.00261				5	-0.06541	-0.032866	-0.04675	0.127717	0.011629	0.186823	0.097297	0.020577
	6	-0.01898	-0.30633	-0.01441	0.16976	-0.09896	-0.02841	-0.10281	0.139836	0.012624	0.102538	0.059886	-0.12781	0.124936	0.005136	0.094366	-0.13848				6	0.141082	0.058529	-0.00772	0.003977	0.004915	-0.21166	0.007211	-0.26336	0.049185	0.004188	-0.13071	-0.07859	0.103562	-0.04003	0.072372	0.106716				6	-0.03087	0.0203331	-0.00499	-0.0674827	-0.25703	-0.143058	0.134217	-0.10008
	7	-0.18132	-0.0804	0.033619	-0.10808	0.091734	-0.24121	-0.08374	0.133823	-0.05993	-0.08052	-0.20798	-0.08328	0.005787	0.070103	0.158076	-0.1069				7	0.219354	0.155332	-0.14964	-0.11131	-0.09221	-0.03599	-0.12895	-0.08153	0.085417	0.01727	-0.14149	0.19658	0.088297	0.048609	-0.13149	0.184046				7	-0.09369	0.0499456	0.115243	0.0470664	-0.20601	-0.18449	-0.13763	-0.00508
	8	0.612923	-0.12529	0.074503	0.072724	0.139875	-0.14737	-0.12721	0.28316	-0.05465	-0.0322	0.120489	-0.20949	0.015457	0.01413	0.196289	0.092073				8	0.133589	0.000323	0.078131	-0.05016	-0.10375	0.157596	-0.15017	-0.1397	0.172422	-0.11835	-0.1615	-0.01741	-0.01467	0.204555	-0.10553	0.338054				8	-0.2793	0.146375	-0.0203	-0.204522	-0.06287	0.0388206	-0.21648	-0.20054
	9	0.363477	0.39186	0.070384	-0.1066	0.224844	0.200195	-0.05882	0.315278	0.021514	-0.0363	0.140162	-0.27274	-0.25045	-0.06155	0.196022	0.480915				9	0.230525	0.554119	0.130191	0.117573	0.197723	0.151022	-0.12625	-0.03478	0.173831	-0.30805	-0.42902	-0.10703	0.146578	0.200278	-0.12152	0.61187				9	-0.35061	-0.206861	0.197091	-0.116484	0.417152	0.183558	0.038378	0.037676
	10	0.60414	0.178117	0.189102	0.168947	0.016978	0.644116	-0.05997	0.404443	0.111168	-0.0023	0.145653	-0.20018	-0.30914	0.23779	0.236199	0.987674				10	0.302364	0.860157	0.440797	0.312544	-0.2384	0.272694	-0.06199	0.077544	0.167531	-0.28864	-0.40664	0.064265	0.219621	0.210514	-0.14438	0.804271				10	-0.3299	-0.0587706	0.699019	0.160919	0.569707	0.250113	0.189334	0.261781
	11	0.461637	0.132782	0.108643	0.276726	0.020085	0.796336	0.331423	0.275215	0.211712	0.143859	-0.22439	-0.20712	-0.18664	0.33691	0.265524	0.971513				11	0.758688	0.710167	0.353463	0.227022	-0.12014	0.121839	0.315803	0.334596	-0.01846	-0.02793	-0.26645	-0.03026	0.424324	0.36114	0.226493	0.680376				11	-0.27	0.198936	0.649441	0.227839	0.624912	0.290998	0.368171	0.340558
	12	0.711521	0.605379	-0.31099	0.058745	0.108196	1.14168	0.281769	0.159502	0.35027	-0.01454	-0.11546	0.021944	0.181594	0.35067	0.311291	0.593313				12	0.487683	0.863564	0.432064	0.109209	-0.008	0.119884	0.074899	0.5512	0.068527	-0.00015	-0.26456	0.184319	0.446958	0.292415	0.036497	0.649588				12	-0.05038	0.0907621	0.453614	0.261455	0.607866	0.15342	0.653371	0.36663
	13	0.905807	0.302837	-0.12772	0.242411	-0.01238	1.28855	0.388107	-0.00029	0.349684	0.074053	0.233635	0.139233	0.396493	0.44638	0.361625	0.388589				13	0.187348	0.416494	0.372888	0.321252	-0.33241	0.272375	0.125952	0.425139	0.037365	0.023711	-0.06098	0.0792	0.292445	0.210121	-0.13083	0.733303				13	-0.05423	0.169979	0.61624	0.390958	0.577903	0.0129324	0.696035	0.494389
	14	0.69106	0.202341	-0.26169	-0.26616	0.054695	1.13166	0.390908	0.117448	0.267081	-0.05512	0.049806	0.122835	0.48832	0.24172	0.206302	0.435218				14	0.557792	-0.03939	0.463654	0.141228	-0.2739	0.009567	0.181866	0.28467	0.06395	0.043684	-0.11429	0.282772	0.405357	0.058209	0.039554	0.726272				14	0.107516	0.128563	0.56338	0.192259	0.627486	0.2784	0.408626	0.471107
	15	0.267113	0.326894	0.044799	0.03007	-0.01825	1.29153	0.313417	0.126144	0.386511	-0.15411	0.133651	0.085187	0.396171	0.02067	0.258562	0.415054				15	0.422664	0.368881	0.362642	0.152392	-0.10373	0.049638	0.254564	0.306238	-0.03347	-0.07238	-0.07556	0.257707	0.385507	0.165407	-0.05973	0.514752				15	0.259964	0.0423269	0.750534	0.0933098	0.463863	0.135201	0.465448	0.337693
	16	0.526113	0.527571	0.174843	0.053994	0.09829	0.998362	0.229983	0.203199	0.307019	-0.00897	-0.00897	0.042422	0.506334	0.09094	0.212439	0.459455				16	0.074736	-0.11567	0.286776	0.155672	-0.18347	-0.25823	0.238772	0.250441	-0.06749	-0.09041	0.067153	0.027025	0.477667	0.269737	0.178251	0.428105				16	0.026789	0.336318	0.28685	0.0623735	0.150852	0.0284042	0.376352	0.384661
	17	0.345662	0.209238	0.192848	-0.08183	0.081935	0.811534	0.333519	0.119692	0.340852	0.090174	0.036282	-0.04212	0.464406	0.027589	0.238981	0.421949				17	0.333892	0.208449	0.168678	0.098513	-0.37678	0.098379	0.185537	0.159642	-0.07451	0.130142	0.101894	0.053691	0.416232	0.345467	0.097671	0.42531				17	-0.05362	0.114592	0.094297	0.0602782	0.294589	0.116566	0.344007	0.27778
	18	0.380671	0.035924	0.02971	-0.07397	0.023598	0.993779	0.322022	0.081436	0.233913	-0.16341	0.020809	0.07083	0.319348	0.050702	0.326486	0.457199				18	0.394033	0.153356	0.189407	0.315279	-0.22045	-0.03871	0.201888	0.287585	-0.09722	0.070122	-0.08543	0.036942	0.247607	0.308176	-0.16593	0.351217				18	0.108229	0.155564	-0.12466	0.0416885	0.189225	0.0763138	0.119211	0.282531
	19	0.320678	-0.05847	0.235117	-0.26165	0.152467	0.753765	0.337079	0.082583	0.255401	-0.17114	-0.14212	0.048567	0.341869	0.125982	0.33187	0.309141				19	0.190827	0.169224	0.247448	0.375799	-0.08977	-0.20776	0.274033	0.128823	0.034008	0.128033	0.092205	0.053204	0.323363	0.130321	-0.08638	0.410825				19	0.075339	0.0332372	-0.05863	0.04157	0.167005	0.0834664	0.147538	0.264183
	20	0.507113	-0.20051	0.285876	0.182017	0.057617	0.42478	0.252107	-0.01062	0.326113	0.023547	-0.11964	0.173983	0.295053	0.052488	0.227419	0.358262				20	0.245285	-0.01451	0.237224	0.165271	-0.16567	-0.15536	0.249425	-0.01225	-0.14569	0.044924	-0.16842	0.15354	0.268556	0.098432	-0.26109	0.288283				20	-0.13626	-0.0196988	0.142948	0.0101784	0.116438	0.155109	0.143658	0.247438
	21	0.303013	-0.11278	0.054552	0.316326	0.121916	0.349273	-0.01569	-0.05529	0.235942	-0.09877	0.064848	0.068942	0.266875	-0.00366	0.192887	0.391312				21	0.188106	0.330873	0.042685	0.301886	-0.2951	-0.05933	0.217143	0.128941	-0.05563	0.047507	0.038575	0.002955	0.224914	0.113024	-0.30065	0.385085				21	0.086456	0.0796543	0.219699	-0.0518157	0.108988	0.0896743	-0.05343	0.086801
	22	0.430404	0.226564	0.177621	-0.14154	0.170547	0.282074	0.211008	-0.01783	0.238501	0.173587	0.282711	0.006816	0.272052	0.061208	0.114409	0.325101				22	0.448978	0.070146	0.128759	-0.05865	-0.03653	0.116951	0.209287	-0.08306	-0.17622	-0.12415	0.018571	0.27053	0.156078	0.126043	-0.28009	0.279019				22	0.067053	0.0594951	0.280203	0.0854083	0.108291	-0.00115393	-0.04248	0.163581
	23	0.261003	-0.20833	0.385893	-0.01561	-0.00312	0.162883	0.194298	0.139356	0.115771	-0.11661	-0.02506	-0.03478	0.174322	0.191423	0.123342	0.274419				23	0.092459	0.22798	-0.12322	0.428708	-0.0048	-0.26055	0.164515	0.033581	-0.08788	0.038884	-0.14704	0.142753	0.254561	0.204915	-0.35275	0.174874				23	-0.13098	0.0556747	0.074332	-0.018943	0.06012	0.250393	0.004247	0.230412
	24	-0.15792	0.085437	0.114899	0.066146	0.007015	0.194816	0.077564	-0.04167	0.191247	-0.00437	-0.00437	-0.0788	0.256583	0.181443	0.210546	0.129785				24	0.29252	0.33054	-0.02588	-0.15634	0.10631	-0.15133	0.172346	-0.10039	-0.16431	-0.02817	0.131884	0.105492	0.167393	0.185128	-0.10565	0.268342				24	-0.02896	0.122551	0.229526	0.0775748	0.252633	0.0361521	0.017375	0.251544
	25	0.164247	-0.075	-0.18961	0.286099	0.092217	0.078656	0.127352	0.003031	0.24897	0.081884	-0.04164	-0.03362	0.106802	0.06505	0.137529	0.219495				25	0.164109	0.10651	0.012412	-0.07952	-0.29198	-0.41667	0.178161	-0.0833	-0.16514	-0.14208	0.059326	-0.09761	0.18292	0.101949	-0.32682	0.182821				25	0.026625	0.199024	0.084616	0.11565	0.22122	-0.186796	-0.1993	0.263331
	26	-0.17235	-0.15973	0.208398	0.101442	0.040106	0.190299	0.055042	-0.02269	0.173172	-0.37316	0.164038	-0.02045	0.087948	0.051486	0.160183	0.121515				26	0.171041	0.273682	-0.13438	0.141386	-0.46993	0.079579	0.340664	-0.01134	-0.15325	0.104957	0.035834	0.073681	0.213002	0.127281	-0.0299	0.239903				26	0.222425	-0.129851	0.079913	0.0650583	0.049863	0.156163	0.046381	0.094599
	27	0.363694	0.036687	-0.0773	-0.30518	0.182801	-0.19	0.054301	0.055345	0.192693	0.06697	0.103045	0.023157	0.235929	0.021122	0.219278	0.120261				27	0.389224	0.043622	0.172083	-0.10579	-0.23378	0.026482	0.182283	0.012707	-0.23045	0.029328	0.088067	0.166128	0.054541	0.125614	-0.04485	0.213853				27	0.061568	0.144261	-0.3046	0.154307	-0.10702	0.192761	-0.13522	0.2109
	28	-0.25193	-0.06355	-0.02097	0.003199	0.080065	0.055339	-0.01046	0.11962	0.088159	0.043146	-0.05566	-0.02322	0.008686	-0.02752	0.253282	0.016295				28	0.155399	-0.14807	0.169395	-0.00713	-0.39687	0.195889	0.012873	-0.01141	-0.2055	0.00845	0.08641	0.046931	0.083895	0.127325	-0.19712	0.07637				28	-0.21509	0.0742163	-0.05541	0.112533	-0.01374	-0.107738	-0.18583	0.075549
	29	0.194525	-0.19629	-0.02053	-0.2854	-0.01876	0.271592	0.118725	0.134907	0.109583	-0.09978	-0.06766	-0.10153	0.029994	-0.08101	0.186752	0.055263				29	-0.00539	0.317803	0.114633	-0.15254	-0.30381	-0.31975	0.256202	-0.05745	-0.12732	-0.05337	-0.13029	0.189053	0.124946	0.081293	-0.38091	0.085636				29	-0.15514	-0.104907	-0.17177	0.112484	0.046044	-0.299911	-0.18834	0.169184
	30	-0.10958	-0.1714	-0.03761	0.157759	0.097132	-0.00883	0.058787	0.087159	0.002369	0.11364	-0.1719	-0.08608	0.102475	-0.01999	0.083754	0.07547				30	0.074225	0.090239	0.005583	0.107979	-0.20595	-0.08592	0.055972	-0.1098	-0.02025	0.028324	-0.09392	0.087617	0.09919	0.065077	-0.33029	0.061392				30	-0.17241	0.148841	0.123544	-0.0987559	0.022072	-0.0745103	0.081396	0.030459
	31	0.006786	0.167834	0.115948	0.115111	-0.04692	-0.02689	0.033067	-0.2228	-0.01411	-0.03963	-0.06889	0.080931	0.120542	0.066599	0.05655	0.038808				31	-0.22438	0.051138	-0.08042	0.038705	-0.28017	-0.14932	-0.11667	0.050056	0.01747	-0.04819	-0.04936	-0.02512	-0.09209	0.00527	-0.14926	0.066529				31	-0.03914	-0.176183	-0.00432	-0.0439215	0.101125	-0.0385414	-0.14185	0.028442
	32	0.189559	0.044753	0.011892	-0.05404	0.025405	0.041599	0.129228	0.045405	0.008744	0.079791	0.025008	-0.03948	-0.00678	-0.13985	0.09528	-0.08647				32	0.006974	-0.00467	0.283065	0.13088	-0.35183	-0.0605	0.166084	0.150341	-0.03079	0.022232	-0.13637	0.032361	-0.06207	-0.07713	-0.08193	0.054113				32	-0.05599	-0.0165342	-0.17975	-0.115974	-0.02276	-0.137277	-0.05395	0.077243
	33	-0.37159	0.016243	-0.07527	0.070362	0.035877	-0.12373	-0.03594	-0.06518	-0.0589	-0.17471	-0.16811	-0.04685	0.004537	-0.11662	0.088101	-0.02305				33	0.043973	0.019905	-0.08524	0.156524	-0.29664	-0.21857	0.025238	-0.13348	-0.11546	0.083806	-0.09534	0.068557	-0.00045	0.02311	-0.10295	-0.00893				33	-0.00139	0.125053	-0.02644	0.0216236	-0.12963	0.100096	0.067292	-0.02935
	34	0.169521	0.02604	0.002248	0.060488	-0.02265	-0.03468	-0.02288	-0.04404	0.044265	0.017407	-0.07609	-0.08751	-0.04367	-0.07982	0.035986	-0.01595				34	0.17689	-0.19343	0.243254	-0.05821	-0.11461	-0.16471	0.001037	0.058836	0.11472	0.104191	-0.02467	0.106524	0.033502	0.028927	-0.05187	-0.07664				34	-0.00302	0.132187	0.101346	0.0274023	-0.01243	0.0459245	-0.07205	-0.09089
	35	-0.11465	0.110727	-0.13237	-0.19253	-0.04539	-0.03557	-0.01032	0.16008	0.002756	-0.05364	0.013556	-0.07484	0.113023	0.084892	0.004411	0.020087				35	-0.05615	0.185228	0.207069	0.013372	-0.22246	-0.38967	-0.11936	-0.17553	-0.00868	0.132425	-0.07333	0.201171	0.085674	-0.06168	0.012065	0.002816				35	-0.12971	-0.0286368	0.035779	0.125853	0.007769	0.204314	0.096301	0.040645
[truncated: 25 more columns]

## Sheet: V2
R
	8Hz																				14Hz																				4Hz
		Anm1	Anm2	Anm3	Anm4	Anm5	Anm6	Anm7	Anm8	Anm9	Anm10	Anm11	Anm12	Anm13	Anm14	Anm15	Anm16					Anm1	Anm2	Anm3	Anm4	Anm5	Anm6	Anm7	Anm8	Anm9	Anm10	Anm11	Anm12	Anm13	Anm14	Anm15	Anm16					Anm1	Anm2	Anm3	Anm4	Anm5	Anm6	Anm7	Anm8
	1	-0.28643	0.062026	0.045065	-0.00363	-0.08656	-0.06931	0.007677	-0.02581	0.055264	-0.00905	-0.00056	0.045865	0.056251	-0.01676	0.009301	0.009234				1	-0.05896	0.056859	0.157692	-0.04924	-0.03519	0.086126	0.079855	0.107984	-0.03882	-0.11219	-0.01748	0.087051	0.121288	0.12579	-0.07305	0.007323				1	-0.00326	0.029461	-0.1056	0.002132	0.005517	-0.13766	-0.0042	0.018051
	2	-0.01286	0.034253	0.001305	0.127745	-0.03609	-0.06032	-0.01183	0.045433	-0.10051	0.03787	-0.0016	0.026721	-0.04232	-0.02264	0.0585	-0.05709				2	0.075631	-0.00532	0.034265	-0.02556	-0.05843	-0.09023	0.08972	0.100109	-0.00135	-0.04386	0.058737	-0.03807	-0.12085	-0.11092	-0.02799	0.050605				2	-0.01131	-0.05172	0.100682	-0.03671	0.056896	-0.07439	-0.03282	-0.02083
	3	0.120098	-0.01513	-0.06664	-0.06306	-0.02369	0.042602	0.046197	-0.09405	0.000681	0.005385	-0.06054	-0.02568	-0.09486	-0.07684	0.089567	0.092703				3	-0.21019	0.102593	-0.02985	0.081745	0.009594	0.05805	-0.01244	-0.17577	0.071136	0.00941	-0.01004	-0.06823	-0.11289	-0.06291	0.033914	-0.02785				3	-0.16661	-0.02093	-0.10764	0.255113	-0.03084	-0.16302	0.058655	0.01689
	4	0.062779	0.037908	-0.02483	-0.04407	0.046348	0.06584	0.002717	0.012502	0.006879	-0.02861	0.014935	-0.00893	0.014567	0.040665	-0.08713	-0.01912				4	0.200859	-0.09522	0.035014	0.095327	0.020785	0.065571	-0.11379	0.022824	0.085433	0.058269	0.010158	0.002676	-0.01005	-0.06185	0.033968	-0.00849				4	0.092861	0.098235	-0.04719	-0.1082	-0.03356	0.09511	-0.03012	-0.03743
	5	0.116415	-0.11906	0.045098	-0.01699	0.099985	0.021189	-0.04476	0.061916	0.037689	-0.00559	0.047767	-0.03797	0.066365	0.075569	-0.07024	-0.02573				5	-0.00734	-0.05892	-0.19712	-0.10227	0.063232	-0.11952	-0.04334	-0.05514	-0.1164	0.088372	-0.04138	0.016573	0.122505	0.109892	0.033162	-0.02159				5	0.088329	-0.05505	0.159749	-0.11233	0.001989	0.279967	0.008484	0.023317
	6	0.127784	-0.328	0.034879	0.199505	0.1478	0.153632	0.021962	-0.05544	0.003024	-0.18114	-0.10142	-0.0918	0.108689	0.045366	0.074099	0.043727				6	0.102149	-0.0299	0.095003	0.068563	-0.0482	-0.05523	0.120433	-0.11485	0.003398	0.081963	-0.15398	0.087282	0.054221	0.007867	0.019015	-0.03861				6	-0.00549	-0.20055	0.189951	-0.1276	-0.05468	-0.02884	-0.09993	-0.14759
	7	0.061487	-0.05169	0.004733	0.002504	0.27543	-0.17893	0.000468	-0.00861	-0.05372	-0.00756	-0.11531	0.027821	0.07425	-0.07157	0.082127	-0.03958				7	0.054907	0.214384	0.175115	-0.10922	-0.09596	-0.10229	-0.15391	-0.06326	-0.20981	0.087719	-0.11466	0.085063	0.037015	0.050491	0.087422	0.020234				7	-0.23684	-0.16676	0.108695	0.015974	-0.16379	-0.0238	-0.3722	-0.11145
	8	-0.05968	-0.02373	0.156519	0.159003	0.188111	0.10451	-0.13754	-0.03457	-0.25228	-0.00484	0.077829	-0.02158	-0.25456	0.031012	0.158152	-0.21483				8	-0.33898	-0.01572	0.217682	-0.31972	-0.02461	-0.10083	-0.16341	0.072695	-0.12296	-0.26388	-0.17032	0.025091	-0.22481	-0.17455	-0.09148	0.00694				8	-0.32851	-0.28197	0.125308	-0.18882	-0.11726	-0.29969	-0.23511	-0.50115
	9	0.212704	0.425066	1.01699	0.165228	0.146896	1.01647	-0.1392	-0.2335	-0.11589	-0.06812	1.42575	0.212272	0.488715	1.18964	1.00886	0.270423				9	0.082286	0.350069	0.743994	-0.61975	-0.13028	-0.23281	0.157438	0.719237	-0.02097	-0.7836	-0.45408	0.28308	-0.14202	0.296109	-0.39831	0.375764				9	-0.56953	-0.06007	0.245814	0.25929	0.114871	-0.00521	-0.0659	-0.85319
	10	0.326109	1.50639	1.85614	0.69978	-0.31535	1.19017	-0.21288	-0.03588	0.41553	-0.08299	2.87684	0.475727	1.05141	2.28788	1.788	0.673737				10	0.842932	0.57039	1.46704	0.078913	-0.52092	-0.36387	0.489018	1.20332	0.01829	-0.80372	-0.41514	0.139073	0.195461	0.844555	-0.38095	0.658293				10	-0.73403	0.761768	0.555434	1.12376	0.262726	0.492985	-0.07444	-0.83142
	11	0.302582	1.11761	2.47847	0.864001	-0.9059	1.19551	-0.26875	0.226529	0.730625	-0.07047	3.26688	0.492403	0.851494	2.27345	1.824	0.616623				11	1.09588	0.596485	1.4038	0.360663	-0.40075	0.012023	0.402378	0.847582	-0.04875	-0.77403	-0.20144	0.337316	0.194175	0.542547	-0.10464	0.638				11	-0.41362	1.27456	0.622453	0.743766	0.346343	0.380583	0.371868	-0.78873
	12	0.145875	1.15564	2.24413	0.676012	-1.11065	0.563512	-0.29483	0.444928	1.01994	-0.10423	3.15043	0.381413	0.931542	1.55507	1.55092	0.432807				12	1.01304	0.631435	1.06533	0.554985	-0.08466	0.064586	0.277288	0.293807	0.05403	-0.60152	-0.23604	0.602829	0.046532	0.319628	0.02158	0.560091				12	-0.35931	1.45359	0.187432	0.761905	0.359045	0.260622	0.220632	-0.6988
	13	0.003583	0.83855	1.9236	0.085081	-1.34537	0.115119	-0.2029	0.518649	0.948018	-0.14693	2.60728	0.20612	0.912414	0.86958	1.13344	0.422169				13	0.627503	0.226414	0.811715	0.695634	-0.24203	-0.04857	0.308761	0.220672	0.094728	-0.4505	-0.16733	0.466599	-0.20313	0.362037	-0.00137	0.508283				13	-0.27343	1.26995	0.52294	1.07048	0.264423	0.041955	0.093804	-0.79391
	14	0.201204	0.464351	1.46635	0.009387	-1.30968	0.000111	-0.19125	0.461097	0.760441	-0.08563	2.03544	0.130296	0.715831	0.473412	0.700529	0.404503				14	0.353139	0.132253	0.706754	0.603561	-0.22299	-0.21022	0.323443	0.085461	0.118101	-0.48598	-0.10873	0.491291	-0.0227	0.169723	0.138064	0.572563				14	-0.281	1.26865	0.40129	0.630937	0.257814	0.008998	0.212541	-0.40748
	15	0.035276	0.541935	0.9741	-0.12332	-1.07799	-0.23321	-0.17802	0.414222	0.61627	-0.03339	1.68852	-0.01436	0.602152	0.265051	0.541358	0.356035				15	0.579947	0.334526	0.498594	0.570025	0.127883	-0.14029	0.377364	0.031058	-0.06784	-0.34454	-0.14264	0.625277	0.038514	0.156449	0.389779	0.519901				15	-0.0394	1.01091	0.533343	0.704822	0.301285	-0.04797	0.259877	-0.23024
	16	0.11774	0.531655	0.752961	-0.24692	-1.09778	-0.18924	-0.23296	0.333856	0.638107	-0.10202	1.26667	-0.10935	0.664242	0.409459	0.240841	0.324651				16	0.348189	0.174875	0.425158	0.56421	-0.04061	-0.23853	0.341245	-0.04424	0.000425	-0.25277	-0.15286	0.499342	0.094955	0.301604	0.444758	0.425831				16	0.099944	1.05582	0.354983	0.497208	-0.02282	-0.12271	0.000558	-0.26517
	17	0.093823	0.408964	0.479338	-0.14137	-0.91934	-0.32094	-0.10892	0.271848	0.60251	-0.0271	1.03778	-0.17316	0.61066	0.329811	0.274771	0.270062				17	0.175545	-0.04373	0.391087	0.44249	-0.37646	-0.15672	0.295083	-0.04377	0.120744	-0.14282	-0.04003	0.196787	0.115787	0.151595	0.271103	0.387193				17	-0.02074	0.768008	0.415612	0.346777	0.148134	-0.2959	0.047178	-0.10694
	18	0.191636	0.208977	0.310812	-0.04357	-0.96888	-0.44397	-0.07159	0.224807	0.474066	-0.13294	0.80428	-0.01397	0.413547	0.148245	0.226745	0.279533				18	0.334714	0.068133	-0.0451	0.258699	-0.15105	-0.12181	0.32733	-0.13073	0.04746	-0.26129	-0.07424	0.133159	-0.00252	0.029959	0.077477	0.311369				18	-0.04514	0.580546	0.329122	0.403905	-0.04325	-0.37445	-0.10991	-0.09044
	19	0.126117	0.170912	0.314406	-0.23329	-0.75167	-0.62774	-0.16397	0.257041	0.388528	-0.10672	0.80516	0.030749	0.420727	0.070248	0.302014	0.15422				19	0.160947	0.216542	0.319978	0.515424	-0.00882	-0.03224	0.21145	-0.15318	0.142173	-0.38092	-0.11622	0.20265	0.01621	-0.05054	0.029861	0.276035				19	-0.00227	0.681151	-0.04792	0.255986	0.023928	-0.36943	-0.15403	0.104727
	20	-0.11332	-0.02861	0.083226	-0.08343	-0.76268	-0.55757	-0.07835	0.057611	0.342061	0.002201	0.53344	0.145791	0.3389	0.126375	0.414101	0.114953				20	0.169966	0.259766	0.147114	0.297129	-0.09341	-0.10267	0.283463	-0.21618	0.016965	-0.17707	-0.04887	0.204911	0.199909	0.167516	0.145878	0.313135				20	0.021084	0.462243	0.191413	0.008924	0.051811	-0.31834	-0.17838	-0.17179
	21	-0.00451	0.25835	0.258855	-0.17893	-0.7897	-0.73339	-0.18539	0.046421	0.214297	-0.12502	0.558736	0.027052	0.185351	-0.06446	0.288123	0.195646				21	0.177542	0.32655	0.071641	0.307989	-0.0477	-0.04823	0.242447	-0.21743	0.034584	-0.15027	-0.14272	0.132155	0.103369	0.061059	-0.11278	0.300069				21	-0.05672	0.409264	0.165456	0.017804	-0.01779	-0.43445	-0.11286	-0.06337
	22	0.102125	0.000627	0.133284	-0.12859	-0.60325	-0.49974	-0.08226	0.086147	0.267984	-0.08983	0.484875	0.023615	0.181353	-0.10524	0.180986	0.173184				22	-0.09766	0.317838	-0.02757	0.124891	0.003137	0.00884	0.207883	-0.21267	-0.04617	-0.2162	-0.15328	0.173763	0.089494	0.098316	-0.14173	0.190218				22	0.180785	0.559321	-0.00447	-0.25186	0.152094	-0.34586	-0.2338	-0.16219
	23	-0.12341	-0.06334	0.026424	-0.06107	-0.61883	-0.56054	-0.05286	0.054505	0.153565	-0.03938	0.387545	-0.09829	0.230559	-0.00435	0.139688	0.068808				23	0.182835	0.209898	-0.11378	0.23323	-0.01725	-0.16517	0.098922	-0.14978	-0.14411	-0.37236	-0.1165	0.262354	0.100697	0.161457	0.101819	0.172678				23	0.010441	0.461357	-0.02433	-0.14084	0.108767	-0.30092	-0.04446	-0.02495
	24	-0.17582	-0.19459	-0.04223	0.13889	-0.53127	-0.47188	-0.07427	0.095864	0.129879	-0.05027	0.143919	-0.06242	0.12622	-0.00465	0.162751	0.1206				24	0.088764	0.366608	0.005491	0.063544	0.276774	-0.09876	0.081215	-0.22744	-0.11181	-0.22919	-0.05966	0.014098	0.139663	0.176214	0.065903	0.216874				24	0.050723	0.245072	0.092256	-0.1442	0.301645	-0.41583	-0.25526	0.015982
	25	-0.0453	0.045805	-0.13828	0.193395	-0.4699	-0.30528	-0.01314	0.018103	0.129999	-0.04917	0.216027	0.000782	0.054941	-0.00076	0.19703	0.011182				25	0.099485	0.097118	-0.10379	-0.1706	-0.19868	-0.29586	0.156034	-0.23947	-0.10731	0.024024	-0.02938	0.131244	0.161995	0.079781	-0.1238	0.166289				25	0.055088	0.209733	0.224183	-0.13845	0.324195	-0.40261	-0.25306	0.113994
	26	0.148807	-0.12813	-0.11117	-0.06067	-0.3983	-0.3067	0.004191	0.130131	0.151478	-0.08702	0.047486	0.056972	0.039099	0.003374	0.212219	0.010922				26	0.147004	0.560999	-0.02237	-0.1252	-0.30895	-0.10587	0.330158	-0.10217	-0.12213	-0.01343	-0.00778	0.047838	0.158234	0.034308	-0.15007	0.229476				26	-0.02148	0.194494	0.097448	-0.00908	0.06749	-0.05513	-0.38923	-0.03043
	27	-0.19226	-0.10647	-0.26008	-0.21862	-0.2109	-0.35157	-0.10425	0.065259	0.053286	-0.09899	0.128876	0.085258	0.09072	-0.07504	0.162758	-0.01956				27	-0.14318	-0.01138	-0.16776	-0.03578	-0.22066	-0.08588	0.308497	0.001458	-0.0817	-0.02424	0.128905	0.033599	0.127344	0.130668	-0.07669	0.2116				27	-0.0681	0.250966	0.055382	0.057952	-0.15024	0.07457	-0.25242	-0.00097
	28	-0.22358	-0.08341	-0.29012	0.128891	-0.18386	-0.1646	-0.06926	0.000772	0.087673	-0.1066	0.128097	-0.03603	0.028843	-0.04419	0.141243	-0.01844				28	-0.08035	-0.11238	0.093501	-0.11425	-0.25522	-0.27049	0.216658	-0.0602	-0.05919	-0.22627	-0.07626	-0.02212	0.151551	0.2199	0.022411	0.117785				28	-0.15022	0.139027	0.234888	-0.07101	-0.0233	-0.0991	0.058257	0.06489
	29	-0.17733	-0.00416	-0.21121	-0.02124	-0.13075	-0.09528	0.038339	0.069598	0.133088	-0.12682	0.114134	0.078888	0.023392	-0.13092	0.065715	0.040391				29	-0.09998	0.057678	-0.16171	-0.14532	-0.26554	-0.07827	0.23511	-0.10855	-0.15782	-0.12116	0.004546	0.10349	0.295231	0.174468	-0.08088	0.041253				29	-0.1863	0.078853	-0.09362	-0.01384	0.082123	-0.31589	-0.2146	-0.01237
	30	-0.13261	-0.05843	-0.06212	0.009483	-0.29768	-0.2167	-0.01968	-0.08208	0.031722	-0.03388	0.078129	-0.02857	0.162185	-0.21933	0.013311	0.029003				30	-0.26699	0.282357	0.093528	-0.08308	-0.07243	-0.13061	0.259536	-0.0407	-0.06995	-0.17589	-0.03307	0.088141	0.218568	0.22411	-0.15137	0.009241				30	-0.19225	0.184164	0.279171	-0.03105	-0.08454	-0.11188	-0.16012	-0.05622
	31	-0.29624	0.022397	0.01774	0.033745	-0.12955	-0.06548	0.011635	-0.02625	0.057657	-0.06186	-0.06181	0.048815	0.088651	-0.08217	0.067115	-0.00706				31	-0.16415	0.125278	0.193127	-0.02573	-0.26895	-0.03726	0.190001	0.094226	-0.01641	-0.06395	-0.10911	0.164701	0.157148	0.195188	-0.09694	0.047358				31	-0.0224	0.027103	-0.20673	0.052161	-0.00062	-0.1355	-0.01002	0.021887
	32	-0.04965	0.049791	-0.00622	0.189216	-0.06985	-0.07185	-0.01002	0.03946	-0.10454	0.023285	-0.10194	0.00477	0.048138	-0.04288	0.1066	-0.08446				32	0.05879	-0.06703	0.126974	-0.00517	-0.27657	-0.19745	0.186674	0.101995	0.054772	-0.0031	-0.01681	0.048473	-0.06412	-0.04645	-0.02469	0.104134				32	-0.02157	-0.04775	-0.35296	-0.14296	-0.03479	-0.09623	-0.03079	-0.09006
	33	0.095897	0.012776	-0.08141	-0.05688	-0.02067	-0.01362	0.069861	-0.08245	-0.02284	-0.03127	-0.1175	-0.02484	-0.03796	-0.10482	0.110538	0.066476				33	-0.21266	0.131571	-0.02575	0.06206	-0.18848	-0.08433	0.020171	-0.1777	0.129913	0.044545	-0.13859	-0.02175	-0.05705	0.031404	0.052763	0.018478				33	-0.16595	-0.00392	-0.16239	0.132788	-0.01842	-0.10925	0.034168	-0.02511
	34	0.056001	0.005963	-0.04421	0.007329	0.017822	0.068869	0.01205	0.012344	0.007001	-0.07443	-0.06377	0.002447	-0.00222	0.027476	-0.06973	-0.05015				34	0.230313	-0.06358	0.034028	0.063929	-0.21675	-0.13328	-0.06918	0.013895	0.086449	0.06413	-0.04313	0.067829	0.079738	-0.01963	0.029664	0.04189				34	0.024983	0.133491	-0.17889	-0.13483	-0.04384	0.134101	-0.0513	-0.05821
	35	0.082788	-0.0991	0.016372	0.108267	0.089036	0.001109	-0.04961	0.103198	0.050004	-0.03007	-0.04992	-0.01069	0.106298	0.083614	-0.04922	-0.04804				35	-0.13428	-0.03129	-0.11331	-0.11186	-0.1637	-0.25509	-0.03075	-0.06412	-0.11979	0.15521	-0.11725	0.078731	0.221555	0.15111	0.046832	0.028055				35	0.032135	-0.04561	0.118412	-0.16883	-0.00303	0.29683	-0.05289	-0.0334
L
	8Hz																				14Hz																				4Hz
		Anm1	Anm2	Anm3	Anm4	Anm5	Anm6	Anm7	Anm8	Anm9	Anm10	Anm11	Anm12	Anm13	Anm14	Anm15	Anm16					Anm1	Anm2	Anm3	Anm4	Anm5	Anm6	Anm7	Anm8	Anm9	Anm10	Anm11	Anm12	Anm13	Anm14	Anm15	Anm16					Anm1	Anm2	Anm3	Anm4	Anm5	Anm6	Anm7	Anm8
	1	-0.05132	-0.04782	0.070195	-0.01929	0.004287	0.14374	-0.02611	-0.10206	-0.03643	0.020781	0.087103	0.117897	0.017703	0.05348	0.082533	0.035774				1	0.027084	-0.13595	-0.03912	-0.11519	-0.06955	0.026554	-0.01726	0.114033	0.029414	-0.05955	0.059498	-0.04118	-0.02555	0.073292	-0.06032	0.054326				1	-0.09911	0.040033	-0.13764	-0.18781	0.126896	-0.14508	-0.01822	-0.03577
	2	-0.13719	0.091758	0.104293	0.054202	0.083763	-0.03559	-0.05347	4.57e-05	-0.03421	0.10342	0.054183	0.054811	0.056923	-0.04248	-0.02882	-0.00881				2	-0.19787	0.008622	0.08067	-0.01611	-0.07077	-0.03311	0.138478	0.057424	0.0469	-0.15886	0.042366	0.000115	0.043646	-0.05828	-0.08514	-0.04465				2	-0.06893	0.149851	-0.02007	0.093912	-0.00716	-0.06216	0.006107	-0.07734
	3	0.102194	0.021396	-0.0425	0.101419	-0.07459	0.013727	0.098278	-0.06916	-0.07723	-0.04195	-0.07891	-0.02272	0.084429	-0.06668	0.062023	0.018711				3	0.045242	0.222478	0.032391	0.148268	-0.0149	-0.03096	-0.01342	-0.06983	-0.04094	0.030742	-0.01849	-0.06791	-0.09477	-0.02819	0.030438	-0.04937				3	-0.04604	-0.01763	0.012352	0.19369	-0.0956	-0.0498	0.018749	0.04494
	4	0.011395	-0.06869	-0.11383	-0.08892	0.013326	-0.03972	0.010925	0.041395	0.039035	-0.04125	-0.07296	-0.07787	-0.01243	-0.01452	-0.0646	-0.0406				4	0.127234	0.026896	-0.06349	0.063639	0.123968	-0.03345	-0.05171	0.021114	0.055401	0.061318	0.010379	-0.08102	0.035584	0.001034	-0.02573	0.013454				4	0.044014	-0.03499	-0.0167	-0.05837	-0.06548	0.006564	-0.03174	0.081996
	5	0.074929	0.003355	-0.01815	-0.04741	-0.02678	-0.08216	-0.02963	0.129771	0.108843	-0.041	0.010589	-0.07211	-0.14662	0.070199	-0.05114	-0.00508				5	-0.00169	-0.12205	-0.01046	-0.08061	0.031256	0.070967	-0.0561	-0.12274	-0.09077	0.126355	-0.09375	0.189994	0.041088	0.012136	0.140758	0.026243				5	0.170059	-0.13727	0.162054	-0.04142	0.041347	0.250482	0.025106	-0.01383
	6	-0.03999	0.052796	-0.09096	0.031795	0.028924	0.038233	0.031285	0.188585	-0.01298	0.002327	0.015676	-0.11959	-0.03309	-0.01206	-0.01858	-0.08408				6	0.190068	-0.16949	0.037104	0.100122	0.038008	0.056743	0.045747	-0.17741	0.064422	-0.02708	-0.06394	0.105478	0.0403	0.101182	0.05413	0.050745				6	0.128909	-0.04654	0.226959	-0.02085	-0.20401	0.052769	0.031887	-0.19966
	7	0.151165	0.066569	-0.15459	0.071777	0.159054	-0.2193	0.046924	0.033716	-0.03059	-0.15191	0.018847	-0.05169	0.016959	0.033615	-0.06733	-0.07763				7	0.026375	0.124878	0.041346	-0.11938	-0.07145	-0.07065	-0.08136	0.019568	0.051848	0.090318	-0.06213	0.072847	0.072167	-0.00524	-0.05493	0.089139				7	-0.08015	-0.13985	-0.04042	-0.14877	-0.22863	-0.07967	-0.1707	-0.16975
	8	0.067368	0.078159	-0.2197	0.065543	0.281841	-0.11866	-0.09497	0.183956	-0.15872	-0.05965	0.018431	-0.08777	-0.07243	0.077424	-0.00105	-0.05006				8	-0.01557	0.000956	-0.13502	-0.11341	0.024844	-0.12059	-0.02621	-0.06382	0.196032	0.053597	-0.11488	-0.10219	0.039397	0.163264	0.027871	0.281619				8	-0.28091	-0.12466	0.121457	-0.07109	0.045527	-0.00147	-0.08326	-0.10475
	9	0.260924	0.146759	-0.17398	-0.11145	0.301499	0.236775	-0.08025	0.125064	-0.04442	0.121226	-0.01475	-0.11301	0.006073	0.105193	-0.16897	0.260215				9	0.172253	0.354509	-0.40502	-0.06351	0.078813	0.049978	0.035012	-0.37711	0.210907	-0.06725	-0.14413	-0.24286	-0.04715	0.245118	-0.14577	0.475431				9	-0.51199	0.082434	0.179397	0.009856	0.131169	0.432253	0.208546	0.171898
	10	0.298644	0.138298	-0.06871	0.454979	0.117198	0.497338	-0.04203	-0.02004	-0.06136	0.209751	0.076369	0.018527	0.024687	-0.01743	-0.15105	0.524254				10	0.170512	0.61335	-0.41451	0.114808	-0.25198	0.025549	0.267436	-0.33304	0.14875	0.218191	0.027737	-0.12757	-0.19215	0.383889	-0.10692	0.634791				10	-0.65275	0.090725	0.447765	0.154906	0.200785	0.555568	0.324362	0.293427
	11	0.151828	0.235862	0.078032	0.39536	0.093138	0.548494	0.073449	-0.1099	-0.04932	0.300536	-0.16763	0.111893	0.180065	0.2615	-0.04403	0.569392				11	0.482228	0.580106	-0.15943	0.259061	-0.1692	0.282421	0.545872	0.067508	-0.03937	0.383953	0.084569	0.055571	0.102325	0.360843	0.030735	0.581511				11	-0.30236	0.208143	0.497686	0.183921	0.377986	0.456992	0.522735	0.415674
	12	0.487481	0.733122	-0.1392	0.387427	0.119049	0.422415	0.071633	0.150148	0.162103	0.312815	-0.15513	0.321784	0.101405	0.49883	0.26039	0.343214				12	0.455655	0.627036	-0.0492	0.220531	0.050249	-0.03028	0.443491	0.185543	-0.04803	0.363632	0.160302	0.104031	0.178486	0.306708	0.189307	0.612264				12	-0.18751	0.243856	0.230961	0.195426	0.17766	0.392927	0.345499	0.37783
	13	0.546258	0.629227	0.063688	0.264964	0.003525	0.749794	0.151074	0.111138	0.302505	0.304823	0.042664	0.410317	0.431783	0.45052	0.362437	0.247267				13	0.22669	0.54814	0.127334	0.277281	-0.11023	-0.10856	0.534201	0.181263	0.022258	0.363343	0.157174	0.213358	0.071867	0.280912	-0.01558	0.568534				13	-0.19577	0.261381	0.687299	0.193683	0.111338	0.437695	0.333429	0.321185
	14	0.467967	0.39405	-0.05407	0.031074	-0.09515	0.790196	0.416504	0.048307	0.262497	0.369446	0.109914	0.30171	0.609273	0.40736	0.379571	0.25378				14	0.307842	-0.00664	0.05265	0.221445	-0.21388	0.095513	0.563141	0.096982	0.054796	0.285242	0.069318	0.13435	0.208492	0.286521	-0.06674	0.508593				14	-0.20641	0.275016	0.296668	0.161602	0.278374	0.614371	0.139381	0.434627
	15	0.537913	0.242096	0.083831	0.246581	0.092664	0.619326	0.16003	-0.00047	0.259559	0.144676	-0.11499	0.199106	0.495768	0.17464	0.379573	0.31838				15	0.244049	0.128071	-0.03464	0.142098	0.105155	-0.01022	0.548461	0.044397	-0.12831	0.280137	0.097342	0.29819	0.210423	0.322915	0.143752	0.467771				15	-0.00703	0.238782	0.503653	0.148464	0.302368	0.513625	0.319531	0.257687
	16	0.557531	0.324757	0.20405	0.331165	-0.03621	0.459229	0.271962	-0.01162	0.294971	0.248407	0.030869	0.207754	0.558844	0.036896	0.328603	0.350173				16	0.085842	0.23571	0.02854	0.226086	-0.11136	-0.16988	0.429653	0.050218	-0.05464	0.342904	0.059324	0.072031	0.274718	0.172088	0.152128	0.465292				16	-0.03946	0.237201	0.239961	0.149098	0.025928	0.453186	0.288018	0.177014
	17	0.571472	0.105073	0.026299	-0.05658	0.011623	0.494662	0.144718	0.036868	0.218899	0.315352	0.043507	0.107941	0.414545	0.107621	0.286675	0.24836				17	0.323612	0.17071	0.076902	0.134045	-0.40169	0.019937	0.373012	0.070654	-0.15996	0.339767	0.167383	-0.01195	0.318284	0.330294	0.132653	0.366378				17	-0.06871	0.17025	0.238124	0.125908	0.002547	0.222219	0.171377	0.169847
	18	0.573942	0.094754	-0.03184	0.205702	0.058949	0.426165	0.197833	-0.05705	0.214551	0.116242	-0.11903	0.124929	0.347654	0.151601	0.289569	0.234424				18	0.249335	0.012949	0.032654	0.195148	-0.12837	-0.12041	0.324571	0.045625	-0.2068	0.138567	0.016079	-0.03583	0.09257	0.304416	-0.02358	0.306633				18	-0.06179	0.126426	0.177403	0.021879	-0.068	0.050562	0.077518	0.194045
	19	0.278204	-0.04544	0.138934	0.001782	0.049261	0.289124	0.166585	0.110483	0.246897	0.070125	-0.01652	0.180287	0.333474	0.107157	0.267595	0.307117				19	0.197006	0.122557	0.221263	0.329527	-0.08348	-0.00866	0.353452	0.00508	-0.11151	0.040097	0.033084	-0.09852	0.215824	0.210768	0.063032	0.284307				19	-0.07992	0.128819	0.076749	0.055501	-0.0665	0.115669	0.010038	0.11968
	20	0.290664	-0.17547	0.077094	0.145205	0.119279	0.06125	0.101433	0.023845	0.20917	0.110497	0.010761	0.222063	0.25367	0.164962	0.253068	0.234465				20	0.227222	0.062388	-0.00405	0.225923	-0.23537	-0.34087	0.413312	-0.02875	-0.08529	0.040953	0.123843	-0.00363	0.21432	0.319482	-0.00636	0.356942				20	-0.00214	0.123083	0.117309	0.049363	-0.09039	0.027269	-0.06008	0.150769
	21	0.393621	-0.00185	0.172533	0.05043	0.012837	0.103655	0.069011	-0.09537	0.151442	0.018583	0.00947	0.166292	0.260868	0.170367	0.174415	0.265087				21	-0.00989	0.030853	-0.0779	0.204811	-0.06792	-0.08337	0.419867	0.165047	-0.10982	0.089598	0.069394	-0.00996	0.285787	0.232243	-0.21538	0.306873				21	-0.02315	0.108992	0.136981	0.027413	-0.14564	-0.01601	0.111444	-0.03998
	22	0.317495	-0.06051	0.064218	-0.01327	0.076395	0.107744	-0.00704	0.019063	0.137244	0.216317	-0.04386	0.18758	0.215211	0.145576	0.199083	0.203896				22	0.130824	0.376662	-0.18042	0.01551	-0.08391	-0.16898	0.329574	-0.02439	-0.21765	-0.00129	0.014596	0.055783	0.1279	0.163139	-0.19129	0.218793				22	0.119574	0.125172	0.096118	-0.05641	0.05304	0.127377	-0.23742	-0.00502
	23	-0.1278	0.132392	0.076211	0.135686	0.089287	0.089165	0.087041	0.008108	0.125135	0.037098	0.064368	0.142376	0.150286	0.119716	0.171607	0.155592				23	0.073706	0.035369	-0.03677	0.26924	-0.09235	-0.17356	0.17367	-0.00916	-0.20954	-0.11689	-0.02794	-0.00891	0.21811	0.093116	-0.17015	0.142269				23	-0.08759	0.061055	0.103454	-0.14066	0.094124	0.00851	0.109053	0.167113
	24	0.148407	-0.14022	-0.00931	0.172579	0.094818	0.090063	0.13281	-0.0033	0.125819	0.209136	-0.05542	0.086691	0.145413	0.219663	0.1927	0.091104				24	0.197463	0.262652	-0.02522	-0.04224	0.23286	-0.19525	0.175464	0.027145	-0.30047	0.076602	-0.04052	0.059528	0.257514	0.120684	-0.06116	0.192671				24	-0.02878	0.067553	-0.09756	-0.0942	0.127111	-0.02487	-0.20665	0.08967
	25	0.367351	-0.08027	-0.20751	0.291059	0.035138	0.083403	0.074424	0.108689	0.099959	0.171615	-0.03015	0.061134	0.077102	0.092341	0.172181	0.044596				25	0.246791	0.118285	-0.07527	-0.10845	-0.31939	-0.32652	0.189578	-0.11894	-0.14925	0.060063	0.025517	0.021767	0.186985	0.156414	-0.22629	0.150838				25	0.005256	0.06642	0.053069	0.089804	0.254352	-0.16659	-0.20101	0.106814
	26	0.230852	-0.01997	0.007445	-0.03464	-0.11543	0.048937	0.116005	-0.02334	0.117506	-0.00063	-0.15413	0.06948	0.072912	0.183814	0.195675	0.133602				26	0.189364	0.203155	0.06994	0.04701	-0.45759	-0.12291	0.302658	0.115343	-0.281	-0.04081	0.08559	0.029428	0.159552	0.088144	-0.12993	0.205648				26	0.014948	0.033446	0.177419	-0.04951	-0.08549	0.188896	0.064269	0.06182
	27	0.145536	-0.14235	-0.06289	-0.11671	0.145976	-0.10149	-0.01843	0.108902	0.063461	-0.12188	-0.03595	0.12854	0.037117	0.079013	0.150719	0.03996				27	0.035077	-0.01483	0.123628	-0.10105	-0.15798	-0.06169	0.183896	-0.02025	-0.2269	0.146419	0.05159	0.109129	0.186853	0.198884	-0.03259	0.138529				27	-0.01273	0.055694	0.057643	0.071762	-0.23499	0.251691	-0.4437	-0.04161
	28	-0.04006	-0.21154	-0.10126	-0.12054	-0.03177	0.080565	-0.05179	0.079199	0.01465	-0.09266	-0.17232	0.050656	-0.0371	0.086433	0.075846	-0.02968				28	0.058368	0.102512	0.010628	0.021845	-0.22577	-0.39229	0.133336	-0.00495	-0.24602	-0.1474	0.035338	-0.04985	0.153942	0.161056	-0.07087	0.090918				28	-0.16725	0.07696	0.244046	-0.02541	-0.05065	0.087653	-0.18675	-0.02694
	29	0.199331	-0.00842	-0.08136	-0.12546	0.013689	0.181593	0.141501	0.061026	0.123225	-0.00496	0.033294	0.031458	0.128248	-0.02029	0.137705	-0.10903				29	0.025677	0.223027	-0.00558	-0.13474	-0.40251	-0.13708	0.258106	-0.02673	-0.24591	-0.22167	0.035802	0.155733	0.037119	0.088448	-0.04538	-0.07086				29	-0.22876	0.051474	-0.10631	0.019531	0.083211	-0.13904	-0.04338	-0.02157
	30	0.096901	-0.129	0.001114	0.112979	0.058376	0.069654	0.137338	0.10358	-0.03831	-0.08028	0.108288	0.037348	0.097613	-0.011	0.141429	0.005607				30	0.045851	0.09027	0.038408	-0.04028	-0.08965	-0.15701	0.183216	-0.01213	-0.15326	-0.07576	0.030712	0.122502	0.140027	0.188325	-0.09923	-0.04374				30	-0.05472	0.034548	0.189543	0.043734	-0.00233	0.08879	0.079213	0.045043
	31	-0.00514	0.079133	0.031249	0.008932	-0.0401	0.164219	-0.03288	-0.13444	-0.03717	-0.09596	-0.08457	0.07174	0.091978	-0.00119	0.106272	-0.00448				31	-0.0329	-0.08293	-0.00891	-0.06255	-0.2669	-0.07985	0.039954	0.106155	0.014004	-0.15961	-0.02887	0.044716	-0.02157	0.081391	-0.06202	0.005386				31	-0.06514	0.017872	-0.38007	-0.11142	0.10935	-0.13726	-0.02438	-0.15623
	32	-0.14608	0.101444	0.104888	0.103524	0.069568	-0.01076	-0.06438	-0.0209	-0.04039	0.045148	-0.06601	0.014933	0.08451	-0.10836	-0.00739	-0.04258				32	-0.16312	0.006915	0.084717	0.046349	-0.28768	-0.16915	0.261204	0.102702	0.07126	-0.21641	-0.01716	0.064985	0.011918	-0.01559	-0.05565	-0.09779				32	-0.07427	0.031384	-0.1674	0.08659	-0.03244	-0.10219	0.012038	-0.19202
	33	0.052218	0.033299	-0.06307	0.149217	-0.05342	0.009721	0.113245	-0.10959	-0.06842	-0.12299	-0.14557	-0.05875	0.042444	-0.07759	0.080963	-0.07116				33	0.054691	0.265702	0.051666	0.128458	-0.20098	-0.22952	0.01864	-0.06636	-0.01727	-0.05989	-0.10546	-0.03363	-0.09367	-0.00094	0.052126	-0.10446				33	-0.0294	-0.00306	0.048093	0.131217	-0.12734	-0.03128	0.028899	-0.04548
	34	0.045644	-0.04276	-0.1419	-0.08998	-0.00264	-0.0439	-0.00821	0.035171	0.04108	-0.16483	-0.05601	-0.08021	-0.0504	-0.03186	-0.03211	-0.08057				34	0.122871	-0.05934	0.005086	0.079273	-0.07652	-0.2227	-0.05021	0.041962	0.068772	0.003212	-0.09062	-0.04679	0.076073	0.020288	-0.01233	-0.00893				34	-0.06084	0.004851	-0.07045	-0.06605	-0.0485	0.023458	-0.07154	-0.03793
	35	0.046069	0.033173	-0.01532	-0.04565	-0.03514	-0.09288	-0.00211	0.112911	0.114555	-0.09224	-0.0929	-0.08211	0.038639	0.093221	-0.01026	-0.04325				35	0.016881	-0.10734	0.060097	-0.06317	-0.19409	-0.12861	-0.05719	-0.1079	-0.07424	0.042325	-0.14376	0.274841	0.099542	0.045717	0.159257	-0.03437				35	0.113081	-0.0167	0.20853	-0.06049	0.028514	0.25159	0.016973	-0.05546
[truncated: 25 more columns]

## Sheet: Pir
R
	8Hz																				14Hz																				4Hz
		Anm1	Anm2	Anm3	Anm4	Anm5	Anm6	Anm7	Anm8	Anm9	Anm10	Anm11	Anm12	Anm13	Anm14	Anm15	Anm16					Anm1	Anm2	Anm3	Anm4	Anm5	Anm6	Anm7	Anm8	Anm9	Anm10	Anm11	Anm12	Anm13	Anm14	Anm15	Anm16					Anm1	Anm2	Anm3	Anm4	Anm5	Anm6	Anm7	Anm8
	1	0.009974	0.178106	0.272558	0.035361	0.086228	0.033449	0.089556	-0.03102	-0.03779	0.037729	0.124836	-0.00538	0.112107	0.068835	0.039838	-0.02394				1	0.026558	-0.11325	0.113014	-0.09849	-0.1626	-0.05827	0.164301	0.006628	0.00013	-0.09046	-0.0189	0.026496	0.132188	0.131615	0.131611	-0.05263				1	0.029268	0.006624	-0.03297	-0.17533	-0.09703	0.111371	-0.21954	-0.02327
	2	-0.16845	-0.08287	0.026583	0.02013	0.072419	0.056643	-0.01285	0.053966	0.020495	0.108624	0.053778	0.04591	-0.12032	0.077451	0.162216	0.003975				2	-0.14278	-0.08177	0.170351	-0.05585	0.08595	-0.06158	-0.00684	0.098037	0.001341	-0.04708	-0.13366	-0.07528	0.011873	-0.08984	0.160112	-0.05235				2	0.031401	-0.12278	0.124527	-0.03542	-0.01187	0.011229	0.026027	0.068964
	3	0.0004	-0.23548	-0.06772	0.04667	0.018963	-0.14702	-0.05663	-0.12421	0.023075	-0.05425	-0.0966	-0.07349	-0.04203	-0.18094	0.075399	0.134592				3	0.222378	0.286208	-0.05206	-0.13959	0.077704	0.065881	-0.00066	-0.07714	0.180917	0.112977	0.109463	-0.13396	-0.33039	-0.02682	-0.10708	0.061835				3	-0.02904	0.107676	-0.03513	0.19701	0.11118	-0.05366	0.052728	0.013754
	4	-0.05607	0.003895	-0.09907	0.023067	-0.08267	0.03897	-0.02058	0.074227	-0.08535	-0.10083	-0.03958	0.068149	0.01561	-0.2366	-0.11085	-0.0591				4	-0.01441	-0.03378	0.004136	0.228265	-0.02085	0.136171	-0.08164	-0.02294	-0.01228	-0.14714	0.183832	0.150704	0.021848	-0.11112	-0.00321	-0.0085				4	-0.01286	0.140082	-0.11144	0.121673	-0.0917	-0.08579	0.076177	0.02777
	5	0.214154	0.136356	-0.13236	-0.12523	-0.09494	0.017957	0.000504	0.027033	0.079563	0.008731	-0.04243	-0.03519	0.03463	0.271251	-0.16661	-0.05553				5	-0.09174	-0.05741	-0.23544	0.065664	0.019799	-0.0822	-0.07515	-0.00458	-0.17011	0.171707	-0.14073	0.032035	0.164483	0.096167	-0.18144	0.051647				5	-0.01876	-0.1316	0.055013	-0.10793	0.089425	0.016855	0.064612	-0.08721
	6	-0.03057	-0.39893	0.044829	0.289815	-0.07461	-0.02483	-0.07907	0.07573	-0.04818	-0.09466	-0.13415	-0.09448	0.102564	-0.08646	0.035839	0.05848				6	-0.05033	-0.01108	0.027533	-0.03015	-0.19185	0.040454	0.028582	-0.18105	-0.18457	0.033012	-0.09168	-0.04255	0.150872	-0.14932	-0.09394	0.017769				6	0.100993	-0.0503	-0.1112	-0.13006	-0.01648	0.000877	0.014237	-0.02547
	7	-0.11835	-0.22434	-0.01042	0.138132	-0.05858	-0.23764	0.026513	-0.02762	-0.09038	-0.0652	-0.23446	-0.03131	-0.01256	-0.37625	0.037147	-0.05447				7	-0.2918	0.048615	-0.07503	-0.03524	-0.11426	-0.1157	-0.16651	-0.1613	0.398147	0.188913	-0.11535	0.064242	0.136701	-0.12754	-0.16083	0.211023				7	-0.07379	-0.18222	0.136044	0.062743	-0.24462	-0.20984	0.106208	0.169493
	8	0.597767	-0.11301	-0.193	0.111373	0.108401	0.089434	-0.05884	-0.15087	-0.39547	-0.20539	-0.11195	0.080954	-0.06496	0.234262	-0.06322	0.190932				8	-0.20318	-0.1279	0.028928	-0.0966	-0.09299	-0.34612	0.121823	0.162812	0.766256	0.136009	0.113184	0.090987	-0.00781	0.467325	-0.19951	0.555943				8	-0.08612	-0.13996	-0.08692	-0.10563	-0.08417	-0.0794	-0.07077	0.033979
	9	1.45804	0.591009	0.416803	0.353932	0.759521	0.926253	0.150834	-0.06985	-0.20265	0.178404	0.968511	0.783677	0.769471	1.86126	0.988173	0.61861				9	-0.18018	0.119815	0.920829	0.457194	-0.07117	0.08877	1.57818	0.928459	0.729253	0.620144	0.333409	0.593326	1.0906	1.94659	0.231517	0.949831				9	-0.29546	-0.22309	-0.15931	0.359462	-0.14771	0.38358	0.290957	0.723878
	10	1.72821	1.16609	0.705676	1.15422	1.32022	1.45301	0.297372	0.024839	0.054625	0.472743	1.90342	1.57722	1.162	3.40604	2.54921	0.9176				10	0.165409	0.250029	1.75015	0.930799	-0.24094	0.146263	2.48466	1.50898	0.50469	1.5238	0.624965	0.79031	1.74027	2.72036	0.243285	0.79713				10	-0.54182	-0.10315	0.495278	1.48688	-0.01371	0.853559	0.526087	0.89458
	11	1.93253	1.56665	1.07428	1.541	1.57817	1.85288	0.553965	0.234916	0.297521	0.687566	2.46856	1.892	1.5173	3.86012	3.48548	1.03234				11	0.427214	0.406615	2.11939	1.08412	-0.06459	0.352708	2.44625	1.40108	0.264284	1.48647	0.652352	0.435997	1.75081	2.54248	0.025395	0.662207				11	-0.34303	0.33948	0.582458	1.29913	-0.23345	1.2922	0.752122	0.791222
	12	1.68657	1.69584	1.13407	1.42685	1.66505	1.98659	0.539945	0.269901	0.517867	0.679599	2.43836	1.92038	1.39046	3.25176	3.73099	0.837842				12	0.387445	0.402319	2.01015	1.10843	0.059845	0.227156	2.13139	1.27396	0.119843	1.47791	0.798067	0.740011	1.65178	2.24502	-0.09196	0.841582				12	-0.1922	0.391569	0.223227	1.37204	-0.09624	1.6103	0.540342	0.886447
	13	1.42326	1.4909	1.22231	1.05288	1.42437	1.76136	0.55425	0.305671	0.542379	0.428594	2.24234	1.68081	1.30286	2.80315	3.58636	0.537014				13	0.214447	-0.07316	1.47596	0.885485	-0.13977	0.156693	1.77574	1.08957	0.147563	1.12328	0.641844	0.43369	1.13921	1.94626	-0.09021	0.611698				13	-0.15166	0.636612	0.528143	1.39651	-0.12912	1.82598	0.631096	0.928356
	14	1.19307	1.45436	1.19663	0.889569	1.24036	1.444	0.388315	0.224262	0.371625	0.529814	2.11449	1.28614	1.22129	2.04606	3.0173	0.584414				14	0.364239	0.067	1.38277	0.647985	0.057474	0.130041	1.60117	0.827169	0.12703	0.792293	0.514949	0.62494	0.663481	1.59796	-0.09269	0.484507				14	-0.21717	0.744981	0.333655	1.25288	-0.35935	1.8518	0.484261	0.735067
	15	0.999956	1.30343	1.00333	0.815319	1.28149	1.10592	0.369602	0.242627	0.338176	0.312337	1.71008	0.828985	1.09747	1.7653	2.484	0.461402				15	0.333062	-0.00053	1.11818	0.499873	0.313745	-0.02006	1.23885	0.570181	0.012907	0.895701	0.583074	0.186614	1.20502	1.38791	-0.25494	0.318388				15	-0.06916	0.691487	0.469759	0.824617	-0.06169	1.59279	0.826151	0.690158
	16	1.12883	1.0051	1.0995	0.611177	0.977683	1.10355	0.199802	0.009481	0.337581	0.288622	1.48529	0.769349	0.673738	1.69744	2.07675	0.453505				16	0.22187	-0.0584	0.720779	0.340406	-0.10285	-0.14158	0.98318	0.529297	-0.05042	0.592649	0.527658	0.450964	1.07762	1.43798	0.22171	0.174712				16	0.038888	0.71249	0.299303	0.69718	-0.24292	1.48954	0.151527	0.769589
	17	0.929922	0.911989	0.945729	0.62409	0.953348	0.767227	0.292066	0.106126	0.34469	0.375779	1.33531	0.512264	0.861991	1.45513	1.91986	0.211808				17	0.275661	-0.07719	0.795063	0.490894	-0.48705	0.019306	0.715331	0.364991	-0.08005	0.731874	0.421069	0.487425	0.666886	1.35753	-0.07933	0.21552				17	0.015733	0.67459	0.118577	0.782098	-0.07702	1.26126	0.175831	0.495018
	18	1.10254	0.762065	0.745482	0.569461	0.830834	0.794495	0.162724	0.090704	0.247549	0.195791	1.07607	0.597651	0.72743	1.24533	1.80933	0.12986				18	0.34312	-0.18284	0.392205	0.278336	-0.20609	-0.04519	0.707704	0.342035	-0.28032	0.717267	0.392273	0.228142	0.666278	0.890517	-0.03918	0.160009				18	0.024944	0.510522	0.169901	0.336217	-0.16929	1.03141	-0.15409	0.423844
	19	0.769255	0.703137	0.851703	0.397404	0.780155	0.453692	0.237222	0.108134	0.071844	0.244141	1.16878	0.658303	0.509135	1.05838	1.61149	0.21394				19	0.165852	0.277141	0.33513	0.44153	-0.05064	0.013862	0.524684	0.210293	-0.15521	0.207386	0.32142	0.335348	0.543673	0.928534	-0.03395	0.306735				19	-0.05951	0.458279	0.116639	0.120965	-0.15164	0.998798	0.155067	0.499148
	20	0.654577	0.487849	0.713562	0.411862	0.761739	0.360436	0.254462	0.143296	0.292907	0.31044	1.01785	0.40988	0.449621	1.14132	1.56714	0.121294				20	0.195954	-0.08633	0.33505	0.318095	0.022939	-0.0393	0.620374	0.263842	-0.10224	0.286132	0.065028	0.232225	0.591374	1.0174	-0.02173	0.099469				20	0.038151	0.41474	-0.05686	0.178432	0.104526	0.830593	-0.34693	0.22588
	21	0.591333	0.473118	0.854494	0.278454	0.602925	0.406962	0.134714	-0.05772	0.13811	0.249461	0.960208	0.459698	0.211157	1.04137	1.52344	0.133609				21	0.252836	-0.00621	0.242275	0.238447	0.050874	-0.1144	0.414156	0.196816	-0.13769	0.531577	0.161124	0.184196	0.449464	0.862389	-0.20249	-0.07449				21	0.022887	0.326668	0.167261	0.223889	0.06645	0.71432	-0.10473	0.363467
	22	0.599353	0.366891	0.707948	0.223549	0.658375	0.398843	0.174062	0.012261	0.144398	0.282534	0.899675	0.349877	0.246098	0.882455	1.35356	0.148629				22	0.264643	0.051152	0.195463	-0.11987	-0.15525	0.223222	0.513563	0.241854	-0.32315	0.242967	0.223741	0.374664	0.439536	0.880101	-0.23683	-0.05916				22	0.050804	0.282044	0.195689	0.007948	-0.14603	0.59858	0.063789	0.069144
	23	0.624727	0.289003	0.612749	0.342191	0.534274	0.334343	0.181376	0.104804	0.058967	0.176789	0.83019	0.226736	0.398311	0.853283	1.25943	0.15925				23	0.131901	0.04592	0.226065	0.135533	0.165259	-0.26268	0.200071	0.035588	-0.3493	0.270697	0.035661	0.321693	0.407809	0.758192	0.121966	0.047346				23	-0.01823	0.367045	0.107843	-0.24186	0.154458	0.51721	-0.12479	0.283761
	24	0.439662	0.208905	0.588543	0.205459	0.445243	0.212886	0.163953	0.081314	0.107188	0.160714	0.70936	0.187745	0.239255	0.83009	1.29296	-0.01719				24	0.251223	0.160333	0.0099	0.147888	0.272475	-0.19908	0.215125	0.079097	-0.35605	0.239116	0.029924	0.123816	0.447241	0.48233	0.016009	-0.03041				24	-0.01891	0.361358	0.130011	-0.06698	-0.01619	0.440784	-0.10526	0.237214
	25	0.415104	0.216231	0.495446	0.412941	0.480431	0.102303	0.129648	0.042687	0.085316	0.24085	0.5667	0.117086	0.228906	0.769833	0.992526	0.108442				25	0.210593	0.037528	-0.31733	-0.10416	-0.22055	-0.27369	0.205572	0.057189	-0.26012	0.305975	0.254926	0.283323	0.264715	0.486282	-0.32771	0.067184				25	-0.00522	0.303054	0.18928	0.100486	0.240993	0.346455	-0.17142	0.222241
	26	0.227199	0.291085	0.359964	0.301292	0.269913	0.147108	0.067371	0.011858	-0.00297	0.106164	0.684594	0.121745	0.235534	0.334355	1.13825	0.049758				26	0.212442	0.177863	0.043702	-0.13877	-0.50387	-0.23262	0.308436	0.023328	-0.2145	0.093846	0.172707	0.231301	0.271704	0.23854	-0.14333	0.045256				26	0.019064	0.15453	0.064951	0.120425	-0.23122	0.674882	0.114311	0.230592
	27	0.071545	0.051645	0.276188	-0.11451	0.341535	-0.10045	0.090295	0.057809	0.046397	0.248154	0.47046	0.179273	0.203594	0.155263	0.828201	-0.04671				27	0.076508	0.011849	0.125421	-0.05452	-0.15392	0.124493	0.236016	0.17492	-0.29962	0.109964	0.260054	0.323584	0.247861	0.525009	-0.14839	0.039431				27	0.066569	0.289712	-0.04655	0.190276	-0.21204	0.522521	-0.31265	0.277628
	28	-0.00098	0.046804	0.198337	0.202484	0.313545	-0.09715	0.030644	0.034858	-0.01634	0.174994	0.343942	0.214388	0.161105	0.261167	0.768802	-0.05145				28	0.140211	-0.15841	-0.19722	-0.17467	-0.4285	-0.19814	0.197175	0.064933	-0.28435	-0.11956	0.157134	0.223285	0.340363	0.407114	0.081488	-0.07198				28	-0.08276	0.304347	0.114808	0.336718	0.064072	0.360719	-0.39932	0.235402
	29	-0.22883	-0.02211	0.107859	0.241998	0.289815	0.030907	0.089022	0.135383	0.049034	0.030089	0.322542	0.086627	0.073497	0.046731	0.710561	0.006406				29	0.066525	0.042741	-0.11303	-0.37735	-0.24725	-0.08727	0.125724	-0.10027	-0.34952	-0.08142	0.098972	0.33889	0.399987	0.39753	0.168852	-0.16521				29	-0.08009	0.311221	0.067435	0.218399	-0.00535	0.162905	-0.10018	0.033379
	30	-0.02152	-0.04463	0.199878	0.228652	0.152908	-0.10648	0.149262	0.010835	0.007244	0.06176	0.345564	0.10286	0.339386	-0.27749	0.359917	0.03526				30	0.160806	0.067249	0.047958	-0.16821	-0.28935	0.138873	0.163026	-0.09694	-0.24516	0.010355	0.044023	0.127895	0.182401	0.361495	-0.13264	-0.1321				30	-0.2945	0.036111	0.079009	0.011817	-0.2957	0.207859	-0.19095	0.128889
	31	-0.16291	0.070637	0.359972	0.137159	0.133267	-0.05536	0.111518	0.02639	-0.05807	0.018174	0.186176	-0.05896	0.253731	-0.21507	0.285938	-0.07181				31	0.055077	-0.11529	0.121138	-0.2057	-0.4224	-0.13788	0.220657	-0.06353	-0.07533	-0.15227	0.138837	0.18028	0.142369	0.413136	0.138142	-0.19247				31	0.010687	0.05803	-0.072	-0.11161	-0.09735	0.128528	-0.02509	-0.05529
	32	-0.21323	-0.21476	0.079242	0.140709	0.123435	-0.02578	0.021988	0.095471	-0.00812	0.093274	0.082526	0.021544	0.084782	-0.06288	0.45513	-0.13171				32	-0.06876	-0.16966	0.223121	-0.09099	-0.10518	-0.19876	0.066077	-0.00127	-0.07595	-0.16328	-0.04257	0.005551	-0.07483	0.183937	0.214201	-0.15058				32	0.000302	-0.0149	-0.54559	0.056188	-0.07776	-0.06305	0.210137	0.027919
	33	-0.25616	-0.27836	-0.02477	0.04776	0.100689	-0.23712	0.01262	-0.08131	-0.01204	-0.05502	-0.05607	-0.07603	0.117249	-0.32792	0.300853	-0.00716				33	0.26193	0.233072	-0.05195	-0.24248	-0.14516	0.029517	-0.02014	-0.17473	0.129031	0.022624	0.26422	-0.01147	-0.33081	0.128325	-0.08316	-0.00332				33	-0.09949	0.131574	-0.33663	0.20522	0.021503	-0.07553	0.278286	0.006708
	34	-0.13971	-0.1185	-0.09688	0.090336	-0.04176	-0.0444	0.029118	0.11609	-0.08715	-0.07979	-0.0175	0.072336	0.083157	-0.27821	0.106779	-0.11744				34	0.042388	-0.14216	-0.05095	0.121912	-0.26903	-0.01201	-0.11223	-0.13762	-0.08682	-0.26177	0.278833	0.223142	0.051711	0.055828	-0.00935	-0.12087				34	-0.04221	0.217772	-0.1415	0.146955	-0.06957	-0.0837	0.180384	-0.00928
	35	0.176598	-0.02704	-0.08989	-0.05254	-0.05188	-0.13183	0.032777	0.088174	0.067522	0.051715	-0.00447	-0.01169	0.189595	0.154393	0.015023	-0.1546				35	-0.0232	-0.05817	-0.18256	0.014744	-0.19962	-0.20267	-0.09859	-0.08163	-0.24523	0.129557	-0.0399	0.161606	0.190599	0.220624	-0.18242	-0.04278				35	-0.06176	-0.02872	-0.00631	-0.08853	0.073675	0.047997	0.188424	-0.10287
L
	8Hz																				14Hz																				4Hz
		Anm1	Anm2	Anm3	Anm4	Anm5	Anm6	Anm7	Anm8	Anm9	Anm10	Anm11	Anm12	Anm13	Anm14	Anm15	Anm16					Anm1	Anm2	Anm3	Anm4	Anm5	Anm6	Anm7	Anm8	Anm9	Anm10	Anm11	Anm12	Anm13	Anm14	Anm15	Anm16					Anm1	Anm2	Anm3	Anm4	Anm5	Anm6	Anm7	Anm8
	1	0.05237	0.052725	0.069754	0.058483	0.023356	-0.08856	-0.01767	-0.19615	-0.00179	0.048432	0.059533	-0.0305	0.121322	-0.06662	-0.04132	-0.07583				1	-0.19127	-0.09427	-0.04402	-0.0329	-0.19505	0.095106	0.216767	0.038136	-0.08136	-0.02799	0.291022	0.154717	0.067786	0.200576	0.076711	-0.02768				1	0.074433	-0.05383	-0.03299	-0.06936	-0.03401	-0.07703	0.194067	0.121708
	2	-0.12116	0.009256	0.279047	-0.09694	0.005504	0.118335	-0.04737	0.051038	0.053304	0.074963	-0.03073	0.020991	0.069253	0.086274	0.19319	-0.04636				2	0.015035	0.154482	0.064751	-0.18538	-0.05389	0.077001	0.057283	0.190009	-0.05091	-0.20057	-0.11912	-0.16496	0.278669	-0.13737	-0.00447	-0.0078				2	0.067991	-0.09914	-0.05028	-0.04669	0.059473	-0.15702	-0.16688	0.014803
	3	-0.00288	-0.07089	-0.03156	-0.04052	-0.04516	-0.08991	0.191118	-0.00433	-0.03307	0.033659	-0.02548	-0.05351	-0.07234	-0.05691	0.010095	-0.07465				3	-0.10356	0.205292	-0.11032	0.101349	0.15263	0.005814	-0.11927	-0.11857	0.131073	0.015629	0.006752	-0.116	-0.25909	0.05581	0.086945	0.042805				3	0.050905	0.083263	0.126303	0.21525	0.069669	0.050915	0.029057	-0.03532
	4	0.053847	-0.0436	-0.22782	-0.00219	0.027498	0.078078	-0.07155	0.078254	-0.06708	-0.11796	-0.10785	0.148011	-0.1062	0.03261	-0.1288	0.068153				4	0.148407	-0.30143	0.119466	0.040198	0.151426	0.078473	-0.03962	-0.09645	-0.06049	0.141141	-0.23566	-0.17247	-0.20083	-0.13876	-0.03705	-0.01749				4	-0.19306	-0.0673	0.010406	0.048117	-0.13837	-0.11475	0.089051	-0.11328
	5	0.017825	0.052508	-0.08942	0.081165	-0.0112	-0.01794	-0.05453	0.071189	0.048631	-0.03909	0.10453	-0.08499	-0.01204	0.004649	-0.03317	0.128685				5	0.131382	0.035932	-0.02987	0.076732	-0.05511	-0.25639	-0.11516	-0.01313	0.061689	0.071787	0.057002	0.298715	0.113467	0.019745	-0.12213	0.010157				5	-0.00027	0.137012	-0.05344	-0.14731	0.043231	0.297884	-0.1453	0.012091
	6	-0.14211	-0.21608	-0.07157	0.137537	-0.03077	-0.12307	-0.07973	-0.12533	-0.07085	-0.18883	-0.0165	0.018617	0.118927	0.070243	0.180773	-0.02706				6	-0.03206	0.068927	0.05131	0.310957	-0.21146	-0.19625	-0.06931	-0.11529	-0.34208	0.101495	-0.07376	0.089328	0.207431	0.030488	-0.20545	-0.08251				6	-0.02138	0.006647	-0.00711	0.01698	-0.20544	-0.02705	0.017223	-0.11835
	7	-0.13263	0.133501	0.021849	0.305447	0.050961	-0.30182	-0.10947	-0.18865	-0.24741	-0.21341	-0.0558	-0.06428	0.04826	-0.04089	-0.04743	-0.12562				7	-0.15506	-0.00413	-0.03757	-0.1057	-0.2532	-0.41761	-0.21718	-0.0928	-0.209	-0.15088	0.051566	-0.09616	0.00923	-0.02644	0.143632	-0.10809				7	0.219856	-0.20574	-0.04281	-0.13438	-0.37471	-0.02833	-0.11569	0.041564
	8	-0.1201	-0.25461	-0.49349	-0.18851	0.206519	-0.47804	-0.3109	-0.08183	-0.23213	-0.14982	-0.37658	-0.21549	-0.2059	-0.46544	-0.69244	-0.29325				8	0.007751	0.124229	-0.0319	0.102272	-0.136	-0.08499	-0.5343	-0.28377	0.008283	-0.04723	-0.22819	-0.44026	-0.50821	-0.11955	-0.08453	-0.20686				8	0.046707	-0.33991	-0.10937	-0.24735	-0.17207	-0.31395	0.119622	0.199221
	9	0.234754	0.056302	-0.2249	-0.28176	0.463573	-0.27186	-0.30249	-0.01049	-0.3571	0.02947	-0.32048	-0.19756	-0.12869	0.709367	-0.80846	-0.24592				9	-0.09706	0.126853	0.195739	0.110635	-0.03902	0.239613	-0.35918	-0.27367	0.338338	0.526641	-0.31777	-0.35056	-0.40151	0.119395	-0.48798	-0.21618				9	-0.63358	-1.00567	-0.29749	-0.34058	-0.14296	-0.15414	-0.10791	0.179583
	10	0.805963	0.194741	0.550325	-0.17706	1.13128	0.229727	-0.07227	-0.00563	-0.33226	0.615947	0.900499	0.060055	-0.16809	1.32803	-0.24236	-0.19824				10	0.187755	0.25123	0.839258	0.804396	-0.55963	0.4744	0.2395	0.324092	0.334282	1.05444	0.182563	0.069562	0.084454	0.982055	-0.87939	-0.21035				10	-0.8128	-0.71276	0.109743	0.510288	-0.06005	-0.11728	0.049324	0.638155
	11	1.21229	0.092966	1.25359	0.034637	1.33778	0.37759	-0.1759	0.014157	-0.18061	0.95633	1.76458	0.032114	0.177068	1.49439	0.468313	-0.0439				11	0.339981	0.365333	1.02684	0.626892	-0.54834	0.478936	0.76985	0.544932	0.065263	1.41976	0.526661	0.365937	0.421785	1.05471	-0.46262	0.151218				11	-0.40062	-0.60764	0.056137	0.680241	0.102266	0.524567	0.288961	0.739706
	12	1.12905	0.505998	0.997597	0.330312	1.34539	0.394033	0.103442	0.124273	0.218859	0.845826	2.31656	0.257889	0.59637	1.30649	0.533006	-0.11694				12	0.40566	0.320014	1.33008	0.638128	-0.05366	0.284728	0.8244	0.589635	0.162731	1.13701	0.604119	0.607417	0.577507	0.792508	-0.37775	0.034193				12	-0.23766	-0.35776	0.117234	0.358514	0.148604	0.6681	0.087581	0.589351
	13	0.909762	0.25183	1.03288	0.455951	1.10217	0.474237	0.272412	0.226059	0.479991	0.678801	1.93507	0.269932	0.836721	1.35994	0.614871	-0.10404				13	0.420046	0.165225	0.937975	0.405694	-0.35816	0.084601	0.90456	0.463178	0.127743	1.13347	0.688922	0.394932	0.630522	0.818761	-0.28587	0.060948				13	-0.27359	-0.18498	0.343996	0.76729	-0.2228	0.704542	0.115408	0.673774
	14	0.521145	0.500615	0.935797	0.668727	1.0045	0.434962	0.297357	0.24269	0.506209	0.518293	1.78182	0.096572	1.04534	0.836498	0.261337	0.001076				14	-0.00098	-0.10142	0.708867	0.556644	-0.0845	0.151731	0.9874	0.43396	0.189293	1.02989	0.655832	0.581381	0.728194	0.885932	-0.17865	0.242696				14	-0.21115	-0.18046	0.026222	0.686426	-0.03784	1.0701	0.15015	0.710625
	15	0.683164	0.176282	1.04818	0.358748	0.851842	0.561628	0.126721	0.161512	0.440583	0.57213	1.47571	0.131109	0.951924	0.721529	0.126371	0.038898				15	0.408508	0.234992	0.672773	0.539293	0.205697	0.218461	0.959784	0.476757	0.101092	0.850488	0.498826	0.351769	0.552396	0.875664	0.026252	0.287897				15	-0.2715	0.374146	0.200006	0.492297	-0.01018	1.25275	0.016106	0.565301
	16	0.865903	0.440717	0.647663	0.181435	0.732885	0.608254	0.140851	-0.01918	0.264605	0.389029	1.1219	0.083148	0.83253	0.7076	0.004444	-0.0314				16	0.294075	0.109709	0.328058	0.508909	0.154434	0.020968	0.743942	0.346404	0.071867	0.630886	0.431166	0.495428	0.73994	0.966768	0.190737	0.029897				16	0.138025	0.450285	0.182921	0.554231	-0.21508	1.34946	-0.0533	0.415271
	17	0.612005	0.408102	0.516212	0.320665	0.642229	0.406346	-0.00277	0.063624	0.317052	0.379846	1.03352	0.025198	0.986161	0.79311	-0.11228	-0.00089				17	0.44836	0.086687	0.135241	0.385207	-0.34236	0.209789	0.551656	0.290793	-0.02518	0.641266	0.472264	0.396017	0.514638	0.725415	0.380072	0.113194				17	-0.07253	0.516178	0.185899	0.42263	-0.06966	0.976113	-0.00717	0.319041
	18	1.19284	-0.10936	0.388589	0.187162	0.628557	0.401207	0.197006	-0.05073	0.321653	0.157866	0.743182	0.000486	0.80959	0.665936	0.1169	0.069324				18	0.137354	-0.17066	0.220684	0.525504	-0.14789	0.023197	0.489871	0.279287	0.114109	0.622701	0.56513	0.089034	0.488862	0.762895	-0.05785	0.152321				18	-0.03639	0.423358	0.516025	0.25219	-0.32574	0.961999	0.154054	0.36292
	19	1.00741	0.235331	0.479931	0.032813	0.561509	0.21933	0.088363	0.160517	0.255054	0.043747	0.683115	0.1258	0.67102	0.488168	0.165443	0.085916				19	0.193319	-0.0119	0.281482	0.636772	-0.13751	0.012911	0.571947	0.166117	0.036196	0.723718	0.272909	-0.07551	0.308181	0.341188	-0.18473	0.190687				19	0.130829	0.328628	-0.03749	0.185023	-0.31406	1.02748	0.312962	0.208123
	20	0.584123	-0.38522	0.431076	-0.00416	0.45282	0.137504	0.127812	0.071004	0.288904	0.322126	0.734803	0.046912	0.570405	0.363637	0.248472	-0.05892				20	0.218019	-0.04054	0.29424	0.208218	-0.14957	-0.01023	0.741137	0.255742	0.154193	0.236683	0.146356	0.480598	0.060177	0.625501	-0.09642	0.070003				20	-0.26816	0.414965	-0.02023	0.098866	-0.05469	0.556924	0.15678	0.203887
	21	0.756939	0.099812	0.446501	0.033342	0.341548	0.1876	0.11899	0.129174	0.155354	0.313616	0.754289	0.105628	0.543093	0.591146	0.093374	-0.04325				21	0.231816	0.103881	0.04122	0.320029	-0.12485	0.003094	0.762443	0.335368	0.05121	0.579025	0.147211	0.411883	0.409515	0.368404	-0.12881	-0.06577				21	0.083743	0.37991	-0.20505	0.026952	-0.34703	0.529164	-0.21292	0.049626
	22	0.745294	0.252836	0.345581	0.484737	0.423275	0.305668	0.16641	-0.05998	0.10576	0.249773	0.454772	0.008265	0.573734	0.567947	0.043288	-0.00171				22	0.295609	0.294862	0.059054	0.043903	-0.18294	0.137236	0.695558	0.213899	-0.11968	0.358478	0.10499	0.346189	0.351244	0.449717	-0.04444	0.00487				22	0.370395	0.633277	0.104294	-0.00073	0.113394	0.648786	-0.1997	0.070122
	23	0.597473	0.159804	0.195583	0.185895	0.400864	0.376398	0.178391	0.031817	0.159891	0.046196	0.538671	0.040062	0.651523	0.405114	0.173874	-0.08967				23	0.3063	-0.07041	0.223424	0.169932	0.11389	-0.10011	0.420968	0.272437	-0.06607	0.38496	0.101433	0.358237	0.448068	0.400064	-0.105	0.001762				23	-0.19608	0.458657	0.127688	0.078128	-0.232	0.734818	-0.38782	0.146888
	24	0.451168	0.039936	0.043446	0.062434	0.295947	0.30521	0.249773	0.033222	0.058045	0.052592	0.429495	0.083876	0.532344	0.532539	0.017188	-0.08317				24	0.164354	0.129013	-0.08275	0.06611	0.363659	-0.11417	0.334491	0.198531	-0.11285	0.353926	-0.0288	0.277548	0.208972	0.279428	-0.10781	-0.10905				24	-0.04983	0.390333	-0.04377	0.134808	0.088109	0.556331	0.050787	0.183492
	25	0.281122	0.171222	0.161319	0.242224	0.275995	0.223593	0.159323	-0.00791	0.084202	0.290266	0.349215	0.004072	0.441264	0.495042	0.1968	0.016029				25	0.017249	-0.24286	-0.08417	-0.05676	-0.46246	-0.1476	0.482153	-0.02634	-0.17007	0.489089	-0.0016	0.043878	0.204433	0.448735	-0.21128	-0.07806				25	-0.01823	0.209689	0.071087	0.153789	0.14908	0.418543	-0.12816	0.022789
	26	0.89883	0.098666	0.036301	0.199727	0.156092	0.245582	-0.07149	0.071392	0.017599	0.026558	0.266567	0.009995	0.336149	0.340753	0.261889	-0.00359				26	0.075104	0.204485	-0.14325	-0.14462	-0.4121	-0.07245	0.534244	0.204216	-0.2137	0.220757	-0.0496	0.43445	-0.01048	0.499958	-0.11904	0.010759				26	0.039347	0.475961	0.17462	-0.01624	-0.06651	0.541174	-0.27759	0.015452
	27	0.325495	-0.33132	0.203436	-0.11771	0.137301	0.225603	0.133846	-0.01712	-0.01127	0.157269	0.310286	-0.17588	0.388673	0.363629	0.177606	-0.11281				27	-0.31515	0.157107	-0.19796	-0.15231	-0.22599	-0.28138	0.463539	0.223596	-0.11416	0.19562	-0.00346	0.200431	0.259141	0.385903	-0.08625	0.116613				27	-0.1345	0.270825	0.113665	-0.06324	-0.18434	0.509998	0.067806	0.18883
	28	0.408472	-0.31013	0.072361	0.183397	0.0942	0.21956	-0.13328	0.032357	-0.03782	-0.09747	0.181675	0.005757	0.246119	0.457337	0.012354	-0.03022				28	0.093478	-0.17604	-0.00404	-0.24938	-0.29188	-0.25383	0.317412	0.306484	-0.03937	0.339463	-0.3082	-0.16707	0.154415	0.479801	0.087511	-0.0907				28	0.072029	0.673269	0.193572	0.138455	0.285944	0.026388	0.004988	0.023667
	29	0.051453	0.092777	0.067347	0.079721	0.190797	0.116687	0.041737	-0.02905	-0.02837	-0.11533	0.329386	-0.07413	0.464362	0.287381	0.092323	0.040941				29	-0.10982	0.045796	-0.07926	-0.15345	-0.35542	0.192913	0.517202	0.064057	-0.14782	0.246813	0.016205	0.006544	0.329306	0.221576	0.089065	-0.15338				29	0.100739	0.279474	0.06095	0.017094	0.212485	0.013473	0.059403	0.165648
	30	0.012817	-0.00782	0.225252	0.142935	0.048957	0.085134	-0.06245	-0.00534	-0.02032	-0.24218	0.270425	0.003915	0.345822	0.063478	0.130313	-0.0365				30	0.084566	0.016343	-0.05733	-0.11919	-0.15522	0.188811	0.416257	0.182723	-0.15398	0.077499	-0.01611	0.068459	-0.03075	0.248415	-0.23076	-0.05329				30	-0.01547	0.47024	0.063266	-0.07568	-0.35619	0.245004	-0.22563	0.141409
	31	0.210038	0.036915	0.072397	0.087218	-0.0345	-0.00475	-0.0519	-0.08756	-0.05341	-0.05	0.083027	-0.08903	0.351871	-0.14841	-0.02375	-0.14906				31	-0.07284	-0.09126	-0.05056	-0.16746	-0.34728	0.013278	0.492432	0.159014	-0.21132	0.236498	0.065346	0.204195	-0.00785	0.441748	0.011846	-0.0618				31	0.15399	0.171098	0.037196	0.0216	0.037245	0.0855	0.020805	0.135845
	32	0.130723	-0.15671	0.206445	-0.20427	-0.05421	0.158724	-0.04699	0.180457	-0.02727	-0.02832	0.006184	-0.01602	0.217854	0.05749	0.107399	-0.15601				32	0.184578	0.146359	0.087654	-0.25315	-0.29369	0.035474	0.337918	0.325194	-0.12862	0.017875	-0.29821	-0.05749	0.174408	0.085689	0.029334	-0.09694				32	0.0352	0.117444	-0.28433	-0.01895	0.044758	0.006994	-0.22322	0.012695
	33	0.166255	-0.10138	-0.0082	-0.12974	-0.05429	-0.03505	0.174075	0.128105	-0.11128	-0.05386	-0.04614	-0.08392	0.068753	-0.14991	-0.10357	-0.15336				33	0.106719	0.084535	-0.07096	0.037027	-0.04827	-0.19046	0.11326	-0.01903	0.035865	0.109198	-0.15795	-0.10879	-0.32032	0.334655	0.025827	0.015715				33	0.106395	0.25268	-0.20466	0.241359	-0.04083	0.264531	-0.02249	0.030642
	34	0.059564	0.059262	-0.21451	-0.05936	0.007609	0.117804	-0.08689	0.169407	-0.1359	-0.22873	-0.08655	0.080334	0.023007	-0.0046	-0.23318	-0.09422				34	0.415996	-0.36361	0.127725	-0.0595	-0.07837	-0.07987	0.147425	0.022591	-0.12118	0.299347	-0.45826	-0.14169	-0.27587	0.124503	-0.05288	-0.09327				34	-0.20681	0.178851	0.090925	0.041889	-0.01396	0.051399	0.037296	-0.01403
	35	0.232946	-0.03703	-0.03897	0.080825	-0.03129	0.027036	-0.06643	0.174503	-0.00391	-0.12147	0.092969	-0.1428	0.144831	-0.10258	-0.15775	0.004577				35	0.306751	0.018697	-0.00658	-0.02508	-0.20433	-0.36832	0.027054	0.117319	-0.04074	0.251729	-0.11755	0.365577	0.001294	0.153195	-0.18649	-0.034				35	0.003292	0.419473	0.038642	-0.08271	0.072765	0.393324	-0.23963	0.003403
[truncated: 25 more columns]

## Sheet: Ins
R
	8Hz																				14Hz																				4Hz
		Anm1	Anm2	Anm3	Anm4	Anm5	Anm6	Anm7	Anm8	Anm9	Anm10	Anm11	Anm12	Anm13	Anm14	Anm15	Anm16					Anm1	Anm2	Anm3	Anm4	Anm5	Anm6	Anm7	Anm8	Anm9	Anm10	Anm11	Anm12	Anm13	Anm14	Anm15	Anm16					Anm1	Anm2	Anm3	Anm4	Anm5	Anm6	Anm7	Anm8
	1	-0.05131	-0.05224	0.111824	-0.035	0.031706	0.115115	0.017211	-0.06572	0.047788	-0.0316	0.184519	0.182842	-0.01746	0.037407	0.413152	0.089754				1	-0.06058	0.066163	0.099305	-0.06007	-0.07177	-0.05599	0.010065	0.082014	0.052053	-0.01421	-0.02114	0.002909	0.050192	0.172704	0.094856	-0.05716				1	-0.16466	-0.06707	-0.03982	-0.01777	-0.02042	0.194281	-0.07932	-0.13692
	2	-0.01372	0.074527	0.101884	0.000729	0.087497	0.086299	-0.02942	0.084147	0.074588	0.069577	0.009701	0.157607	0.019714	0.011435	0.195059	-0.00071				2	-0.1148	0.122229	-0.04497	-0.04027	-0.15935	-0.03332	0.05033	0.047082	0.117115	-0.08447	-0.07775	-0.15496	-0.02811	0.034852	0.04343	-0.06014				2	-0.00538	-0.0026	0.001987	0.107892	-0.00193	-0.01174	-0.01504	0.085531
	3	-0.08091	-0.05515	-0.00774	0.047601	-0.02056	-0.03389	-0.03337	-0.00371	-0.04751	0.037575	-0.12803	0.038075	-0.11178	-0.24352	0.006926	-0.05348				3	0.06126	0.160023	-0.09864	0.026503	0.063088	-0.01068	0.033907	-0.08869	0.012624	0.027602	0.173059	0.030499	-0.05026	-0.13081	-0.08845	0.099314				3	0.049998	0.157153	-0.0624	-0.04339	0.090901	-0.29407	0.088116	0.043077
	4	-0.01304	-0.04724	-0.10294	0.093663	-0.03706	-0.05616	-0.03374	0.047964	-0.05502	-0.07815	-0.03099	-0.12089	-0.03196	0.065661	-0.26804	-0.02441				4	0.117733	-0.10056	0.121827	0.080173	0.100634	0.165441	-0.05991	0.063751	-0.04551	0.058616	0.034531	0.089839	0.000763	-0.05699	0.086461	0.040724				4	0.070958	0.063783	-0.05197	0.008906	-0.04968	-0.01833	0.084126	0.054321
	5	0.158978	0.080093	-0.10303	-0.10699	-0.06159	-0.11136	0.079327	-0.06268	-0.01984	0.002592	-0.0352	-0.25763	0.141493	0.12902	-0.3471	-0.01116				5	-0.00361	-0.24786	-0.07752	-0.00634	0.067403	-0.06546	-0.03439	-0.10415	-0.13628	0.012457	-0.1087	0.031717	0.027413	-0.01975	-0.13629	-0.02274				5	0.049079	-0.15127	0.152205	-0.05563	-0.01887	0.12986	-0.07788	-0.04601
	6	0.071704	-0.01487	0.01193	0.162862	0.028991	-0.03191	0.006262	-0.06023	-0.04853	-0.10256	-0.02369	-0.24153	0.138919	-0.03009	-0.3725	0.128011				6	0.048878	-0.18991	-0.01702	0.122099	-0.10336	-0.07461	-0.05721	-0.14599	-0.07927	0.13665	0.083962	0.132363	0.165249	0.002442	0.009926	0.024234				6	0.034932	-0.17374	0.220337	-0.12236	-0.22112	-0.23868	-0.13112	0.01465
	7	-0.12355	0.006332	-0.06298	0.002015	0.05924	-0.34107	0.00144	-0.10422	-0.10391	-0.16407	-0.33197	-0.26377	-0.05064	-0.2137	-0.62268	-0.17729				7	0.087836	0.118221	-0.16581	-0.05825	-0.07894	-0.13716	-0.25016	-0.0031	-0.31156	0.129648	0.141928	0.021537	-0.13705	-0.02968	0.041074	0.412762				7	0.054191	-0.27448	0.319192	-0.06749	-0.3616	-0.15784	-0.30141	0.18322
	8	0.287693	0.352544	0.332803	0.212505	0.280975	0.895255	0.067452	-0.03434	-0.1013	0.15218	0.151706	0.440928	0.613108	1.22492	0.686263	0.583339				8	0.141691	0.131693	0.398675	0.19273	0.110836	0.00583	1.25351	0.590596	0.741886	0.680596	0.279127	0.389139	0.855349	1.46552	1.07696	1.66894				8	-0.04221	-0.03129	0.139322	-0.06585	-0.214	0.332279	-0.17868	0.12708
	9	1.23463	1.21862	1.59544	0.996378	1.13442	2.56987	0.907275	0.222477	0.980504	0.784645	2.01544	2.50663	2.20806	3.96868	3.41025	1.78093				9	0.866294	0.483982	2.08031	0.993754	0.866711	0.38971	4.14456	1.90758	2.42548	2.26849	1.20783	1.08127	3.42043	3.9592	3.17489	2.9084				9	-0.38851	0.401657	0.45496	1.29069	-0.29581	1.65878	0.755562	0.357265
	10	1.94101	1.68984	2.17549	2.23746	1.487	3.78527	1.41404	0.426017	1.71851	1.17785	3.28712	3.77643	3.26894	5.30905	5.29134	2.54768				10	1.24077	0.648535	3.64194	1.23609	0.943161	0.364424	5.28993	2.68733	1.71948	2.6007	1.37393	1.12736	5.16878	4.83397	4.20773	2.7057				10	-0.57852	0.856079	0.817435	2.50059	-0.05073	2.91952	1.17981	0.396635
	11	2.24478	1.48468	2.72917	2.60346	1.37132	4.48727	1.82929	0.65762	1.94199	1.49337	4.10632	4.55191	3.50445	6.04741	6.375	2.83111				11	1.30351	0.480128	4.2162	1.05332	1.15762	0.638331	5.29659	2.59155	1.41029	2.10333	1.12071	1.00673	5.47407	4.5628	4.0808	2.31005				11	-0.42607	1.42665	1.05531	2.33888	-0.16989	3.45472	1.27306	0.363107
	12	1.74356	1.51922	2.73007	2.19671	1.21937	4.87103	1.77468	0.839394	1.8839	1.34897	4.20573	4.76374	3.0604	5.69034	6.80255	2.33297				12	1.09622	0.395898	4.07565	0.754643	1.39758	0.348768	4.73695	2.05871	1.18345	1.78445	0.869658	0.846286	4.69951	3.61738	3.35362	2.0306				12	-0.10724	1.67728	0.649245	2.02244	-0.20492	4.18734	1.29309	0.293528
	13	1.14819	1.42416	2.95708	1.44315	1.06234	4.59592	1.52029	0.766604	1.69281	0.96655	3.93571	4.4705	2.54956	5.00099	6.728	1.9897				13	0.807595	0.286437	3.45684	0.748703	1.0075	0.101161	4.10504	1.80647	0.870464	1.23374	0.538729	0.761459	3.85158	2.97998	2.86957	1.60774				13	-0.24346	1.78223	0.858769	1.96612	-0.27435	4.62494	1.31332	0.30984
	14	0.785722	1.01087	2.58753	0.883411	0.834944	4.22533	1.27367	0.635481	1.42213	0.876503	3.50719	3.84321	2.07149	4.1742	6.35067	1.65416				14	0.73946	0.223991	2.90477	0.498656	0.835315	0.135103	3.61547	1.29668	0.661213	0.823964	0.2244	0.453151	2.98882	2.2242	2.3358	1.28921				14	-0.25651	1.8448	0.663429	1.63869	-0.1006	4.71537	1.23899	0.193419
	15	0.8365	1.10491	2.32584	0.525853	0.749842	3.48758	0.98361	0.480789	1.07699	0.655705	2.95861	3.27612	1.64118	3.59431	5.69957	1.27371				15	0.546123	0.193812	2.09854	0.358583	0.9921	-0.07541	2.86011	1.13485	0.44189	0.796123	0.185798	0.343813	2.64518	1.82714	2.13826	1.04951				15	-0.00392	1.5712	0.815026	1.39144	-0.06598	3.82785	1.03172	0.273226
	16	0.556397	0.919352	1.99567	0.392678	0.596913	2.96559	0.702075	0.387912	0.933584	0.466099	2.40667	2.69943	1.14643	3.06426	5.15897	1.03742				16	0.502295	0.077481	1.67401	0.166922	0.517608	0.002716	2.40919	0.977364	0.301842	0.709561	0.265522	0.354227	2.28697	1.74857	1.99095	0.716071				16	0.016121	1.34292	0.640667	1.1296	-0.1308	3.42672	0.760925	0.269878
	17	0.587681	0.799305	1.59211	0.25798	0.503435	2.4021	0.613826	0.303134	0.897987	0.469737	2.11198	2.29713	0.998704	2.64687	4.70665	0.866183				17	0.531968	-0.09262	1.34216	0.158694	0.006233	0.052353	1.9203	0.771597	0.122008	0.636569	0.422488	0.184748	1.9273	1.46921	1.45497	0.687595				17	-0.16147	1.11197	0.526982	1.00536	-0.02951	2.6602	0.45336	0.23929
	18	0.529834	0.497952	1.47728	0.201287	0.460881	2.01649	0.602984	0.340228	0.748427	0.337368	1.78564	1.99587	0.812258	2.53258	4.27316	0.81516				18	0.501749	-0.13342	1.0875	0.023977	0.16681	0.015011	1.61997	0.513426	0.015298	0.473309	0.371292	0.301545	1.45311	1.30738	1.18153	0.601625				18	-0.07181	0.760093	0.471435	0.80936	-0.18449	2.01915	0.208462	0.225012
	19	0.415724	0.559273	1.25671	0.169093	0.404377	1.59758	0.476633	0.291919	0.619721	0.251656	1.62997	1.79257	0.812194	2.16324	3.80177	0.714683				19	0.29593	-0.05314	1.02526	0.128342	0.287092	-0.05044	1.52375	0.547862	0.13726	0.170422	0.100815	0.162289	1.39445	0.954713	1.11496	0.527141				19	-0.03972	0.571171	0.433539	0.472279	-0.20034	1.70967	0.041425	0.220138
	20	0.258978	0.396463	1.12723	0.128155	0.378372	1.25151	0.489276	0.133931	0.640833	0.177013	1.45641	1.51222	0.597291	2.09093	3.6033	0.704195				20	0.184807	0.069431	0.878392	0.04637	0.042731	-0.00982	1.34755	0.382139	-0.0872	0.281599	-0.00538	0.138839	1.2628	1.07109	1.00075	0.427209				20	-0.10313	0.600176	0.162027	0.24066	0.051153	1.4979	0.214855	0.031405
	21	0.220906	0.38838	1.04205	0.19067	0.284125	1.15095	0.342545	0.095231	0.517173	0.113956	1.31927	1.39709	0.45864	1.91937	3.34461	0.546043				21	0.281465	0.053929	0.707619	0.155202	0.23412	0.036382	1.19295	0.468433	-0.09889	0.395669	0.144617	0.067038	1.0932	0.921737	0.473902	0.30251				21	-0.05211	0.657293	0.286465	0.416378	-0.08198	1.19149	0.275405	0.112402
	22	0.328413	0.285749	0.819283	0.127286	0.325948	1.08685	0.347049	0.192572	0.413416	0.124824	1.10665	1.13482	0.444383	1.68827	3.04347	0.350687				22	0.167161	0.174947	0.554379	-0.23055	0.150436	0.100022	0.993571	0.298149	-0.47547	0.09185	0.240957	0.21776	0.905807	0.917451	0.543666	0.161083				22	0.036991	0.551999	0.191632	-0.0056	0.162493	1.24134	-0.1398	0.021049
	23	0.148215	0.235754	0.746198	0.063785	0.297932	0.94288	0.368368	0.105654	0.236652	0.078801	1.05874	0.911771	0.355433	1.53876	2.7445	0.461083				23	0.261882	0.148266	0.497869	-0.12924	0.183114	-0.07323	0.604916	0.228597	-0.4619	0.230612	-0.05586	0.163382	0.941061	0.704652	0.846684	0.236048				23	0.029152	0.275078	0.243521	-0.21675	0.16342	1.34523	0.014684	0.038525
	24	0.027677	0.139414	0.622444	0.167703	0.164634	0.849588	0.217996	0.043245	0.344137	0.043989	0.77998	0.802956	0.284225	1.40914	2.44423	0.205267				24	0.32972	0.206073	0.182629	-0.22793	0.459789	-0.06486	0.585461	0.249532	-0.24545	0.232511	-0.00957	0.039952	0.858899	0.532702	0.587516	0.176835				24	-0.00239	0.133252	0.093782	0.050554	0.187142	0.877128	-0.03526	0.176178
	25	0.184797	0.179812	0.418475	0.221804	0.196184	0.699637	0.243481	0.120408	0.289748	0.063014	0.700832	0.687602	0.094691	1.08053	2.22011	0.262601				25	0.277353	0.042609	0.068322	-0.40463	-0.03195	-0.07693	0.58211	0.086175	-0.31731	0.095109	0.13549	0.218221	0.632672	0.382874	0.193258	0.11583				25	-0.07567	0.134254	0.301168	0.166274	0.307819	0.530073	-0.08272	0.077487
	26	0.261881	0.21406	0.333066	0.014256	0.098229	0.596202	0.170224	0.084165	0.177661	0.019944	0.649786	0.569004	0.221885	0.935565	1.91329	0.227468				26	0.205636	0.212984	0.088752	-0.42806	-0.36267	-0.10077	0.678588	0.236819	-0.37528	0.097556	0.109616	0.084549	0.620744	0.509447	0.127311	0.220796				26	0.008126	0.059218	0.165874	0.087396	-0.10602	0.715045	-0.18879	0.056478
	27	0.106175	0.080215	0.224965	-0.23698	0.217287	0.457218	0.034015	0.131968	0.239933	0.121407	0.452301	0.501077	0.03753	0.680686	1.5842	0.196303				27	0.107519	0.029007	0.010269	-0.32326	-0.02965	0.00845	0.445625	0.211472	-0.33511	0.080911	0.162649	-0.07245	0.404202	0.585815	0.052342	0.093639				27	0.049992	0.132958	0.078637	-0.05683	-0.09039	0.700436	-0.29659	0.046651
	28	-0.14766	-0.00982	0.088228	0.027754	0.18741	0.274756	0.055223	-0.03098	0.177003	0.062177	0.397378	0.415725	-0.01083	0.562997	1.21083	0.085021				28	0.152323	-0.03773	0.235579	-0.16039	-0.17867	-0.29103	0.294952	0.205697	-0.5447	-0.04311	0.041224	-0.14138	0.471994	0.316482	0.091083	0.046866				28	-0.08113	0.265067	0.208979	0.085041	0.122855	0.468343	-0.28999	0.116739
	29	-0.0862	0.091815	0.090647	-0.04181	0.114491	0.284106	0.118444	-0.07048	0.175592	-0.02306	0.304645	0.309553	0.07618	0.245747	0.981661	0.088961				29	0.112031	0.134783	0.10351	-0.43092	-0.24706	-0.08035	0.23421	0.064721	-0.50201	-0.02673	0.01663	0.018846	0.424119	0.329853	-0.07149	0.056911				29	-0.0438	0.102165	0.040076	0.200614	0.118505	0.045762	-0.07166	0.082309
	30	-0.14047	0.011413	0.113577	0.070229	0.058228	0.164285	0.082023	-0.03979	0.064259	0.022975	0.255252	0.085788	0.065137	-0.01	0.71031	0.057645				30	0.032525	0.075431	0.23346	-0.21724	-0.0547	-0.07664	0.280172	0.094807	-0.31024	-0.0241	0.079264	0.101811	0.426238	0.267527	-0.2757	0.048823				30	-0.18655	0.084835	0.150695	0.104847	-0.15521	0.219098	-0.13217	0.023232
	31	-0.11124	0.004748	0.12444	0.013254	0.028978	0.116465	0.012719	-0.05536	0.048587	-0.06868	0.158811	0.128182	0.038952	-0.11212	0.539643	0.013424				31	-0.06153	0.106292	0.204938	-0.14772	-0.31057	-0.13765	0.103652	0.068359	-0.08571	-0.01136	0.057996	0.068364	0.00215	0.297885	0.115265	-0.09961				31	-0.1294	-0.0647	-0.02414	0.055502	0.009715	0.088097	-0.0513	-0.13405
	32	-0.08145	0.096501	0.066204	0.04622	0.07969	0.067468	-0.02401	0.117292	0.066258	0.065961	-0.08952	0.10255	0.124346	-0.07368	0.334736	-0.0717				32	-0.05663	0.132575	0.045601	-0.14548	-0.37305	-0.14059	0.104846	0.030981	0.074724	-0.05568	-0.06962	-0.06098	-0.11786	0.212405	0.151124	-0.06536				32	-0.00832	0.026747	-0.40474	0.131572	-0.0442	-0.12733	0.019307	0.1141
	33	-0.17803	0.005942	-0.06931	0.107179	0.012148	-0.06757	0.005264	0.025791	-0.04434	0.034391	-0.20708	0.010993	-0.05031	-0.26046	0.112717	-0.11303				33	0.077914	0.116279	-0.06768	-0.12062	-0.10539	-0.13058	0.039391	-0.12364	0.01502	0.024848	0.115831	0.140243	-0.01546	-0.07203	-0.09293	0.072531				33	0.031588	0.179494	-0.36886	0.009183	0.06834	-0.33114	0.121616	0.049428
	34	-0.05111	-0.05173	-0.16199	0.141153	-0.01169	-0.07819	-0.0303	0.072511	-0.03818	-0.12137	-0.11661	-0.11227	-0.04443	0.083225	-0.22755	-0.04658				34	0.106594	-0.14829	0.114956	-0.05661	-0.14162	-0.03128	-0.09264	0.041846	0.024824	-0.00725	0.041732	0.179196	0.087672	0.018629	0.015005	0.023449				34	0.031811	0.151128	-0.13662	0.041896	-0.01513	-0.01412	0.063693	0.064645
	35	0.097711	0.11638	-0.11183	-0.08338	-0.02718	-0.18572	0.083088	0.00514	-0.00372	-1.4e-05	-0.14957	-0.26768	0.160912	0.077278	-0.34249	-0.07874				35	0.003831	-0.22048	-0.09308	-0.09979	-0.17016	-0.2097	-0.04918	-0.06903	-0.19861	0.02486	-0.11792	0.169615	0.153783	0.031301	-0.13752	-0.04447				35	0.035186	-0.0981	0.034192	-0.05825	0.029463	0.033685	-0.09122	-0.02083
L
	8Hz																				14Hz																				4Hz
		Anm1	Anm2	Anm3	Anm4	Anm5	Anm6	Anm7	Anm8	Anm9	Anm10	Anm11	Anm12	Anm13	Anm14	Anm15	Anm16					Anm1	Anm2	Anm3	Anm4	Anm5	Anm6	Anm7	Anm8	Anm9	Anm10	Anm11	Anm12	Anm13	Anm14	Anm15	Anm16					Anm1	Anm2	Anm3	Anm4	Anm5	Anm6	Anm7	Anm8
	1	-0.09458	-0.04649	0.162001	0.056984	0.020697	-0.07774	-0.03725	-0.1975	0.00639	-0.02152	0.142793	0.132825	0.085124	0.013444	0.205282	-0.01969				1	-0.02061	0.014173	-0.04056	-0.03526	-0.05286	0.09989	0.115836	0.030067	-0.12732	-0.09581	0.138654	-0.06176	0.125793	0.276978	-0.0755	-0.04309				1	-0.19537	0.023672	0.093226	0.066681	0.097456	0.302168	-0.048	0.008176
	2	0.015065	-0.09564	0.1369	-0.10631	0.008144	0.114481	0.011943	0.093542	-0.01553	0.062248	0.016442	0.064825	-0.02403	0.10967	0.085125	-0.06108				2	-0.04418	0.02833	0.091365	-0.11952	-0.14411	0.067409	0.048915	0.109283	0.135237	-0.17971	0.005745	-0.20382	-0.03982	-0.01941	0.038508	0.057783				2	0.001685	-0.17267	-0.04465	-0.09136	-0.01027	-0.15811	0.001864	0.080692
	3	0.046603	-0.00095	-0.09964	-0.01295	-0.01382	-0.0064	0.058485	0.028616	-0.03116	0.062813	0.002364	0.032779	-0.04511	-0.29198	-0.08294	-0.01413				3	0.084235	0.16064	-0.08365	0.196713	0.041848	-0.00531	-0.04607	-0.03286	0.077158	0.033998	0.024	0.049441	-0.22343	-0.09962	-0.06073	0.084783				3	0.088401	0.039569	-0.0095	0.118305	0.06313	-0.14075	0.029018	0.031536
	4	0.048386	0.004497	-0.15079	0.021315	0.021364	-0.02121	0.049143	0.01307	-0.00278	-0.10936	-0.13003	-0.0888	-0.03	-0.05177	-0.18622	0.030653				4	0.055695	-0.10961	0.063789	-0.02352	0.0291	-0.01638	-0.06533	-0.00023	-0.02026	0.074298	0.052722	0.058789	-0.00128	-0.1362	0.160084	-0.09374				4	-0.04791	0.085821	-0.04566	0.090442	-0.06718	-0.03366	0.035797	0.025528
	5	-0.01547	0.138589	-0.04847	0.04096	-0.03639	-0.00913	-0.08232	0.062276	0.043076	0.005815	-0.03157	-0.14163	0.014023	0.220639	-0.02125	0.064233				5	-0.07514	-0.09353	-0.03095	-0.01842	0.126025	-0.14561	-0.05336	-0.10626	-0.06481	0.167229	-0.22112	0.157345	0.138734	-0.02176	-0.06236	-0.00574				5	0.153195	0.023606	0.006584	-0.18407	-0.08314	0.030351	-0.01868	-0.14593
	6	-0.08684	-0.18918	-0.03145	0.160768	0.013094	-0.03462	0.040417	-0.03216	-0.12391	-0.07156	0.015293	-0.18244	0.023596	0.071017	-0.05583	0.029831				6	0.16209	-0.09756	0.102841	0.134211	-0.15259	-0.21438	-0.02485	-0.10642	-0.0427	0.012218	-0.13306	-0.00621	-0.05369	0.016001	-0.05305	0.020043				6	0.078045	-0.09875	0.116624	-0.15824	-0.22185	-0.1241	0.046532	-0.10862
	7	-0.09444	-0.07802	-0.22082	0.036192	0.10065	-0.15815	-0.01206	-0.08685	-0.10957	-0.08183	-0.07645	-0.08892	-0.08195	-0.18986	-0.1754	0.009742				7	0.116203	0.011365	-0.0272	-0.28427	-0.08431	-0.17082	-0.11134	0.087543	-0.12372	0.028722	0.049327	0.191773	-0.12875	0.038261	0.097076	-0.00814				7	0.001136	-0.17189	0.07335	-0.18716	-0.25116	-0.21813	0.257129	0.002025
	8	-0.00201	0.028817	0.07933	-0.02435	0.218288	0.623576	-0.1118	-0.04495	-0.15206	0.156141	0.015555	0.15334	-0.29185	0.391666	0.006956	-0.26007				8	0.086268	0.021882	0.335793	-0.16112	-0.0047	-0.13365	0.3584	0.235138	0.048814	-0.00844	-0.0918	-0.1826	-0.1628	0.149988	0.02138	-0.02581				8	-0.00825	-0.17882	-0.02655	-0.0156	-0.17963	-0.18469	0.044872	-0.08685
	9	0.666115	-0.46077	1.42097	-0.20305	0.525266	2.17785	0.230835	-0.26592	-0.38558	0.558088	1.29803	1.03781	-0.23771	2.55865	1.46089	-0.13858				9	0.217405	0.306079	1.78192	0.135565	0.163917	0.035986	1.56329	0.537322	0.296	0.176166	-0.11966	-0.13831	0.249985	1.21017	-0.08788	0.158602				9	-0.54928	-0.05804	0.086833	0.393897	-0.09159	0.49729	0.278902	-0.22557
	10	0.876001	-0.28376	2.36881	0.195104	0.830325	3.07832	0.792429	-0.42403	-0.41242	0.896998	2.74137	1.55842	-0.0886	4.01998	3.44059	0.120555				10	0.368167	0.264399	2.81555	0.395651	-0.16686	-0.00767	2.16982	1.08885	0.011381	0.613166	-0.09188	-0.25778	0.791957	1.84406	-0.05608	0.166994				10	-0.81093	-0.08094	0.188844	1.1514	0.014353	1.28422	0.431021	-0.05679
	11	1.18329	-0.15605	3.09556	0.575259	0.8106	3.51861	0.906172	-0.37669	-0.32058	1.00395	3.56362	1.80699	0.046305	4.18199	4.43355	0.207078				11	0.421708	0.480789	3.21471	0.466351	-0.12225	0.5289	1.98857	0.956298	-0.12782	0.830532	0.38825	-0.04954	0.86311	1.26347	0.116551	0.09159				11	-0.53348	0.419216	0.265234	1.29968	-0.00396	1.62251	0.682233	-0.22048
	12	0.939935	0.204659	3.16456	0.666747	0.77952	3.25626	0.873135	0.180947	0.165924	0.853464	3.69899	1.81181	0.312952	3.58201	4.79795	0.013547				12	0.329002	0.437644	2.9984	0.413419	0.084954	0.312112	1.65427	0.677306	0.019425	0.779518	0.634157	0.156966	0.640186	0.820237	0.199467	0.073804				12	-0.07443	0.627185	0.250131	0.854735	0.012111	2.27549	0.487915	-0.16509
	13	0.488338	0.335113	3.09841	0.518805	0.591257	2.4305	0.693392	0.290196	0.466462	0.664664	3.41217	1.36247	0.500346	2.68821	4.30516	0.092221				13	0.297633	0.188532	2.53437	0.498157	-0.14131	0.058578	1.38613	0.542079	-0.07261	0.698252	0.487052	0.401308	0.258475	0.882993	-0.0777	0.15054				13	-0.10284	0.640306	0.346212	0.965924	-0.22008	2.37153	0.328652	-0.14299
	14	0.591995	0.409158	2.98278	0.267892	0.542231	2.1128	0.645172	0.275153	0.497503	0.653056	2.77964	0.984072	0.577995	1.93034	3.83357	0.08839				14	0.204447	0.137855	2.1396	0.547821	-0.14393	-0.09404	1.28595	0.447667	0.110843	0.446101	0.352228	0.177761	0.322726	0.549079	0.232859	0.198577				14	-0.32915	0.718834	0.190103	0.962907	-0.25007	2.27466	0.395637	-0.04925
	15	0.670069	0.299988	2.50503	0.071632	0.485712	1.66388	0.478249	0.335731	0.417683	0.616553	2.35728	0.665829	0.518286	1.63466	3.16766	0.141659				15	0.244647	0.312159	1.53641	0.462212	0.203663	-0.14407	1.05723	0.354675	-0.15322	0.376159	0.248369	0.188621	0.466107	0.56537	0.315761	0.075143				15	-0.12616	0.626249	0.435645	0.799423	-0.07241	2.20318	0.434736	0.162386
	16	0.444309	0.338996	2.05996	0.143835	0.382235	1.33757	0.273765	0.230681	0.337927	0.465717	1.99792	0.467099	0.497225	1.31904	2.5927	0.063661				16	0.356416	0.054585	1.13282	0.34947	-0.0273	-0.06452	0.812362	0.349621	-0.01188	0.376925	0.357203	0.151608	0.620215	0.745008	0.441229	0.230401				16	0.022199	0.636174	0.320005	0.781503	-0.31549	1.94366	0.137017	0.12224
	17	0.523097	0.185142	1.63653	-0.18002	0.383653	0.966035	0.325036	0.194609	0.497154	0.415623	1.69341	0.358708	0.478889	1.28955	2.09006	0.050449				17	0.309794	-0.00996	0.777736	0.333808	-0.27853	0.121588	0.673192	0.24373	-0.10116	0.444087	0.449887	0.15105	0.543886	0.612691	0.220645	0.128018				17	0.003012	0.497581	0.367812	0.630844	-0.0378	1.56956	0.19638	0.233599
	18	0.715771	-0.17372	1.2613	0.115314	0.270452	0.698144	0.148937	0.17313	0.465883	0.340249	1.36478	0.304049	0.451611	0.954392	1.78737	0.092389				18	0.243727	-0.15929	0.745809	0.075389	-0.11098	-0.10598	0.469397	0.131836	-0.25325	0.194513	0.273277	0.048102	0.477011	0.359528	-0.01635	0.103223				18	-0.10872	0.311074	0.130027	0.477827	-0.06491	1.19396	0.119477	0.193855
	19	0.602822	0.022416	1.1568	-0.09677	0.374976	0.397046	0.249207	0.30507	0.295382	0.26763	1.25179	0.473239	0.359658	0.892958	1.5879	0.020288				19	0.094056	-0.09011	0.665064	0.238314	-0.01845	-0.09101	0.52173	0.115607	0.032777	0.166373	0.210675	0.15421	0.211773	0.35755	0.164197	0.10782				19	0.012668	0.180166	0.100566	0.330214	-0.32924	0.865438	0.109555	0.161823
	20	0.364272	-0.02617	0.990788	-0.14312	0.236481	0.263384	0.161069	0.23328	0.480635	0.221608	1.26467	0.410041	0.274331	0.78268	1.30039	-0.04351				20	0.144431	-0.24357	0.603192	0.169903	-0.05187	-0.15769	0.514758	0.058069	-0.18189	0.128092	-0.01425	0.210991	0.232564	0.546256	-0.13255	0.07191				20	-0.012	0.356038	0.064531	0.18729	0.035476	0.915564	0.198081	0.133408
	21	0.487194	-0.0027	0.936047	0.057753	0.190413	0.253982	0.175839	0.130752	0.415796	0.049881	1.23275	0.433568	0.220054	0.876418	1.2563	0.093863				21	0.124611	0.027284	0.565664	0.254561	-0.11384	-0.06097	0.482211	0.145352	-0.13908	0.24574	0.070906	0.015003	0.38479	0.271672	0.017834	0.037755				21	-0.05056	0.297652	0.033202	0.101263	-0.11273	0.594143	0.103845	0.005401
	22	0.432723	0.067984	0.735437	-0.07797	0.249847	0.313645	0.05961	0.125555	0.277425	0.175617	1.01414	0.294239	0.280226	0.62744	0.931492	0.025077				22	0.319045	0.063147	0.403129	-0.19247	-0.02307	-0.02547	0.408614	0.055264	-0.36187	0.023786	0.201467	0.072648	0.135293	0.153105	0.049408	0.053209				22	0.213241	0.312136	0.149817	-0.0896	0.178768	0.490107	-0.22329	-0.10258
	23	0.189269	-0.04877	0.417788	-0.01859	0.270877	0.215127	0.178799	0.211941	0.178232	0.094535	0.781729	0.175247	0.228701	0.649552	0.896601	0.052417				23	0.088378	0.031232	0.286456	0.06935	0.035367	-0.17013	0.074643	0.093829	-0.33296	0.131648	0.096333	0.123797	0.255554	0.282111	0.304267	0.13459				23	0.182149	0.313544	-0.07163	-0.25281	0.220648	0.689028	-0.03255	-0.00932
	24	0.189159	-0.13584	0.514441	0.230354	0.133064	0.271604	0.189865	0.016405	0.147875	0.15322	0.472177	0.116233	0.147006	0.606349	0.914095	-0.00567				24	0.180301	0.256913	0.058233	-0.14858	0.302003	-0.0245	0.154596	0.007285	-0.31115	0.070566	0.030934	0.140851	0.214298	0.321581	0.103831	0.125662				24	0.043877	0.201805	0.042724	-0.1926	0.154289	0.461685	-0.11489	0.041496
	25	0.202734	-0.01077	0.331018	0.265072	0.137811	0.073957	0.127587	0.089693	0.22446	0.185627	0.393759	0.260915	0.110556	0.384226	0.602582	0.008431				25	0.243557	-0.05563	-0.04073	-0.38056	-0.05035	0.087878	0.258292	-0.13488	-0.20119	0.058612	0.09472	0.025722	0.270238	0.324347	0.013759	0.170761				25	0.03814	0.132807	0.144871	-0.01518	0.414987	0.151974	0.019424	0.038075
	26	0.167152	0.025394	0.258006	0.045474	0.014784	0.07413	0.040106	0.076535	0.099467	0.008509	0.403072	0.120594	0.106523	0.219445	0.57151	-0.11575				26	0.191074	0.259029	-0.10442	-0.25972	-0.319	-0.16935	0.410994	0.222765	-0.28598	0.197366	0.138306	0.041879	0.213956	0.30164	-0.20982	0.031926				26	0.122671	0.128072	0.152581	-0.21805	-0.15797	0.620115	-0.0649	-0.02908
	27	0.139266	0.051301	0.171058	-0.10818	0.222525	-0.07923	0.064369	0.066601	0.184772	0.0885	0.240146	0.128795	0.171864	0.298265	0.463214	0.004593				27	0.234294	0.07768	0.01928	-0.22069	-0.13807	-0.16858	0.324998	0.33361	-0.18375	0.076238	0.20446	0.200174	0.208606	0.182137	-0.01662	0.060912				27	0.056491	0.148609	-0.07894	-0.04022	-0.21234	0.488529	-0.2506	0.121033
	28	-0.21134	-0.19936	0.062655	-0.08729	0.101423	0.090757	0.046553	0.048912	0.150649	0.020918	0.275082	0.0501	0.123123	0.235352	0.387058	-0.04069				28	0.027941	-0.13001	0.309974	-0.20965	-0.27247	-0.29996	0.160961	0.134722	-0.21166	-0.00966	-0.02562	0.07972	0.224732	0.360388	0.123278	0.008665				28	0.029162	0.298467	0.121925	-0.04858	-0.05298	0.317827	-0.10579	0.061104
	29	0.012742	-0.00153	0.009214	-0.04945	0.101244	0.100288	0.104588	-0.01286	0.21348	-0.0345	0.230931	0.071721	0.082118	0.014336	0.223162	-0.04629				29	0.040853	0.301897	0.084176	-0.39758	-0.237	-0.12607	0.312614	0.110188	-0.30097	-0.16776	0.130104	0.123473	0.202901	0.213161	-0.01853	-0.01768				29	0.192849	0.099434	0.031916	0.074317	-0.05147	-0.09051	-0.02533	0.027286
	30	0.026521	-0.05996	0.081037	0.150564	0.015597	0.116916	0.068261	-0.08537	0.082654	0.040266	0.254304	0.070154	0.078653	0.070771	0.231864	0.00896				30	0.058893	0.127182	0.328383	-0.15312	-0.01085	-0.11237	0.42714	0.091636	-0.10185	0.031662	0.057412	0.169523	0.28567	0.210081	-0.28077	-0.03808				30	0.039616	0.020417	0.093473	-0.05978	-0.10181	0.125274	0.017601	0.046386
	31	-0.01536	0.056756	0.069754	0.049104	-0.0272	-0.08878	-0.03432	-0.12685	-0.00267	-0.05663	0.085224	0.07967	0.215653	-0.12156	0.159556	-0.04056				31	0.060932	0.04531	0.020809	-0.15344	-0.31165	-0.01818	0.268485	0.024651	-0.16984	-0.06202	0.103768	0.04355	0.114978	0.383317	-0.02203	-0.03876				31	-0.0661	0.116673	0.045607	0.13123	0.118746	0.289103	-0.13349	-0.00634
	32	0.063522	-0.08819	0.038801	-0.07094	-0.01002	0.074895	0.028106	0.159665	-0.01749	0.005483	-0.04124	0.006297	0.133376	-0.01098	0.075522	-0.11392				32	0.063708	0.039332	0.126758	-0.18839	-0.38288	-0.04178	0.223465	0.125706	0.121643	-0.13829	-0.06815	-0.09837	-0.09148	0.131008	0.145372	0.042785				32	0.018499	-0.06935	-0.35453	-0.04642	-0.03224	-0.28572	-0.02694	0.036062
	33	0.08479	0.037658	-0.08922	-0.0001	-0.01415	-0.03008	0.075011	0.123965	-0.04259	0.017013	-0.08411	0.029493	0.063299	-0.31605	-0.08393	-0.06269				33	0.166098	0.175293	-0.0753	0.097094	-0.21374	-0.14843	0.052448	-0.05999	0.033669	0.064341	-0.09889	0.173927	-0.27359	-0.0341	-0.06114	0.107814				33	0.135449	0.134661	-0.31367	0.144022	0.057667	-0.11253	0.051414	0.023664
	34	0.071073	0.00817	-0.24314	0.024183	0.03672	-0.02807	0.03731	0.097019	0.001718	-0.16423	-0.25583	-0.10223	0.007934	-0.10113	-0.18851	-0.01866				34	0.168107	-0.09866	0.051943	-0.15332	-0.21312	-0.21926	0.014226	-0.00598	-0.01658	0.084296	-0.02694	0.155572	-0.02087	-0.08306	0.2021	-0.07349				34	-0.07869	0.174066	-0.05823	0.134151	-0.05353	-0.03505	-0.07427	0.012349
	35	0.03218	0.127777	-0.09986	0.026099	-0.01648	-0.04931	-0.05399	0.140635	0.075689	-0.05262	-0.10683	-0.15979	0.050014	0.224444	-0.09537	0.012465				35	-0.02884	-0.08186	0.01993	-0.09762	-0.11091	-0.25475	0.019996	-0.08406	-0.12265	0.158732	-0.30633	0.301426	0.163921	-0.00275	-0.0337	0.022681				35	0.177697	0.126071	-0.02277	-0.16931	-0.02096	0.035134	-0.10867	-0.17736
[truncated: 25 more columns]

[truncated: 18 more sheets: PtA, Amg, mPFC, RS, OFC, EC, HP, HTh, VPM, PO, TRN, LGN, MGB, SC, CPu, GP&VP, SNr&STh, NAc]
