# Supplementary material for: Functional MRI reveals brain-wide actions of thalamically-initiated oscillatory activities on associative memory consolidation
Source: Nat Commun. 2023 Apr 17;14:2195. doi: 10.1038/s41467-023-37682-8 (PMC10110623; doi:10.1038/s41467-023-37682-8)
Supplement: Supplementary file 3 — Source Data [file 41467_2023_37682_MOESM3_ESM.zip › Source data for Figure 3C_S3C.xlsx]

## Sheet: S1BF
R
	24-Pulse														16-Pulse														8-Pulse														96-Pulse
		Anm1	Anm2	Anm3	Anm4	Anm5	Anm6	Anm7	Anm8	Anm9	Anm10					Anm1	Anm2	Anm3	Anm4	Anm5	Anm6	Anm7	Anm8	Anm9	Anm10					Anm1	Anm2	Anm3	Anm4	Anm5	Anm6	Anm7	Anm8	Anm9	Anm10					Anm1	Anm2	Anm3	Anm4	Anm5	Anm6
	1	-0.02467	0.201513	0.186657	0.462812	0.069826	0.708635	0.452728	-0.05404	0.074529	0.434191				1	0.01209	-0.01614	0.383036	-0.03351	0.107604	0.004422	-0.17973	0.037734	0.116798	0.048423				1	0.041908	-0.00816	0.113452	0.042459	-0.00045	0.07215	-0.01206	0.178842	-0.07732	-0.06617				1	0.140343	0.035815	0.014018	0.309296	0.104262	-0.08576
	2	-0.00746	0.061343	0.069922	0.383363	0.086027	0.243675	0.217114	0.080228	0.020303	0.256495				2	-0.02816	0.004593	0.314711	0.025282	0.068417	-0.07277	-0.1099	0.172674	-0.05174	0.085595				2	0.079594	0.107055	0.013609	0.096355	0.11041	0.247762	0.196691	-0.05208	-0.02024	-0.08932				2	0.14274	0.018058	0.019904	0.210854	-0.00825	0.080696
	3	0.014991	-0.05817	0.005783	-0.08655	-0.04757	-0.13427	0.069727	0.008773	-0.03412	-0.14211				3	-0.07298	0.019372	0.099953	-0.03581	-0.10138	0.066456	0.037947	0.038632	-0.14627	0.065577				3	-0.16029	0.130774	0.075178	0.03013	-0.04482	-0.17589	-0.06939	0.064895	0.132559	-0.02845				3	0.048343	9.51e-05	0.057378	0.075549	0.037367	-0.10652
	4	-0.06852	-0.06995	-0.11908	-0.19664	0.011409	-0.36099	-0.24516	-0.00581	0.005638	-0.24323				4	0.0314	-0.03615	-0.15826	0.013661	-0.14705	0.025398	0.123663	-0.01457	0.132675	-0.1864				4	-0.057	0.065404	-0.08045	-0.00315	0.098658	0.001108	-0.02993	0.085389	-0.01192	-0.00821				4	-0.11337	-0.11667	-0.12295	-0.13911	-0.05352	-0.03668
	5	0.085665	-0.13473	-0.14328	-0.56299	-0.1197	-0.45705	-0.49441	-0.02915	-0.06635	-0.30535				5	0.057642	0.028333	-0.63944	0.030382	0.072404	-0.0235	0.128015	-0.23447	-0.05146	-0.0132				5	0.095796	-0.29507	-0.12179	-0.16579	-0.1638	-0.14513	-0.0853	-0.27705	-0.02308	0.192147				5	-0.21806	0.062699	0.031653	-0.45659	-0.07986	0.148253
	6	-0.18694	-0.11609	-0.11152	-0.46581	0.020621	-0.91841	-0.45726	0.000892	-0.00975	-0.55183				6	0.041182	-0.09962	-0.57304	0.080362	0.199212	0.148675	0.039208	0.122829	0.063955	-0.15412				6	0.115079	-0.27235	-0.11873	0.061649	-0.06208	0.063104	0.214946	-0.05398	0.11264	0.079324				6	-0.31619	0.043704	-0.03179	-0.53414	-0.13107	-0.01814
	7	0.155259	-0.46181	-0.25007	-0.97233	-0.08905	-0.55372	-0.92658	-0.20118	-0.24147	-0.96536				7	0.085748	-0.35378	-0.74794	-0.17897	-0.21079	0.114924	0.005938	-0.10286	0.122763	-0.24721				7	-0.00708	-0.25539	-0.12948	0.106373	-0.20641	-0.08687	0.137779	-0.3075	-0.00985	-0.13062				7	-0.40548	0.546047	-0.1383	-0.93115	-0.12913	-0.05455
	8	2.64204	1.76754	1.87388	2.68845	1.53437	1.7959	0.744903	1.23098	1.73334	0.45466				8	1.65123	1.25934	0.768327	1.19747	1.68725	0.948907	0.409613	1.22853	2.17152	1.38836				8	1.28347	2.19368	1.0111	1.26381	1.2775	3.29404	0.790418	1.2029	0.738308	1.34891				8	-0.21991	1.58667	2.64217	-0.42181	0.829365	0.304262
	9	4.47964	4.01808	3.61555	6.54745	4.09988	3.433	2.93144	2.94437	4.70001	2.30812				9	2.94342	4.22935	2.8748	3.48966	4.2395	2.17265	1.82314	3.47601	5.20866	3.3984				9	2.39666	6.37204	1.95271	3.64208	3.78696	7.65008	2.39015	3.67424	1.85868	3.1747				9	-0.01511	2.20997	6.8193	1.17925	2.85708	0.7882
	10	4.99192	4.94013	4.18947	8.8219	4.96595	4.52163	3.92452	3.36099	5.90424	2.82615				10	3.33275	6.0219	3.78114	4.2375	5.92168	1.90985	2.18423	4.88567	6.91259	4.11074				10	2.10507	8.76537	1.85445	4.28621	5.39982	9.34247	2.65889	4.9077	1.82865	4.0214				10	0.687221	2.17801	7.68515	2.42798	3.75942	0.681314
	11	4.79909	5.62326	4.52985	10.3331	4.91392	5.45244	4.73195	3.30404	6.27763	3.33596				11	3.15098	7.40822	4.69074	4.12178	6.77848	1.68418	2.15347	5.88713	8.02677	4.2728				11	1.59073	9.75344	1.29613	4.29705	6.26119	9.1649	2.41787	5.8939	1.3593	3.99483				11	1.39093	2.02039	6.95343	2.86483	3.41535	0.434995
	12	4.38559	5.62554	4.22601	10.3998	4.34294	6.1821	5.02196	2.92847	5.94937	3.71921				12	2.50691	7.9977	5.09098	3.74903	6.78519	1.16236	2.02889	6.09769	8.04047	3.73088				12	1.26902	9.18434	1.27973	3.85265	6.1346	8.18869	2.28053	5.92413	0.853735	3.49655				12	1.64865	1.54849	5.71354	2.37954	3.06614	0.35126
	13	3.75074	5.52934	4.09129	9.91523	3.85118	6.52555	5.11729	2.60776	5.40508	4.04509				13	2.22129	7.76692	5.41874	3.06726	6.04174	0.871254	1.68064	5.82122	7.54164	3.30747				13	1.12541	8.28524	0.868843	3.11211	5.72969	7.51971	1.95881	5.59409	0.821418	2.96156				13	1.75006	1.09728	4.79568	2.33836	2.48697	0.413441
	14	3.10501	5.10867	3.59035	9.18003	3.16456	6.66079	4.94747	2.07721	4.73367	4.10621				14	1.89317	6.76587	5.39455	2.35313	5.36461	0.549065	1.16751	5.1695	6.46495	2.8469				14	0.69882	6.91109	0.814911	2.52642	5.0863	6.69094	1.36655	5.06744	0.465668	2.36343				14	1.76632	0.904742	3.88492	1.65276	2.1808	0.301419
	15	2.80247	4.69594	3.40742	8.34401	2.81454	6.32262	4.78542	1.79947	3.95795	3.9034				15	1.45966	5.73588	5.09268	1.82619	4.81064	0.321092	0.954679	4.59998	5.41549	2.44661				15	0.718236	5.86621	0.622419	1.89868	4.67167	5.84153	1.17942	4.27547	0.132159	2.11289				15	1.8868	0.492939	3.06961	1.71777	1.87236	0.070275
	16	2.52385	4.38859	3.13762	7.77911	2.28786	6.1153	4.51542	1.41469	3.4276	3.65864				16	1.20757	4.81414	5.0095	1.45115	4.05995	0.200833	0.784192	4.05499	4.70786	2.1264				16	0.44149	5.02534	0.45457	1.41233	3.8434	5.23173	0.929401	3.89996	0.202117	1.88593				16	1.69627	0.358063	2.45287	2.09954	1.70495	0.165318
	17	2.28444	4.10933	2.98567	7.21525	2.01084	5.68065	4.21592	1.15928	3.0196	3.49632				17	1.15593	4.27659	4.84185	1.21761	3.47216	0.024438	0.648471	3.50831	4.23005	1.92436				17	0.233547	4.19986	0.346956	1.25286	3.33864	4.65303	0.934084	3.4734	0.06327	1.59006				17	1.67365	0.272851	2.06081	2.39132	1.45155	0.160178
	18	2.09222	3.85446	2.74155	6.70881	1.77953	5.35817	4.00838	1.03287	2.54314	3.29511				18	0.807067	3.82583	4.64954	1.06645	2.985	0.051244	0.599321	3.10774	3.52312	1.63532				18	0.167195	3.51195	0.349344	1.08502	3.07279	3.87755	0.811191	2.88633	-0.22043	1.63708				18	1.44059	0.231251	2.12745	2.3921	1.21966	0.379599
	19	2.03777	3.57129	2.67003	6.20194	1.63302	5.16202	3.71861	1.00354	2.27068	3.3748				19	0.680885	3.32836	4.50748	1.01643	2.70774	0.154712	0.464405	2.72622	3.15441	1.41809				19	0.072695	2.99885	0.121082	0.795217	2.66714	3.40205	0.948239	2.46919	-0.10178	1.30904				19	1.35105	0.195652	1.88195	2.06935	1.46106	0.211418
	20	1.70772	3.37968	2.47308	5.75165	1.44336	5.02216	3.42266	0.96383	2.09018	3.13315				20	0.757001	2.84167	4.36006	0.789237	2.44075	-0.02194	0.431783	2.35507	2.77787	1.18879				20	0.164842	2.50068	0.195081	0.68612	2.29495	3.33895	0.607806	2.30714	-0.10604	1.01422				20	1.4343	0.199455	1.4681	1.80375	1.16464	0.203197
	21	1.61537	3.1277	2.20808	5.30173	1.22582	4.81992	3.31177	0.783388	1.79012	3.18564				21	0.608356	2.78088	4.20104	0.496753	2.10125	0.092779	0.248493	2.17913	2.28187	0.835669				21	-0.10838	2.12028	0.081061	0.484495	2.05817	2.68885	0.631137	1.99859	-0.07246	0.769427				21	1.44444	0.066942	1.11538	1.56607	1.13988	0.047816
	22	1.45019	2.75501	2.11964	5.01676	1.12017	4.61526	3.08655	0.743513	1.6107	2.96788				22	0.387243	2.2599	4.07924	0.342623	1.98652	0.023209	0.265568	1.8274	2.16675	0.60891				22	0.100867	1.76583	-0.10622	0.526015	2.0657	2.38534	0.410977	1.56635	-0.16324	0.652099				22	1.30922	-0.101	0.673505	1.30188	0.936369	-0.02191
	23	1.11291	2.5064	1.84205	4.46152	0.951665	4.25807	2.87946	0.604796	1.31754	2.73651				23	0.299674	1.85807	3.78797	0.288051	1.73003	0.019178	0.20157	1.54718	1.65985	0.559873				23	-0.07261	1.30684	-0.07408	0.279444	1.86576	2.12282	0.471239	1.18916	-0.16132	0.27266				23	1.10074	-0.17179	0.252312	1.07027	0.902033	0.045182
	24	0.862854	2.11305	1.63148	3.96122	0.766627	3.75203	2.51029	0.513681	1.07242	2.42949				24	0.3934	1.68333	3.4196	0.230766	1.37263	0.174622	0.084947	1.13592	1.40374	0.315113				24	-0.09469	1.01124	0.004478	0.1106	1.51834	1.75002	0.371025	0.940141	-0.12525	0.063727				24	0.983534	-0.12158	-0.0323	0.728254	0.799688	0.13259
	25	0.863591	1.76273	1.30731	3.56944	0.63922	3.42156	2.33153	0.403414	0.858768	2.23637				25	0.214631	1.37067	3.12486	0.06968	1.24785	-0.00666	0.196846	0.992292	1.36123	0.190201				25	0.031245	0.637229	-0.07756	-0.22397	1.18096	1.29851	-0.00178	0.705381	0.075027	0.183076				25	0.85498	-0.11679	0.179157	0.659595	0.737405	-0.03951
	26	0.654636	1.51317	1.17651	2.86244	0.474074	2.95292	2.03301	0.340499	0.671969	1.92444				26	0.114817	1.14464	2.62773	0.195711	0.916034	-0.07721	0.086341	0.749182	0.963271	0.111745				26	-0.02175	0.317872	0.01571	-0.08398	0.935461	1.08492	0.245822	0.529021	0.191234	0.114588				26	0.68983	-0.03186	-0.00828	0.558777	0.567158	0.124677
	27	0.465815	1.17219	0.935378	2.11164	0.460874	2.42501	1.78116	0.300593	0.556675	1.6707				27	0.113883	0.597407	2.39551	0.323325	0.826488	-0.08586	-0.00359	0.678815	0.760911	0.100319				27	-0.05701	-0.09778	-0.05516	-0.11384	0.763918	0.885853	0.249786	0.539801	0.112111	0.130659				27	0.567442	0.111097	0.008682	0.568909	0.60983	-0.18592
	28	0.25767	0.942024	0.742504	1.82484	0.348584	1.98228	1.44342	0.19164	0.384852	1.3587				28	0.137677	0.438449	1.88938	0.132089	0.655178	-0.12451	0.089429	0.298007	0.426671	0.00637				28	0.003648	0.00862	-0.00159	-0.07397	0.596034	0.724216	0.078165	0.374295	0.25441	0.125419				28	0.527503	-0.12129	-0.09833	0.357434	0.357059	-0.10741
	29	0.182071	0.660253	0.57435	1.30164	0.221098	1.64727	1.14167	0.147384	0.3378	0.956581				29	0.078342	0.288755	1.47342	-0.05535	0.615506	-0.05592	-0.0726	0.184322	0.400149	-0.00377				29	0.201523	-0.15629	0.061748	-0.06429	0.560461	0.426608	0.153807	0.267212	0.138869	-0.09609				29	0.521848	-0.02345	-0.18533	0.402804	0.303528	-0.0822
	30	0.097218	0.538398	0.396137	1.14626	0.139516	1.10627	1.00353	0.095966	0.153595	0.78182				30	0.055982	0.288147	1.17235	-0.04602	0.267703	0.057072	0.13758	0.111776	0.072825	0.020499				30	0.03462	-0.0571	0.056215	-0.07386	0.44343	0.366313	0.023148	0.216568	-0.07783	-0.00073				30	0.342163	0.118089	-0.095	0.391014	0.41944	-0.16489
	31	-0.05308	0.272673	0.164024	0.59132	0.058098	0.760913	0.604979	-0.06881	0.011635	0.398649				31	-0.05974	-0.00912	0.614705	0.00841	0.121745	-0.072	-0.18826	-0.06521	0.127899	0.033936				31	-0.00028	-0.15242	0.117421	0.010922	0.014703	0.06966	0.003764	0.104041	-0.17202	-0.08509				31	0.221421	0.031196	-0.01155	0.412591	0.163608	-0.18313
	32	-0.05013	0.126735	0.024015	0.512091	0.070333	0.289877	0.390566	0.090547	-0.00055	0.111433				32	-0.09659	0.021679	0.467486	0.021404	0.100131	-0.07829	-0.11069	0.098316	-0.10176	0.089082				32	0.009337	-0.00838	-0.03616	0.07081	0.098257	0.178288	0.214185	-0.12944	-0.07118	-0.08198				32	0.301173	-0.01489	-0.01741	0.293099	0.03394	-0.03778
	33	-0.0413	-0.05634	-0.02776	-0.00779	-0.0325	-0.12072	0.14906	0.025385	-0.04963	-0.22218				33	-0.12271	0.038784	0.227043	0.023039	-0.13017	0.035892	0.041877	-0.0438	-0.13525	0.080066				33	-0.16649	0.015725	0.03975	0.040807	-0.01839	-0.22694	-0.05745	0.009812	0.05291	-0.03684				33	0.141189	-0.02383	0.016436	0.184391	0.0472	-0.21992
	34	-0.07242	-0.09096	-0.16312	-0.14793	0.019141	-0.34592	-0.17881	0.046416	-0.01665	-0.34533				34	-0.04269	-0.06567	0.033486	-0.0477	-0.17041	0.048021	0.075661	-0.14033	0.117911	-0.16554				34	-0.12906	-0.05096	-0.11464	-0.04107	0.084758	-0.02927	-0.05622	0.044402	-0.10968	-0.0616				34	-0.03697	-0.11657	-0.15705	-0.08555	-0.00192	-0.15812
	35	0.080539	-0.12514	-0.13996	-0.47743	-0.11599	-0.50491	-0.44139	0.023469	-0.06105	-0.42505				35	-0.01339	-0.01723	-0.46264	-0.03909	0.039981	0.019859	0.064635	-0.32666	0.04033	0.005182				35	0.06797	-0.35037	-0.15892	-0.19468	-0.14473	-0.17232	-0.11021	-0.32528	-0.11234	0.149856				35	-0.12702	0.028855	-0.02316	-0.36836	-0.0805	0.035641
L
	24-Pulse														16-Pulse														8-Pulse														96-Pulse
		Anm1	Anm2	Anm3	Anm4	Anm5	Anm6	Anm7	Anm8	Anm9	Anm10					Anm1	Anm2	Anm3	Anm4	Anm5	Anm6	Anm7	Anm8	Anm9	Anm10					Anm1	Anm2	Anm3	Anm4	Anm5	Anm6	Anm7	Anm8	Anm9	Anm10					Anm1	Anm2	Anm3	Anm4	Anm5	Anm6
	1	-0.26707	-0.05311	0.18498	0.058582	0.075333	-0.00355	0.064275	-0.0752	-0.02339	0.088817				1	-0.13668	-0.01958	0.241417	0.055446	-0.04207	-0.00215	0.015535	-0.07607	0.03155	0.012905				1	0.003222	0.038964	0.14507	0.14014	-0.01413	-0.02933	-0.12647	0.102787	0.072861	-0.07173				1	0.041039	0.060864	0.093519	0.054338	0.089255	-0.15195
	2	0.035469	0.032132	0.10092	3.26e-05	0.052527	0.028198	-0.00225	0.051589	0.045109	0.137968				2	0.027623	-0.08695	0.077167	-0.11355	0.024326	0.112417	-0.07201	-0.01274	-0.01594	-0.02787				2	0.112608	0.090596	0.119402	0.042495	0.101564	0.216828	0.094398	-0.0473	-0.05511	0.005159				2	0.074145	-0.09623	0.034333	0.03036	-0.03262	0.180269
	3	0.086257	0.034774	-0.16427	-0.02963	-0.0473	-0.08754	-0.07926	0.012462	-0.05437	-0.06475				3	-0.07637	0.014163	-0.04251	0.008715	-0.12364	0.019544	0.003216	0.068615	-0.2344	-0.05443				3	-0.18545	-0.00518	0.100853	-0.14924	-0.10447	-0.07119	0.003602	0.166653	-0.02473	0.004053				3	0.078433	0.030826	0.069529	-0.0164	0.102589	-0.07239
	4	0.051159	0.033791	-0.03588	0.065583	-0.03493	-0.04526	0.034306	0.029405	0.066744	-0.08101				4	0.032388	-0.00253	-0.1099	-0.02844	-0.04578	-0.14425	0.021919	0.065792	0.0572	-0.04542				4	-0.06821	0.1226	-0.19024	0.060992	0.038038	-0.06306	0.000824	-0.02218	-0.06564	-0.0001				4	-0.07567	-0.05627	-0.19654	-0.02618	-0.11909	-0.09318
	5	0.094189	-0.04758	-0.08575	-0.09457	-0.04563	0.108154	-0.01707	-0.01826	-0.03409	-0.08103				5	0.153043	0.094899	-0.16617	0.077832	0.187163	0.014439	0.031341	-0.04561	0.161582	0.114812				5	0.137831	-0.24698	-0.17508	-0.09438	-0.021	-0.05325	0.027644	-0.19995	0.072612	0.062617				5	-0.11794	0.060814	-0.00084	-0.04211	-0.04014	0.137252
	6	0.023791	-0.1629	0.062359	0.160961	0.070022	0.169877	-0.03523	0.010502	0.008223	-0.23167				6	0.014545	0.312108	-0.24572	0.022044	0.30258	0.044074	0.02024	0.150335	0.159802	-0.04609				6	0.013335	-0.23288	-0.13039	-0.0656	0.15948	0.059346	0.126928	-0.08416	0.319132	0.203623				6	-0.15886	-0.07819	-0.04855	-0.03451	-0.08913	-0.16674
	7	-0.01149	-0.1318	-0.2506	-0.02954	0.102823	0.307168	-0.12251	0.022747	-0.04223	-0.48186				7	0.080725	0.241243	-0.05445	-0.10089	0.198934	-0.09369	0.192761	0.111683	0.296775	-0.07939				7	0.140252	-0.28656	-0.02441	0.175272	0.076046	-0.138	0.179597	-0.16412	0.125498	-0.17781				7	-0.12189	-0.04165	-0.06434	-0.01276	-0.2222	-0.03206
	8	1.12075	1.26416	0.521039	0.67286	0.420341	1.72181	0.048766	0.235971	0.20537	0.601799				8	0.624422	1.25247	0.864575	0.167418	0.542314	0.50844	-0.0001	0.517949	0.416412	0.360153				8	0.427406	0.634056	0.297439	0.096538	0.335109	1.0721	0.13616	0.69317	0.758955	0.488298				8	0.09617	-0.27903	0.055525	0.020999	0.266902	0.097156
	9	2.07691	3.19749	2.20105	1.89002	1.01539	3.47883	0.770229	0.683783	0.929136	2.59312				9	1.07398	3.24435	3.80482	0.384954	1.24962	1.41788	0.396598	2.16562	1.059	1.0832				9	0.913293	2.68692	0.498719	0.291775	1.51571	2.61163	0.943301	2.48089	1.63195	1.74027				9	0.12943	-0.30775	0.373465	0.469762	1.02058	0.122204
	10	1.9713	3.31056	2.78162	2.88599	0.875896	4.49069	1.02704	0.888681	1.27281	3.42503				10	1.15105	3.91632	5.40464	0.112928	1.55088	1.77686	0.384341	2.89726	1.46992	1.13598				10	0.401197	2.83738	0.233676	-0.04321	1.7953	2.66819	0.733478	3.31418	1.79381	1.6674				10	0.405284	-0.45021	0.505094	1.24325	1.29521	0.047354
	11	1.53491	2.6586	3.0061	2.90753	0.611441	4.36562	1.01996	0.993848	1.14839	3.72482				11	0.764673	3.0228	5.3486	0.053409	1.10583	1.48009	0.085519	2.39071	1.13942	0.897352				11	0.122626	1.68894	0.229197	-0.13259	1.5283	1.96829	0.452429	3.21974	1.26789	1.22447				11	0.66015	-0.22003	0.176313	1.40661	1.11517	-0.04305
	12	1.03445	1.92945	2.52193	2.22413	0.42382	3.37197	0.897043	0.925218	1.01965	3.39251				12	0.510786	1.91976	4.65189	0.018044	0.55812	1.06608	0.206174	1.86433	0.893125	0.706965				12	0.183328	0.640297	0.2786	-0.15207	1.02436	1.46517	0.436684	2.53471	1.16266	1.13196				12	0.518018	-0.33607	0.018448	0.745302	0.835282	-0.09146
	13	0.860102	1.24441	2.1678	1.55414	0.354216	2.49069	0.795411	0.56618	0.854256	3.02342				13	0.441893	1.05236	3.76185	-0.06796	0.415644	0.709532	0.174411	1.44138	0.584989	0.644653				13	0.037662	0.333825	0.097519	-0.32909	0.688097	1.00589	0.431924	2.20116	1.07224	0.886605				13	0.433503	-0.3123	0.056906	0.683445	0.623666	-0.0375
	14	0.526663	0.962175	1.70988	0.975627	0.190098	2.2238	0.699048	0.341173	0.565748	2.69298				14	0.413672	0.500904	3.15153	-0.19895	0.267348	0.420054	0.227704	1.01262	0.294372	0.523426				14	-0.0214	-0.25377	0.155681	-0.21194	0.517256	0.685447	0.101905	1.55141	0.771647	0.609737				14	0.354693	-0.117	0.157058	0.266986	0.534457	-0.04572
	15	0.375906	0.637923	1.30651	0.792862	0.210461	1.64209	0.580604	0.369286	0.322732	2.24879				15	0.150243	0.364808	2.55963	0.041926	0.31862	0.188892	0.155879	0.741313	0.169663	0.214743				15	-0.04966	-0.0261	0.110801	-0.24685	0.371937	0.637766	0.268757	1.1085	0.729202	0.574017				15	0.422026	-0.19808	-0.11215	0.586379	0.414495	-0.25711
	16	0.351043	0.511249	1.15701	0.622844	0.035351	1.1648	0.375549	0.184514	0.30784	1.88028				16	0.225067	0.086855	2.01877	0.181375	0.254487	0.283179	0.086166	0.374645	0.331562	0.220707				16	-0.04806	-0.05924	-0.09999	-0.14987	0.397594	0.602365	0.215647	0.927104	0.661808	0.332752				16	0.337685	-0.09194	0.009117	1.17521	0.386975	-0.32667
	17	0.318418	0.271187	0.823882	0.556065	0.111565	0.817523	0.370845	0.136243	0.377392	1.77636				17	0.229667	0.033171	1.56189	0.020134	-0.07668	0.278368	0.198697	0.394284	-0.05833	0.045969				17	-0.12777	-0.09063	-0.10057	-0.02907	0.161354	0.446713	0.171515	0.769051	0.357842	0.347753				17	0.36345	-0.05325	0.029387	1.62295	0.209895	-0.12914
	18	0.406108	-0.01801	0.79371	0.295059	0.095805	0.589266	0.363821	0.062008	0.255758	1.57465				18	0.006223	-0.19145	1.26473	0.183427	-0.0793	0.226385	-0.02784	0.127837	-0.23336	-0.00682				18	-0.0447	-0.31578	0.016409	-0.08431	0.286564	0.242806	0.106932	0.591324	0.234735	0.523469				18	0.131788	-0.08266	0.355378	1.46759	0.182992	0.051644
	19	0.172098	0.07793	0.762922	0.363719	0.099215	0.611568	0.255273	0.068752	0.223527	1.45229				19	-0.08733	-0.14987	0.914878	0.148735	0.008	0.235227	-0.02867	-0.02232	-0.18629	-0.09082				19	-0.04301	-0.16804	-0.2549	-0.24976	0.095476	-0.07321	0.105731	0.349923	0.149205	0.390046				19	0.094153	-0.01062	0.433604	1.19275	0.28089	-0.13147
	20	0.05892	0.067721	0.552556	0.149254	0.14113	0.538239	0.275296	-0.03267	0.253451	1.21247				20	0.117292	-0.05921	0.62169	0.104355	-0.01058	0.089348	-0.02698	-0.15149	-0.32706	0.050677				20	-0.09805	-0.39147	-0.12644	-0.16797	0.191331	0.191871	0.064751	0.518355	0.203917	0.161675				20	0.208115	0.01628	0.118007	1.34531	0.291771	-0.00237
	21	0.072042	0.161578	0.570664	0.184513	0.025433	0.440239	0.184764	0.003088	0.049034	1.22785				21	-0.04458	-0.18913	0.718494	0.137937	0.100708	-0.09096	-0.05364	0.046222	-0.3311	0.021657				21	-0.48089	-0.28477	-0.24521	-0.08644	0.012529	0.086061	0.039286	0.498512	0.10591	0.21708				21	0.315888	-0.02981	0.118726	1.03349	0.336223	-0.12258
	22	0.210998	0.047679	0.494347	0.147949	0.112247	0.405334	0.184141	0.036207	-0.01581	1.03572				22	-0.14754	-0.19861	0.210765	-0.00585	0.079973	-0.04972	-0.05985	0.135287	-0.10902	-0.05273				22	-0.07728	-0.04289	-0.26939	-0.02869	0.201884	-0.03173	-0.04487	0.148702	-0.10651	0.255787				22	0.264049	-0.11498	-0.04407	0.495297	0.075114	-0.10031
	23	-0.16149	-0.11401	0.417323	0.204412	-0.01911	0.351902	0.209658	-0.03536	-0.09301	0.883795				23	-0.12197	-0.19885	0.370698	-0.07265	-0.12086	-0.11853	0.032361	0.093479	-0.16809	-0.02086				23	-0.02711	-0.29938	-0.48053	-0.08125	0.243157	0.002268	0.252118	-0.07035	-0.01223	0.027818				23	0.179446	-0.05764	-0.154	0.114353	0.234569	0.036251
	24	-0.10058	-0.02102	0.326333	0.194233	-0.02133	0.238557	0.171054	-0.0525	-0.0198	0.801275				24	-0.04344	-0.38304	0.275892	-0.16974	-0.09785	0.2418	-0.15321	-0.03819	0.007886	-0.01028				24	-0.2815	-0.2463	-0.29143	-0.28968	0.160244	0.030518	0.093248	0.016294	-0.00293	-0.0929				24	0.225797	0.016692	-0.08492	-0.0867	0.226998	-0.03914
	25	0.247902	-0.15296	0.139024	0.274808	0.016329	0.123772	0.142404	-0.12854	-0.01439	0.653655				25	-0.12922	-0.09238	0.164462	-0.09139	-0.02505	-0.19411	0.084525	0.045238	0.294424	0.034297				25	-0.00858	-0.19734	-0.25882	-0.46654	0.152477	-0.12894	-0.03298	-0.17148	-0.16083	0.049303				25	0.208476	-0.09134	-0.01607	-0.2109	0.198389	-0.22028
	26	0.198318	-0.10958	0.042026	0.12926	-0.08763	0.266377	-0.03086	-0.00573	0.004403	0.692229				26	-0.14368	-0.20557	0.20618	0.063954	0.067996	-0.16166	-0.01595	-0.07525	0.206212	0.036884				26	-0.05092	-0.09938	-0.1025	-0.2419	0.130299	0.010942	0.186271	-0.21497	0.096147	0.310353				26	0.183346	-0.04732	-0.02528	-0.26628	0.209362	0.041363
	27	-0.00761	-0.36632	0.060229	-0.16052	0.098143	0.037882	-0.02326	0.027243	0.057291	0.505849				27	-0.01388	0.096804	-0.05893	0.221186	0.183951	-0.01678	0.010601	-0.04108	0.245997	0.005217				27	0.013524	-0.20184	-0.05381	-0.27749	0.21543	0.021243	0.224963	-0.02633	0.035086	0.322265				27	0.199466	0.102117	-0.06517	-0.18207	0.168921	-0.24967
	28	-0.16357	-0.32271	-0.15029	0.031967	0.151253	0.102487	-0.01081	-0.08787	0.017854	0.483631				28	-0.0686	0.081954	-0.03104	0.073607	0.157749	-0.0414	-0.01488	-0.1257	0.004579	-0.1098				28	-0.01622	0.019177	0.078417	-0.20313	0.144698	0.081116	0.159763	0.005727	-0.17039	0.264062				28	0.302192	-0.04369	-0.25676	-0.27983	0.054649	-0.09363
	29	0.055122	-0.19593	-0.02193	0.006084	0.01432	0.104631	0.10498	0.00758	0.081452	0.31402				29	-0.02596	0.308244	-0.03202	0.099937	0.139887	-0.11274	0.063217	-0.1462	0.181707	-0.05169				29	0.033948	-0.17962	0.169847	-0.26171	0.179972	0.08479	0.104008	0.092624	-0.00324	0.0329				29	0.215277	0.004199	-0.15335	-0.286	-0.02348	-0.07655
	30	-0.11778	-0.18545	0.145068	0.241462	0.018163	0.014559	0.034416	-0.0405	-0.02201	0.277734				30	-0.10986	0.243482	-0.01843	-0.06868	0.109143	-0.01028	0.067586	-0.2612	-0.05307	0.088091				30	0.080517	-0.12272	0.07479	-0.25748	0.040097	-0.03177	0.000102	0.113567	0.144535	0.093145				30	0.062115	0.129205	-0.01981	-0.34962	0.135559	-0.11797
	31	-0.25257	0.008721	0.158959	0.078377	0.066257	-0.03465	0.033208	-0.12057	-0.04485	0.089133				31	-0.2014	-0.05931	0.196701	0.14965	-0.03763	0.075101	-0.00047	-0.2068	0.088828	0.048564				31	-0.0221	-0.06385	0.145551	0.164346	0.009163	-0.00461	-0.15477	0.029929	-0.05736	-0.1146				31	0.137316	0.002673	0.070745	-0.00276	0.09996	-0.22722
	32	-0.04157	0.004215	0.032902	0.040279	0.050666	-0.00037	-0.00181	0.016666	0.019361	0.053419				32	-0.06266	-0.0937	0.080604	-0.08505	0.042106	0.202029	-0.05781	-0.11815	0.019284	-0.0453				32	0.10901	0.022268	0.053576	0.003724	0.122145	0.187194	0.13235	-0.0853	-0.12638	0.020242				32	0.205682	-0.11832	0.005689	-0.0371	-0.00205	0.126955
	33	0.040502	0.011502	-0.23891	0.00195	-0.02774	-0.07004	-0.06296	0.003105	-0.09339	-0.09179				33	-0.09614	0.029997	-0.02748	0.038765	-0.12787	0.05855	-0.00674	0.024456	-0.17679	-0.05619				33	-0.24108	-0.04434	0.035294	-0.15867	-0.10258	-0.09585	0.029534	0.160918	-0.11236	-0.01073				33	0.134592	-0.04675	0.049664	-0.0245	0.083365	-0.13907
	34	0.073172	-0.03664	-0.09333	0.08552	-0.02	-0.00029	0.031024	0.02124	0.037871	-0.16837				34	-0.03	-0.04109	-0.07589	-0.12001	-0.02226	-0.01068	-0.00867	-0.03439	0.04673	0.008696				34	-0.13032	0.108526	-0.2211	0.11153	0.05409	-0.07517	0.066792	-0.02689	-0.16893	-0.01498				34	-0.00544	-0.06918	-0.21227	-0.03555	-0.08809	-0.18052
	35	0.120269	0.019943	-0.14746	-0.06551	-0.01591	0.066072	-0.03899	-0.00752	-0.02828	-0.15058				35	0.067263	0.067154	-0.14822	0.074381	0.168251	0.016672	-0.02369	-0.16057	0.230148	0.19235				35	0.106824	-0.21893	-0.19629	-0.09322	0.012359	-0.042	0.013817	-0.19021	0.093849	0.074041				35	-0.03422	0.044839	-0.06884	-0.06593	-0.09716	0.02159
[truncated: 4 more columns]

## Sheet: S1ULp
R
	24-Pulse														16-Pulse														8-Pulse														96-Pulse
		Anm1	Anm2	Anm3	Anm4	Anm5	Anm6	Anm7	Anm8	Anm9	Anm10					Anm1	Anm2	Anm3	Anm4	Anm5	Anm6	Anm7	Anm8	Anm9	Anm10					Anm1	Anm2	Anm3	Anm4	Anm5	Anm6	Anm7	Anm8	Anm9	Anm10					Anm1	Anm2	Anm3	Anm4	Anm5	Anm6
	1	-0.03563	0.181599	0.276765	0.153519	0.006445	0.744561	0.126265	0.030941	0.135143	0.394438				1	0.037708	0.425733	-0.01395	-0.1154	-0.11624	0.053355	0.03798	-0.13514	0.052093	0.130326				1	0.008964	0.010043	0.08708	0.062692	-0.00675	0.029958	-0.10631	0.221054	0.172339	-0.01334				1	0.203977	0.026539	0.05919	0.179664	0.051656	-0.08498
	2	-0.03297	0.154623	0.096555	0.171885	0.005256	0.267258	0.022562	0.124671	0.121221	0.084276				2	-0.02771	0.308643	0.042029	0.026152	0.011977	-0.00184	-0.12495	0.154866	-0.0268	0.041067				2	0.093022	0.046215	0.050977	0.071144	0.063136	0.201557	0.068583	-0.07962	0.120306	-0.00518				2	0.154503	-0.01711	0.050015	0.211115	-0.08467	0.134192
	3	0.041731	-0.10278	-0.02681	-0.02348	-0.02942	-0.02973	-0.04763	-0.03982	-0.05055	-0.09593				3	-0.07459	0.117127	-0.06973	2.68e-05	-0.08333	0.122772	0.015634	0.066306	-0.30102	0.092579				3	-0.08288	0.027368	0.076172	-0.03816	-0.11326	-0.00435	0.013402	0.013676	-0.17955	-0.13215				3	0.055157	-0.01748	0.081119	0.041765	0.03443	-0.07694
	4	-0.06503	-0.11805	-0.08264	-0.04727	0.019054	-0.37343	-0.05315	0.018285	-0.00601	-0.19772				4	-0.06582	-0.17473	-0.01186	0.038754	-0.01069	-0.0705	0.00224	-0.0029	0.161612	-0.08009				4	-0.04124	0.069856	-0.08255	-0.15473	0.038254	-0.12385	0.00679	-0.03299	-0.05293	0.141221				4	-0.1167	-0.01813	-0.22343	-0.05722	0.004592	-0.06625
	5	0.091896	-0.11539	-0.26387	-0.25466	-0.00133	-0.60866	-0.04806	-0.13408	-0.1998	-0.18506				5	0.130411	-0.67678	0.053511	0.050463	0.198288	-0.1038	0.069093	-0.08313	0.114119	-0.18388				5	0.022137	-0.15348	-0.13168	0.059048	0.018618	-0.10331	0.017534	-0.12211	-0.06016	0.009442				5	-0.29693	0.02619	0.033106	-0.37533	-0.00601	0.093978
	6	-0.30517	-0.28178	-0.07547	-0.00441	0.178762	-1.03395	-0.13328	-0.08303	-0.1193	-0.37057				6	-0.02662	-0.68234	-0.18538	-0.10562	0.501622	0.137279	0.155467	0.251865	0.139631	-0.17532				6	-0.02473	-0.13894	-0.03925	-0.06489	0.24285	0.053085	-0.00954	-0.144	0.373704	-0.0381				6	-0.40404	0.054035	0.040352	-0.39874	-0.1124	-0.03865
	7	0.028229	-0.35733	-0.40337	-0.2401	0.106045	-0.79556	-0.37458	-0.15642	-0.32532	-0.80952				7	0.094832	-0.83555	-0.25932	-0.31206	0.143777	-0.31605	0.220179	0.042043	-0.03155	-0.4365				7	0.011498	-0.34932	-0.22545	0.056042	-0.0253	-0.00622	0.169684	-0.20598	-0.10635	-0.21086				7	-0.46577	1.10701	-0.19524	-0.95896	-0.32574	-0.16757
	8	2.43785	2.66399	0.832234	2.73823	0.984752	1.27118	2.0064	1.77561	2.19539	0.673812				8	1.71133	0.948677	1.32834	0.682427	1.8387	2.88345	0.23727	1.72406	2.31263	1.5098				8	1.25	1.98212	1.62542	0.801659	1.67723	2.97414	0.322004	1.61502	2.6321	1.42144				8	-0.34304	2.79343	2.00432	-0.73276	0.784433	0.922209
	9	4.09099	5.89695	2.11787	5.86787	3.21035	2.49095	4.09126	3.95938	5.51386	2.48761				9	2.68153	3.50357	4.39813	2.10176	4.77067	5.95952	1.31268	4.13137	5.06475	3.5873				9	2.25087	6.0297	3.28803	1.95265	4.55765	6.35892	1.98308	4.10342	6.06265	3.55111				9	-0.26787	3.46152	4.9177	-0.03138	2.26589	1.82013
	10	4.63365	7.19986	2.34605	7.2962	3.69731	3.37331	4.94927	4.5805	6.78032	3.02558				10	3.34129	4.69386	6.26924	2.1124	5.78735	6.60015	1.53904	5.2731	6.1748	4.32217				10	2.08706	7.52154	3.35681	1.94403	5.85474	6.46585	1.75191	5.2981	7.40414	4.29491				10	0.357229	3.23585	4.94289	0.570067	2.56607	1.76161
	11	4.90958	7.80608	2.73114	7.64469	3.17018	4.1118	5.35802	4.82882	7.52416	3.69095				11	3.07086	5.49193	7.07339	1.57397	5.81431	5.93633	1.08742	5.80938	7.04983	4.91207				11	1.70494	7.34	2.83565	1.36592	6.29335	5.77942	1.33589	6.0866	7.57143	4.18939				11	0.937361	2.81131	4.13026	0.714415	2.29312	1.66648
	12	4.69121	7.76394	2.94454	6.7462	2.53086	4.83085	5.48723	4.4398	7.30239	4.04913				12	2.60603	5.92837	6.54424	1.10701	5.0589	5.01669	0.968728	5.50697	6.917	4.82575				12	1.43213	6.32339	2.50927	1.18552	5.76025	4.65154	1.30949	5.82838	6.71501	3.93144				12	1.28678	2.33203	3.14425	0.277461	1.95232	1.54552
	13	3.95567	7.32241	3.1359	5.52649	2.06885	5.3609	5.35356	3.90284	6.95796	4.17983				13	2.29724	6.03083	5.66016	0.684035	4.31099	4.21531	0.757083	5.15909	6.46281	4.50017				13	1.21734	5.30323	2.00609	0.632838	5.22308	3.82275	1.08504	5.18119	5.4354	3.30315				13	1.39931	1.91578	2.44883	0.553646	1.7127	1.56801
	14	3.5465	6.35862	3.1748	4.68684	1.48106	5.6722	4.87601	3.24218	6.20492	3.93456				14	2.02615	6.04256	4.45854	0.373961	3.5932	3.48278	0.448333	4.37175	5.40297	3.84363				14	0.951643	4.13707	1.63312	0.291246	4.61057	3.23971	0.645633	4.75092	4.10054	2.62167				14	1.41294	1.49251	2.04121	0.111404	1.49957	1.33881
	15	2.99538	5.85183	3.12153	4.07252	1.25162	5.61902	4.41188	2.69771	5.34704	3.57446				15	1.4802	5.79568	3.21205	0.319607	2.95852	2.96891	0.352145	3.67614	4.42057	3.41035				15	0.730728	3.33402	1.38105	0.011004	4.06215	2.78531	0.472794	3.85114	3.1659	2.50305				15	1.6186	1.03664	1.4541	0.296624	1.1926	1.17003
	16	2.50767	5.05023	3.09446	3.51154	0.852848	5.57825	4.02511	2.17595	4.70404	3.26621				16	1.29481	5.57503	2.21408	0.271599	2.40958	2.6122	0.259486	2.96808	3.8445	2.99944				16	0.607117	2.62822	1.03233	0.008654	3.28118	2.27778	0.294835	3.18561	2.42547	2.06064				16	1.4384	0.781619	1.13266	0.357828	1.07391	1.16453
	17	2.42927	4.54526	2.92573	3.11723	0.668348	5.49202	3.79523	1.89929	4.21497	3.06581				17	1.17719	5.19558	2.12416	0.133604	1.85177	2.1157	-0.01922	2.68724	3.17192	2.68928				17	0.339723	2.20257	0.982133	0.068051	2.68781	1.97182	0.252278	2.84722	1.99215	1.93764				17	1.431	0.694327	0.914196	0.452548	0.933382	1.12546
	18	2.19985	4.16853	2.76545	2.82696	0.510462	5.34831	3.67268	1.70396	3.74066	2.82757				18	0.866125	5.05993	1.57552	0.14402	1.43117	2.07376	-0.07276	2.25339	2.78851	2.37223				18	0.345466	1.8283	0.935266	-0.10224	2.30068	1.48956	0.243266	2.3113	1.48202	1.73239				18	1.22441	0.586249	1.15717	0.158585	0.88266	1.23998
	19	2.08951	3.90397	2.75866	2.5259	0.403476	5.10722	3.40383	1.63685	3.45413	2.80915				19	0.838559	4.98133	1.38863	0.168022	1.31624	1.86586	-0.05856	2.00641	2.45154	2.1091				19	0.379941	1.31387	0.568928	-0.24204	1.97273	1.09631	0.335745	2.05788	1.36789	1.60194				19	1.11255	0.421855	1.28318	0.216038	1.12194	1.28169
	20	1.74384	3.56324	2.73254	2.24798	0.30528	5.01756	3.20267	1.44602	3.21236	2.62336				20	0.791663	4.79467	1.00197	-0.06114	1.14438	1.40751	-0.08451	1.65177	2.11395	1.95389				20	0.116926	1.06841	0.664949	-0.06462	1.57074	1.27256	0.143207	1.97003	1.25796	1.18542				20	1.35862	0.28866	0.832062	0.062088	0.919666	1.04066
	21	1.71391	3.40371	2.57217	2.1156	0.175146	4.97096	3.01692	1.32444	2.88322	2.58989				21	0.689548	4.5504	0.983707	0.086523	0.912335	1.29654	-0.17835	1.43388	1.83376	1.69592				21	-0.17484	0.945275	0.356319	-0.02058	1.38877	0.866415	0.185557	1.46523	0.868959	0.999431				21	1.29373	0.026689	0.696255	0.257461	0.890127	0.594743
	22	1.68796	2.94451	2.41239	2.0218	0.208346	4.76176	2.67001	1.20919	2.5344	2.39784				22	0.456498	4.55014	0.774425	0.007006	0.93733	1.11231	-0.17946	1.39146	1.54011	1.2099				22	0.192276	0.975439	0.249116	0.046769	1.34371	0.830736	0.040567	1.18377	0.504179	0.826579				22	1.13631	-0.10489	0.352323	0.164789	0.645318	0.530335
	23	1.1473	2.64107	2.11606	1.74975	0.12492	4.49941	2.35326	0.949969	2.18766	2.2496				23	0.368163	4.34616	0.60058	-0.23577	0.600897	1.08125	0.142419	1.21422	1.38129	1.05654				23	0.119197	0.576035	0.157324	-0.14589	1.2148	0.627392	0.300592	0.820349	0.36115	0.458437				23	0.90301	-0.04642	-0.0876	0.238518	0.629863	0.516133
	24	1.0434	2.26714	1.85723	1.62203	0.038633	4.06522	2.02696	0.856951	1.90731	1.8937				24	0.348901	3.86075	0.686463	-0.13378	0.471635	1.05331	-0.09267	0.674752	0.832638	0.641036				24	-0.16491	0.425251	0.087057	-0.33089	0.975159	0.583642	0.097398	0.662261	0.067591	0.198509				24	0.860554	-0.12062	-0.0802	0.156247	0.524029	0.432539
	25	1.03598	1.86257	1.42683	1.32327	0.069963	3.71045	1.58417	0.723716	1.56526	1.76366				25	0.205873	3.53877	0.445439	-0.11889	0.443735	0.560049	-0.0192	0.708202	1.08779	0.318886				25	-0.09219	0.264209	0.067031	-0.40567	0.703704	0.289329	-0.27277	0.375031	0.044414	0.164083				25	0.74834	-0.09394	0.033137	0.173845	0.432013	0.222894
	26	0.787172	1.68455	1.26474	1.26082	-0.03348	3.1742	1.42083	0.665039	1.26341	1.59481				26	0.196202	2.90036	0.411607	-0.06551	0.397066	0.331806	0.012011	0.422053	0.710197	0.434565				26	0.01871	0.132364	0.115959	-0.40599	0.725966	0.204014	0.081572	0.275983	-0.0285	0.216789				26	0.566197	-0.00994	0.192785	0.127059	0.469741	0.355928
	27	0.503785	1.18562	0.982846	0.720877	0.17245	2.6737	1.04968	0.504685	1.00533	1.33496				27	0.270388	2.64044	0.159395	0.205469	0.451917	0.433129	0.034654	0.300069	0.373527	0.209951				27	0.08078	-0.08494	0.043746	-0.37049	0.493013	0.302241	0.046291	0.363407	-0.0659	0.159717				27	0.538916	-0.04756	0.110537	0.441255	0.226127	-0.07501
	28	0.480061	0.779688	0.653592	0.741513	0.092521	2.15442	0.851758	0.342419	0.717674	1.08201				28	0.168607	2.22797	0.021776	0.105624	0.247431	0.354297	0.001217	-0.02057	0.322374	0.120551				28	0.023097	-0.11364	0.13127	-0.19377	0.466185	0.216145	-0.05665	0.090557	-0.31296	-0.0031				28	0.535078	-0.13143	-0.13433	0.228208	-0.04512	0.18725
	29	0.245535	0.749962	0.457804	0.595662	0.009206	1.79239	0.702463	0.171576	0.521211	0.71338				29	0.083436	1.72487	0.01321	0.008396	0.140744	0.188638	-0.0207	-0.04605	0.308612	-0.12715				29	0.04651	-0.2711	0.074994	-0.05734	0.424362	0.170846	-0.00345	0.054688	-0.36926	-0.09438				29	0.348184	-0.10646	-0.22279	0.360764	0.070264	0.126994
	30	0.200215	0.388178	0.486691	0.471923	-0.06317	1.26808	0.456799	0.216942	0.362259	0.619526				30	0.061733	1.27329	0.012936	-0.07419	0.043658	0.338503	0.228746	-0.04367	0.082237	0.194802				30	0.206462	-0.1364	0.041856	-0.14294	0.322497	0.152503	0.078176	0.211194	-0.07706	-0.00552				30	0.276003	0.080885	-0.01359	0.30568	0.288604	-0.0803
	31	-0.01072	0.241969	0.259583	0.238177	-0.05257	0.843359	0.223255	-0.00051	0.101701	0.364838				31	-0.01715	0.656847	0.003817	-0.05038	-0.09389	0.119809	0.066398	-0.22983	0.046054	0.145358				31	-0.00637	-0.11484	0.071792	-0.00255	-0.0061	0.058259	-0.12647	0.141605	0.003283	-0.0206				31	0.303587	0.009983	0.057109	0.355385	0.063498	-0.1498
	32	-0.06728	0.154745	0.060007	0.283544	-0.0186	0.354625	0.130469	0.114247	0.120007	-0.05272				32	-0.0902	0.526335	0.068934	0.066635	0.055322	0.070672	-0.1106	0.057753	-0.05242	0.066256				32	0.053766	-0.0975	0.013185	0.096057	0.036932	0.125468	0.079904	-0.20267	-0.03747	0.021628				32	0.273218	-0.04634	0.075693	0.401615	-0.01914	0.043672
	33	0.040451	-0.04257	-0.06184	0.050209	-0.01854	-0.00443	-0.03257	-0.00372	-0.05247	-0.15255				33	-0.09534	0.286654	-0.04517	0.045258	-0.08354	0.180245	0.035477	0.008851	-0.33047	0.047408				33	-0.09826	-0.03182	0.00682	-0.05677	-0.13497	-0.03203	-0.00117	-0.04364	-0.27122	-0.1401				33	0.123781	-0.07141	0.080315	0.231449	0.059409	-0.15283
	34	-0.01671	-0.14487	-0.14363	0.002417	0.022313	-0.33137	-0.07666	0.060099	-0.02581	-0.32409				34	-0.12026	0.020298	-0.05794	0.016178	0.023792	0.052941	0.006085	-0.08796	0.060039	-0.08809				34	-0.11678	-0.00986	-0.13764	-0.14232	0.031029	-0.13733	0.024165	-0.08349	-0.14592	0.125278				34	-0.02044	-0.01371	-0.20531	0.115415	0.038546	-0.15315
	35	0.077211	-0.06918	-0.31316	-0.18901	0.017503	-0.63118	-0.04383	-0.07845	-0.20003	-0.30507				35	0.068513	-0.46243	-0.00231	0.068906	0.157571	-0.08594	-0.02132	-0.17177	0.108542	-0.158				35	0.005945	-0.17257	-0.1451	0.006071	-0.00843	-0.11028	-0.0325	-0.15009	-0.10499	-0.00987				35	-0.24037	-0.02819	-0.03493	-0.19499	-0.00784	-0.02137
L
	24-Pulse														16-Pulse														8-Pulse														96-Pulse
		Anm1	Anm2	Anm3	Anm4	Anm5	Anm6	Anm7	Anm8	Anm9	Anm10					Anm1	Anm2	Anm3	Anm4	Anm5	Anm6	Anm7	Anm8	Anm9	Anm10					Anm1	Anm2	Anm3	Anm4	Anm5	Anm6	Anm7	Anm8	Anm9	Anm10					Anm1	Anm2	Anm3	Anm4	Anm5	Anm6
	1	-0.12319	-0.07029	0.090982	-0.06322	0.013857	0.020371	-0.00242	-0.11412	0.00482	0.192931				1	-0.03293	-0.14554	0.064278	0.00291	-0.13481	-0.03156	0.05724	-0.24885	-0.01073	-0.05885				1	0.137111	0.061155	0.083774	0.038899	-0.15009	-0.00602	-0.06055	0.070844	0.025678	0.064923				1	0.035354	0.015245	0.229994	0.231122	0.004761	-0.03562
	2	-0.0263	0.008646	0.081534	0.068484	0.0524	0.109895	-0.00369	0.171874	0.010265	0.209265				2	-0.12655	-0.18367	-0.00696	0.048442	-0.00465	0.027033	-0.08044	0.0122	0.017483	0.031645				2	-0.0447	0.065293	0.140762	0.00214	-0.12601	-0.00762	0.069526	-0.00458	0.041573	-0.1509				2	0.074218	-0.0383	0.165309	0.148894	-0.14021	0.01228
	3	-0.0262	-0.0924	0.074269	0.050558	0.029508	-0.0666	0.006267	-0.01162	0.011763	-0.11624				3	-0.03416	0.191715	-0.04017	0.077019	-0.21107	-0.02609	-0.05998	0.007524	-0.16381	0.024096				3	-0.14193	0.069628	0.111882	-0.1675	-0.04139	0.025378	0.089369	0.077713	0.048814	0.083739				3	0.216753	-0.06621	0.053562	-0.00228	0.085387	-0.12024
	4	0.011749	0.069174	-0.09652	-0.01031	-0.06951	-2.4e-05	-0.05544	0.051429	0.007095	-0.14694				4	0.001939	0.056132	-0.01881	-0.01534	0.128847	0.008876	-0.05191	0.172678	-0.04935	0.035434				4	-0.10761	0.055446	-0.1528	0.093583	0.127971	0.00922	-0.00136	0.029772	-0.16594	-0.05878				4	-0.03555	-0.0015	-0.29893	-0.10047	0.028623	-0.02884
	5	0.163938	0.084877	-0.15027	-0.04551	-0.02626	-0.06364	0.055279	-0.09757	-0.03394	-0.13902				5	0.191704	0.081362	0.001657	-0.11304	0.221684	0.021751	0.135083	0.05645	0.206402	-0.03233				5	0.157142	-0.25152	-0.18362	0.032874	0.18952	-0.02096	-0.09698	-0.17375	0.049877	0.061022				5	-0.29078	0.090767	-0.14993	-0.27727	0.021437	0.172424
	6	-0.04375	0.016866	0.159847	0.119084	0.080592	0.022809	0.032559	-0.04485	-0.05381	-0.1291				6	0.008625	0.146834	-0.09292	-0.17213	0.199344	0.143734	0.047308	0.251019	0.024188	-0.00546				6	0.20126	-0.29722	-0.33163	-0.12253	0.171366	0.15256	0.087679	-0.03673	0.369979	0.049368				6	-0.15079	-0.22322	-0.09036	-0.34101	-0.21132	-0.12918
	7	0.055383	0.094987	-0.02236	-0.14285	0.143403	0.419201	-0.1909	0.013319	-0.12411	-0.43852				7	0.071097	0.230483	0.128351	-0.14429	0.139029	-0.08639	0.193641	0.02351	-0.05595	-0.25231				7	0.057236	-0.26834	-0.20928	0.03647	0.141594	-0.00194	0.212418	-0.05689	-0.08381	0.092068				7	-0.37038	0.179153	-0.20052	-0.56171	-0.21755	-0.00446
	8	1.70936	1.221	0.96894	0.933651	0.262449	2.94564	0.248993	0.408334	0.34038	1.08895				8	1.08641	1.22411	1.70417	0.217944	0.864961	0.462285	0.253717	0.977002	0.58125	0.449831				8	0.901456	0.420145	0.632586	0.047781	0.736567	1.42603	0.152797	1.09547	0.91032	0.637414				8	-0.05352	0.195682	-0.04165	-0.15851	0.339768	0.289096
	9	2.92222	2.67797	2.64339	1.79107	0.618882	5.11006	1.19196	0.929978	1.72468	3.36297				9	1.73001	2.75482	5.4165	0.477417	1.42495	1.51856	0.159404	3.2791	2.09151	1.60647				9	1.35617	1.92876	0.841701	0.429814	2.69851	2.75777	0.451673	3.48737	3.08427	1.70217				9	-0.00587	0.054665	0.169674	1.18385	0.830886	0.312405
	10	3.14385	2.45587	3.05245	2.68935	0.3782	6.02316	1.45705	1.28514	2.51212	4.32071				10	1.68727	2.89922	6.79827	0.580732	1.67515	1.68173	-0.09257	3.767	3.0431	2.21287				10	0.699663	2.00251	0.550065	0.009217	3.13822	2.53088	0.218188	4.29906	3.02112	2.16181				10	0.48914	-0.15156	0.460296	1.75394	0.843698	0.089329
	11	2.53186	1.69243	3.31438	2.74885	0.23513	6.69106	1.76674	1.58194	2.623	4.69298				11	1.07796	2.29547	6.36757	0.268082	1.09492	1.47484	0.26938	3.42226	2.21981	1.91788				11	0.450022	1.12541	0.422721	0.032135	2.47785	1.89252	-0.03514	4.42112	2.07915	1.48584				11	0.728362	-0.03017	0.36535	1.25109	0.73815	0.054917
	12	1.60705	1.36314	2.95088	2.23855	0.294039	6.08196	1.40594	1.42568	2.20049	4.54631				12	0.66827	1.14115	5.30019	0.063602	0.583174	1.01877	0.338528	2.87576	1.45778	1.20726				12	0.450699	0.398567	0.37356	0.173206	1.58937	1.45092	0.278073	3.74565	1.69312	1.20081				12	0.597812	-0.21742	0.288057	0.463528	0.575483	0.007119
	13	1.12349	0.829296	2.53795	1.43772	0.177558	5.19578	1.07754	1.05325	1.73788	4.07216				13	0.505119	0.561516	4.38865	-0.12045	0.19647	0.689465	0.340558	2.30835	0.943485	1.02866				13	0.34535	0.069177	0.168256	-0.17239	0.921665	0.88083	0.163558	3.0939	1.23545	0.787237				13	0.39876	-0.20217	0.045456	0.545331	0.464733	-0.09941
	14	0.330238	0.585817	1.85774	0.841673	0.098669	4.23514	0.858192	0.851396	1.24135	3.54491				14	0.407808	0.242436	3.24698	-0.10806	0.108319	0.375078	0.258174	1.48112	0.482359	0.610626				14	0.205649	-0.16837	0.235338	-0.21886	0.811283	0.832002	0.051523	2.30693	0.662075	0.608922				14	0.422479	-0.06498	0.280639	0.986649	0.630338	-0.13715
	15	0.125208	0.452597	1.53872	0.564077	0.233386	3.18889	0.625836	0.652754	0.844542	3.11884				15	0.094546	0.239366	2.31463	0.240178	0.410836	0.088894	0.207528	1.06551	0.114041	0.526811				15	0.092189	0.002518	0.124682	-0.13513	0.550908	0.599619	0.279118	1.75989	0.281357	0.683267				15	0.464074	-0.23198	0.040883	2.16626	0.416284	-0.19451
	16	0.135386	0.239961	1.2547	0.251524	0.085991	2.5157	0.345852	0.483778	0.678585	2.50515				16	0.060186	0.032139	1.69311	0.153771	0.157422	0.267482	0.155393	0.680575	0.031311	0.355341				16	0.113164	-0.03657	0.040116	0.151963	0.403785	0.469409	0.206028	1.39156	0.404145	0.34191				16	0.335512	-0.19659	-0.08885	3.34737	0.255034	-0.36063
	17	0.004039	0.135721	0.963723	0.248815	0.080346	1.87761	0.207995	0.364444	0.676628	2.36404				17	0.007562	-0.1842	1.38234	0.254889	-0.00092	0.008872	0.155581	0.370009	-0.03395	0.151201				17	-0.09853	-0.09945	-0.13264	0.083922	-0.05097	0.305075	0.292093	1.17768	0.186289	0.310807				17	0.426781	-0.20559	-0.11366	3.71112	0.183541	-0.18584
	18	0.289333	-0.03711	0.854511	0.345243	0.019906	1.32569	0.269361	0.208246	0.563547	2.0514				18	-0.28227	-0.31121	1.10776	0.502748	0.025585	0.27368	0.018552	0.16404	-0.11654	-0.00013				18	0.031639	-0.25568	0.064488	-0.16673	0.183869	0.191397	0.000142	0.745594	-0.03735	0.12226				18	-0.01	-0.20318	0.163677	3.75839	0.096839	0.060454
	19	0.090203	-0.21984	0.840412	0.009885	0.061932	0.980143	0.134097	0.199228	0.439475	1.92859				19	-0.20452	-0.13562	0.684543	0.210247	0.057685	0.225825	-0.00966	0.047001	-0.30023	0.090875				19	-0.05825	-0.3665	-0.25736	-0.44194	-0.08574	-0.01418	0.137079	0.702631	-0.10821	0.308885				19	0.081682	-0.23411	0.286502	4.08914	0.358	0.030087
	20	-0.08613	0.066555	0.662695	0.012821	0.038755	0.879356	0.141935	0.046845	0.514399	1.76244				20	-0.00334	-0.05854	0.510205	0.072516	0.205417	-0.02958	-0.03669	-0.02023	-0.21032	0.132588				20	-0.24868	-0.41173	-0.17102	-0.13332	0.054981	0.289553	0.149767	0.734431	0.175393	0.278773				20	0.223111	-0.08897	0.196274	4.40186	0.255974	-0.06658
	21	-0.17096	0.002842	0.584726	-0.07277	-0.04056	0.687175	0.067168	-0.013	0.367252	1.67927				21	-0.10306	-0.30126	0.463842	0.135824	0.125602	0.126877	-0.1978	0.047338	-0.09992	0.071578				21	-0.45329	-0.27474	-0.30995	0.139329	-0.23435	-0.00994	-0.00182	0.467755	-0.02132	0.165734				21	0.236409	-0.14669	0.173668	4.00262	0.221278	-0.03419
	22	0.107793	0.006623	0.510126	0.031714	0.099277	0.649254	0.053565	0.019825	0.23654	1.49941				22	-0.26674	-0.09998	0.173143	-0.09734	-0.00277	0.122638	-0.30134	-0.10339	-0.02097	-0.0797				22	-0.03138	0.004349	-0.36398	0.195224	0.22778	0.073357	-0.02549	0.284225	-0.27702	0.373154				22	0.185598	-0.13022	0.096039	3.18112	0.128243	-0.21462
	23	-0.36247	-0.0619	0.359398	0.057627	0.023918	0.504104	-0.02038	0.022603	0.181161	1.28528				23	-0.1742	-0.11036	0.100908	0.104301	-0.14546	-0.08654	0.052128	-0.08786	-0.20223	0.161703				23	-0.07488	-0.12754	-0.37383	-0.03065	0.064616	0.266488	0.233575	0.057938	-0.29405	0.166725				23	0.143513	-0.09172	-0.02671	2.38983	0.086026	0.128313
	24	-0.3183	-0.09612	0.255157	-0.07059	-0.01822	0.352444	0.02494	0.027501	0.027986	1.11627				24	-0.20561	-0.32015	0.04746	0.065121	-0.26687	0.263693	-0.09381	-0.08742	-0.13537	-0.01				24	-0.23936	-0.18506	-0.35374	-0.20805	-0.03846	0.040255	-0.01312	0.026497	-0.44559	-0.32272				24	0.160913	-0.18236	-0.06556	1.76562	0.151168	-0.19526
	25	0.054616	-0.01767	0.244684	0.152782	0.065897	0.336311	0.092045	-0.09072	0.098933	0.955102				25	-0.36182	-0.14912	-0.20896	0.082084	-0.10644	-0.03595	0.089732	0.048369	0.289694	-0.13344				25	-0.15466	-0.25003	-0.32436	-0.50791	0.029208	0.071571	-0.17409	0.009379	-0.17628	-0.10562				25	0.210406	-0.05795	0.061143	1.01522	0.032713	-0.323
	26	-0.09709	0.01939	0.203758	0.024562	-0.02701	0.194467	0.04138	-0.02491	-0.05997	0.862618				26	-0.23326	-0.20611	-0.00788	0.0138	0.013154	-0.18704	0.168303	-0.09551	0.071003	-0.0826				26	-0.21729	-0.09396	-0.1983	-0.34105	0.195426	0.005286	0.212806	-0.12906	-0.26884	-0.00559				26	0.0149	-0.09842	0.141533	0.604136	0.184052	-0.06381
	27	-0.05301	-0.0947	0.0052	-0.25484	0.171646	0.060769	-0.07743	0.100205	0.011241	0.725146				27	-0.10007	-0.1069	-0.09554	0.372416	0.296864	-0.06135	0.123471	-0.11923	0.081292	0.142581				27	-0.01187	-0.17831	-0.07246	-0.2271	0.150481	0.066004	0.14357	-0.05827	-0.21943	-0.0664				27	0.065348	-0.01221	-0.00501	0.50734	-0.0316	-0.35099
	28	-0.24655	-0.08843	-0.13881	-0.01436	0.157058	0.063336	-0.00489	-0.06393	0.16291	0.568206				28	-0.04991	0.024169	-0.193	0.354689	0.138344	-0.00729	0.053828	-0.32513	-0.05841	0.124591				28	-0.05007	-0.12994	-0.02073	-0.03149	-0.00098	0.011087	0.047744	-0.04842	-0.25023	-0.00802				28	0.1907	-0.05776	-0.25132	0.138874	-0.06616	0.047841
	29	-0.23456	-0.00416	0.035185	0.087972	-0.01651	0.140844	0.096087	-0.08144	0.032158	0.314085				29	-0.04264	0.091935	-0.18055	0.14209	0.222582	-0.09477	0.194964	-0.3719	0.297378	-0.28926				29	0.181433	-0.28367	-0.03843	-0.08755	0.180288	0.144816	0.142257	-0.01339	-0.28957	-0.11943				29	0.111259	0.084869	-0.23075	0.32192	-0.16101	-0.23657
	30	-0.27478	-0.15349	0.051949	0.150467	-0.03651	-0.10642	-0.02973	-0.04211	0.099647	0.327339				30	-0.13706	0.150594	-0.24154	0.420689	0.227496	-0.08623	0.36828	-0.34705	0.025636	-0.02372				30	0.036822	-0.19018	-0.03381	0.068442	0.002318	-0.04201	0.00171	0.055424	-0.0384	-0.05348				30	0.092123	0.15076	0.038477	0.11504	0.16445	-0.22921
	31	-0.16216	-0.02797	0.055088	-0.01407	0.000537	-0.02825	-0.03828	-0.07692	-0.01078	0.160362				31	-0.09278	-0.12978	0.006651	0.011379	-0.04934	0.016798	0.110475	-0.37597	-0.05525	-0.02816				31	0.123676	0.010303	0.033434	0.044452	-0.16668	0.03399	-0.07745	-0.00971	-0.05624	0.038052				31	0.126288	-0.01989	0.229666	0.174737	-0.01876	-0.09564
	32	-0.11924	0.042901	0.016404	0.122181	0.052647	0.046777	-0.03083	0.203469	0.013819	0.087267				32	-0.20082	-0.17816	0.043705	0.087444	0.015488	0.011791	-0.07143	-0.07833	-0.02538	0.063221				32	-0.01834	0.010889	0.049598	0.007874	-0.08633	-0.02377	0.098685	-0.01683	-0.02553	-0.17272				32	0.211612	-0.05302	0.136532	0.087885	-0.12521	-0.07288
	33	-0.10385	-0.06193	-0.03345	-0.00547	0.054004	-0.12003	-0.00592	0.027687	-0.01545	-0.15401				33	-0.06263	0.22964	-0.02407	0.152537	-0.1901	0.012944	-0.0356	-0.1089	-0.19923	0.05525				33	-0.14353	0.054946	-0.01616	-0.14468	-0.01274	0.025115	0.09127	0.029717	0.01023	0.098309				33	0.304818	-0.10111	0.070908	0.002091	0.05297	-0.17845
	34	0.021383	0.045975	-0.16547	0.0378	-0.05753	-0.03866	-0.0907	0.090312	0.033002	-0.27774				34	-0.05894	-0.03999	0.001435	0.011195	0.165723	0.110053	-0.07796	0.043032	-0.1062	0.044306				34	-0.12261	0.064769	-0.23755	0.041017	0.115409	-0.00058	0.032407	0.01709	-0.24075	-0.13372				34	0.044544	-0.05414	-0.25906	-0.11246	0.025411	-0.16604
	35	0.196491	0.164584	-0.24481	-0.00492	-0.00493	-0.14807	0.023731	-0.02367	-0.00859	-0.22252				35	0.109768	0.046758	-0.00764	-0.06524	0.19323	0.036555	0.112342	-0.04367	0.188263	-0.02277				35	0.115194	-0.2229	-0.27304	-0.05384	0.178645	-0.01003	-0.12201	-0.20317	0.040063	0.071988				35	-0.23231	0.102736	-0.15866	-0.28988	-0.0471	0.014389
[truncated: 4 more columns]

## Sheet: S1Limb
R
	24-Pulse														16-Pulse														8-Pulse														96-Pulse
		Anm1	Anm2	Anm3	Anm4	Anm5	Anm6	Anm7	Anm8	Anm9	Anm10					Anm1	Anm2	Anm3	Anm4	Anm5	Anm6	Anm7	Anm8	Anm9	Anm10					Anm1	Anm2	Anm3	Anm4	Anm5	Anm6	Anm7	Anm8	Anm9	Anm10					Anm1	Anm2	Anm3	Anm4	Anm5	Anm6
	1	0.063101	0.238671	0.319412	0.092361	0.153621	0.342503	0.165445	-0.03732	0.058837	0.383967				1	-0.00903	0.21532	0.196363	-0.03617	-0.02495	-0.04915	-0.01486	-0.1098	0.035811	-0.0276				1	0.035791	-0.01095	-0.03705	0.093635	0.076962	0.007264	-0.07807	0.152534	0.065647	0.084131				1	0.209848	0.021187	0.146855	0.225513	0.044407	-0.07778
	2	0.021498	-0.00228	0.178347	0.091806	0.116067	0.161139	0.041892	0.062711	0.025215	0.113883				2	0.047861	0.19857	0.024391	0.069314	-0.01914	0.009703	-0.08443	0.033122	0.043339	-0.02108				2	0.061978	0.054991	0.067549	-0.034	0.138388	0.123037	0.127185	-0.1024	-0.02523	-0.00784				2	0.18259	-0.00443	0.004731	0.223221	-0.04222	0.100874
	3	-0.05389	-0.11125	-0.01319	-0.06759	-0.01397	-0.08267	-0.00958	0.004508	-0.07363	-0.10562				3	-0.01234	0.07429	-0.01616	-0.03933	-0.01459	0.099587	-0.02134	0.025498	-0.13637	0.026629				3	-0.16163	0.095124	0.136378	-0.04031	-0.06339	-0.08824	-0.0115	0.071343	-0.03073	-0.10549				3	0.033	0.023314	0.031947	-0.0333	-0.04157	-0.02776
	4	-0.02718	-0.09593	-0.12478	0.023081	-0.09267	-0.18854	-0.02868	0.009157	0.011608	-0.15864				4	-0.07878	-0.0648	-0.09469	0.028637	-0.05044	-0.02888	-0.01102	0.044074	0.032838	0.031043				4	-0.00063	0.026284	-0.05864	-0.01249	-0.06954	-0.0372	0.005695	0.02921	-0.05465	0.034135				4	-0.12526	-0.08531	-0.21873	-0.14913	0.023129	-0.07234
	5	-0.00352	-0.02921	-0.35979	-0.13966	-0.16305	-0.23243	-0.16908	-0.03906	-0.02203	-0.23359				5	0.052284	-0.42338	-0.10991	-0.02244	0.109116	-0.03126	0.131648	0.007106	0.024387	-0.00899				5	0.064482	-0.16545	-0.10824	-0.00683	-0.08242	-0.00486	-0.04331	-0.15069	0.044962	-0.00493				5	-0.30017	0.045239	0.035201	-0.2663	0.016254	0.077007
	6	-0.21747	-0.16525	-0.38606	0.189856	-0.08735	-0.31902	-0.12796	-0.03458	-0.07328	-0.34405				6	-0.00529	-0.60985	-0.2678	0.061173	0.285198	0.138341	0.027769	0.110803	-0.04548	-0.15184				6	0.085887	-0.16026	-0.12127	0.024099	-0.04053	0.142861	0.009481	0.021285	0.327478	0.058133				6	-0.44236	-0.08381	-0.02649	-0.39491	0.038187	-0.05721
	7	-0.33344	-0.29754	-0.66681	-0.03615	-0.21509	-0.37314	-0.30146	-0.17227	-0.18178	-0.73645				7	-0.10943	-0.6625	-0.01009	-0.31824	0.117883	-0.21461	-0.12241	-0.03654	-0.0574	-0.33724				7	-0.15153	-0.23292	-0.16519	-0.05161	-0.1578	-0.04958	-0.1069	-0.191	-0.00426	-0.21448				7	-0.42658	0.254204	-0.14743	-0.66223	0.020452	-0.12851
	8	1.79113	1.14266	-0.26729	1.20652	0.699797	1.61595	1.54563	0.789798	0.464787	0.07473				8	0.998877	0.39791	0.248756	0.346563	0.848485	0.904853	-0.01438	0.49629	0.768304	0.595365				8	0.624991	0.577265	0.580235	0.451734	0.556869	1.56396	0.143974	0.540242	0.983517	0.464494				8	-0.40908	1.24016	0.770838	-0.24451	-0.01004	0.135391
	9	3.84498	3.86391	0.775515	3.65294	2.54718	3.91712	3.44652	2.36519	2.41681	1.64614				9	2.49677	2.43133	2.29954	1.94572	2.66209	3.19362	0.743006	2.51642	3.03085	1.98858				9	2.07827	3.5749	1.59511	1.90286	2.40646	4.0223	1.334	2.61366	3.77875	1.8971				9	-0.39521	2.28911	3.38518	1.78592	-0.06273	0.786155
	10	4.74685	5.39665	1.09975	5.24237	3.49773	5.12822	4.34017	2.89087	3.68093	2.2373				10	3.28417	3.51388	4.90606	2.64551	4.01692	3.77645	1.19855	4.12304	4.54006	2.88204				10	2.39337	5.64788	1.81027	2.51653	3.79404	4.46582	1.74732	4.27309	5.44832	2.55803				10	0.048626	2.48882	4.50054	3.30701	0.25726	0.81896
	11	5.22344	5.96511	1.42506	5.67096	3.89087	5.92568	5.02937	2.92692	4.05099	2.73719				11	3.44507	4.37227	5.94442	2.82192	4.83017	3.2906	1.64116	5.23386	5.17702	3.33218				11	2.15738	6.08357	1.38665	2.71689	4.71736	3.73756	1.99747	5.43219	5.84034	2.928				11	0.496555	2.37869	3.9568	3.82994	0.38966	0.508224
	12	5.05271	5.90843	1.74393	4.62677	3.92777	6.32403	5.25235	2.68539	3.92205	3.157				12	2.86734	4.84152	5.83772	2.77758	4.64014	2.50749	1.64117	5.39348	4.83672	3.3052				12	1.81344	5.49413	1.31978	2.65594	4.81957	3.01374	2.07501	5.6035	5.32796	2.97999				12	0.953648	2.02677	3.19118	3.34552	0.322432	0.472163
	13	4.59509	5.35909	2.15397	3.63226	3.74074	6.13465	5.15733	2.39481	3.59107	3.39402				13	2.68941	4.97455	5.11415	2.43972	4.14459	1.92891	1.66634	5.19557	4.06971	3.26537				13	1.42122	4.82196	1.03277	2.23333	4.40152	2.27688	1.8224	5.39152	4.36028	2.59086				13	1.41267	1.63787	2.40933	3.10135	0.184087	0.460259
	14	4.00802	4.59873	2.38258	2.83006	3.3759	5.7266	4.8667	1.95028	3.07655	3.40773				14	2.4006	5.0778	4.16933	2.17014	3.68299	1.44045	1.41552	4.56823	3.28547	2.69487				14	1.21752	3.87601	0.874775	1.75907	3.95433	2.00845	1.43596	4.91808	3.31818	2.15998				14	1.62073	1.35868	1.90546	2.61672	0.309745	0.382914
	15	3.72231	4.35644	2.5574	2.20286	3.13195	5.0065	4.46064	1.65287	2.59431	3.2009				15	1.91036	4.87096	3.34821	1.74553	3.30279	1.12268	1.11491	4.06135	2.6236	2.36852				15	0.959395	3.23338	0.725009	1.33362	3.47573	1.65589	1.3501	4.1777	2.56672	2.03396				15	1.81661	0.877554	1.31889	2.53251	0.250176	0.287515
	16	3.24582	3.714	2.65211	1.77618	2.67347	4.39211	4.10568	1.36543	2.16601	2.87321				16	1.65639	4.70299	2.52546	1.46328	2.72305	0.931532	0.935867	3.46361	2.26191	2.13193				16	0.853993	2.75097	0.577213	1.15328	2.91482	1.36582	1.22947	3.59862	1.97966	1.71247				16	1.77147	0.711287	0.914033	2.53451	0.322301	0.148058
	17	3.05873	3.42074	2.59702	1.47241	2.41994	3.89199	3.79394	1.16429	1.91491	2.78399				17	1.55603	4.44427	1.99273	1.13215	2.19541	0.798386	0.84861	3.05456	1.94935	1.93574				17	0.587566	2.13872	0.46519	0.919755	2.28176	1.11057	1.15118	3.28787	1.60278	1.66285				17	1.89416	0.608853	0.743967	2.77784	0.215398	0.240532
	18	2.83364	2.92929	2.61122	1.23611	2.19337	3.42132	3.57438	0.95512	1.59573	2.54169				18	1.21128	4.18597	1.68471	1.12297	1.85889	0.798047	0.667385	2.52631	1.3796	1.6038				18	0.603955	1.71055	0.482041	0.731899	2.04423	0.787528	0.955092	2.73602	1.22562	1.45929				18	1.68178	0.387353	0.835523	2.87001	0.095264	0.411882
	19	2.74719	2.72173	2.63076	1.02822	2.01276	3.0739	3.35271	0.860566	1.32943	2.48948				19	1.12166	4.10819	1.15883	0.922257	1.62966	0.63561	0.610215	2.20241	1.10868	1.54302				19	0.454999	1.31826	0.272358	0.608211	1.89643	0.629145	0.874804	2.26673	1.03341	1.24412				19	1.50467	0.406933	0.811061	2.81669	0.331692	0.257361
	20	2.45693	2.21943	2.59461	0.88728	1.87384	2.78239	3.05214	0.80888	1.17597	2.35842				20	1.07755	3.88707	0.848082	0.736024	1.59012	0.40021	0.590325	1.86597	0.802704	1.31974				20	0.381754	1.05347	0.361619	0.569454	1.52347	0.656492	0.733472	2.19415	0.970985	0.991866				20	1.66967	0.334908	0.563908	2.58069	0.386056	0.365974
	21	2.22982	2.19427	2.4642	0.858462	1.65939	2.51928	2.84086	0.722027	1.00418	2.26075				21	0.916211	3.61443	0.798063	0.713663	1.31169	0.222456	0.469058	1.56734	0.646924	1.12729				21	0.172637	0.861759	0.214467	0.489761	1.38125	0.512018	0.618485	1.75538	0.637795	0.794967				21	1.744	0.022101	0.357205	2.19693	0.312895	0.10108
	22	2.08846	1.94359	2.41742	0.6886	1.59499	2.31852	2.57776	0.580195	0.882573	2.09613				22	0.672566	3.43345	0.611388	0.569544	1.18081	0.154889	0.401815	1.36616	0.623726	0.767557				22	0.238534	0.871753	0.107734	0.344788	1.21277	0.333964	0.433266	1.53352	0.269134	0.633143				22	1.60384	-0.08291	0.274853	1.67125	0.14978	-0.02004
	23	1.66217	1.63533	2.1742	0.580527	1.36674	2.05981	2.2656	0.510198	0.628228	1.96351				23	0.597061	3.25521	0.591178	0.459259	0.902886	0.15461	0.382623	1.19715	0.51906	0.452987				23	0.195514	0.446072	0.079727	0.281512	1.17293	0.329584	0.49017	1.15312	0.075538	0.481337				23	1.29248	-0.05271	-0.11213	1.27976	0.226598	0.137342
	24	1.38381	1.29956	2.01809	0.490259	1.13238	1.77875	1.89285	0.427423	0.545316	1.70198				24	0.55969	2.86792	0.242816	0.381762	0.751155	0.444495	0.181043	0.793716	0.247018	0.486117				24	0.023375	0.28163	0.027799	0.153386	0.982772	0.227078	0.417088	0.870855	0.058406	0.27923				24	1.21906	-0.10532	-0.10606	1.04572	0.338153	0.154943
	25	1.37665	1.08775	1.67263	0.52942	1.0119	1.58576	1.53264	0.385355	0.42499	1.65988				25	0.374121	2.5125	0.183337	0.25201	0.748261	-1.5e-06	0.346405	0.584957	0.490039	0.355587				25	0.02958	0.131369	0.042677	-0.10201	0.686123	0.166588	0.167937	0.724871	-0.03369	0.251498				25	0.996279	-0.18452	0.136044	0.680978	0.360667	-0.08639
	26	1.06658	0.968243	1.44864	0.361099	0.781137	1.34553	1.33472	0.258447	0.308917	1.4258				26	0.303719	2.06234	0.272613	0.242782	0.531997	-0.06604	0.256863	0.465036	0.276361	0.190693				26	0.023625	0.079055	0.087742	-0.08506	0.650278	-0.01975	0.158141	0.399067	-0.05455	0.253574				26	0.787521	-0.05793	0.001191	0.485797	0.287055	0.079984
	27	0.816204	0.710529	1.22293	0.003463	0.745896	1.03225	1.00681	0.25169	0.296235	1.11762				27	0.323362	1.92144	0.025893	0.374134	0.421143	0.076179	0.008463	0.340063	0.197561	0.16625				27	-0.02522	-0.22991	0.089837	-0.08194	0.60813	0.117828	0.283812	0.521555	-0.14388	0.226648				27	0.639672	0.044107	-0.07349	0.541853	0.161077	-0.1759
	28	0.516673	0.446937	0.817638	0.190756	0.636246	0.880367	0.862331	0.134303	0.193539	1.00994				28	0.223776	1.62413	0.036011	0.114935	0.483144	0.175738	0.176756	0.145446	0.14869	0.047729				28	-0.12163	-0.09468	0.072441	-0.02063	0.352445	0.025802	0.184383	0.357947	-0.25259	0.101417				28	0.680451	-0.11501	-0.09917	0.350104	0.056277	-0.09967
	29	0.476641	0.304258	0.684497	0.125635	0.408864	0.712013	0.652123	0.056349	0.151272	0.708839				29	0.1463	1.18532	0.052914	0.173312	0.266835	0.032515	0.040462	-0.07226	0.121667	-0.02156				29	0.189237	-0.17297	0.128963	0.016755	0.337829	0.132679	0.106643	0.241063	-0.23061	0.056611				29	0.528412	-0.13512	-0.18196	0.265815	0.077038	-0.05203
	30	0.222454	0.222844	0.48997	0.219727	0.277311	0.423673	0.462007	0.121311	0.052098	0.668826				30	0.153644	0.85606	0.031924	0.064243	0.290613	0.072933	0.106856	-0.10284	-0.01229	0.07645				30	0.087247	-0.1726	0.092802	-0.01044	0.226172	0.011638	0.048004	0.194586	-0.06866	0.117979				30	0.448401	-0.00734	-0.06142	0.283064	0.169046	-0.06598
	31	0.098272	0.31103	0.333017	0.118448	0.157503	0.328417	0.240529	-0.03497	0.024325	0.363164				31	-0.04688	0.453995	0.161092	-0.00718	0.016012	0.037009	0.004514	-0.20959	-0.00509	0.025596				31	0.009154	-0.11426	-0.01843	0.02393	0.092378	0.020256	-0.10338	0.078093	-0.07063	0.03658				31	0.31052	-0.01805	0.124121	0.294934	0.089273	-0.18257
	32	0.042548	-0.00034	0.168971	0.150642	0.108815	0.148438	0.106658	0.080626	0.01694	0.064882				32	-0.02213	0.371655	0.010743	0.04069	0.002609	0.082067	-0.0911	-0.0566	-0.00789	-0.00723				32	0.020097	-0.02153	0.048283	-0.0376	0.161126	0.072269	0.155238	-0.17268	-0.0658	-0.03424				32	0.324142	-0.01558	-0.00338	0.292506	-0.01163	-0.01017
	33	-0.07362	-0.05828	-0.02491	-0.01772	0.00585	-0.10663	0.010403	0.012188	-0.07208	-0.13321				33	-0.03173	0.22495	0.007041	-0.01478	-0.04803	0.166776	-0.0123	-0.04115	-0.21084	0.053667				33	-0.18598	0.049973	0.122962	-0.02475	-0.0381	-0.12024	-0.03468	0.038544	-0.11114	-0.11736				33	0.148424	-0.00412	0.009572	0.072579	-0.03953	-0.11238
	34	0.008193	-0.06047	-0.17889	0.047495	-0.07518	-0.18406	-0.05191	0.042996	0.010832	-0.21623				34	-0.12068	0.13842	-0.02392	-0.01863	-0.02638	0.102519	-0.03408	-0.07384	-0.02681	0.002476				34	-0.03571	-0.05145	-0.07297	-0.06415	-0.01747	-0.05983	0.014553	0.001848	-0.13412	-0.02633				34	-0.02509	-0.07896	-0.20003	-0.09836	0.068696	-0.17583
	35	0.002777	-0.0013	-0.3855	-0.08859	-0.14602	-0.26787	-0.17103	0.010514	-0.01053	-0.31258				35	-0.02352	-0.21968	-0.13361	-0.0577	0.079826	-0.00925	0.11441	-0.11084	0.019391	-0.01014				35	0.050823	-0.1376	-0.08418	-0.02552	-0.08586	-0.02955	-0.07856	-0.20016	0.006812	-0.02454				35	-0.22418	0.038779	-0.03074	-0.20558	0.03309	-0.04275
L
	24-Pulse														16-Pulse														8-Pulse														96-Pulse
		Anm1	Anm2	Anm3	Anm4	Anm5	Anm6	Anm7	Anm8	Anm9	Anm10					Anm1	Anm2	Anm3	Anm4	Anm5	Anm6	Anm7	Anm8	Anm9	Anm10					Anm1	Anm2	Anm3	Anm4	Anm5	Anm6	Anm7	Anm8	Anm9	Anm10					Anm1	Anm2	Anm3	Anm4	Anm5	Anm6
	1	-0.13495	0.203827	0.083496	0.049015	-0.03086	-0.05715	-0.02066	-0.0807	-0.00146	0.144167				1	-0.07506	-0.06891	-0.09855	-0.04434	-0.04291	-0.02674	0.007582	-0.18815	-0.03488	-0.0277				1	0.033705	0.101504	0.047511	0.146664	-0.01608	-0.01495	-0.13712	0.031601	0.110692	0.091465				1	0.012785	0.155645	0.17559	-0.15881	-0.00029	0.00901
	2	-0.05824	0.050969	0.073335	0.071324	0.017911	0.020562	-0.03502	0.059411	0.013259	0.06034				2	-0.0538	-0.08174	0.044584	0.00631	-0.0403	-0.01371	-0.12261	0.005446	0.001573	-0.08199				2	0.072242	0.049369	0.024495	-0.03233	0.06989	0.1331	0.058013	-0.15887	-0.1166	-0.04907				2	0.130837	-0.05632	-0.03057	0.063406	-0.08684	0.115021
	3	0.034945	-0.02834	-0.02175	0.008564	0.002936	-0.02151	0.031922	0.009393	-0.00194	-0.04658				3	-0.00343	0.126741	0.108032	0.068625	-0.08832	0.048224	0.051983	0.075424	0.140869	0.043576				3	-0.11151	0.07595	0.108012	0.044866	-0.08102	-0.04185	0.070374	0.110196	0.032371	-0.03585				3	0.047683	-0.00395	0.006299	0.035745	0.085355	-0.10432
	4	0.036645	-0.08329	-0.09914	-0.06027	0.005586	-0.0061	0.006581	0.02729	-0.01766	-0.10839				4	0.06127	-0.03549	0.055446	-0.04077	-0.03284	0.00177	0.042049	0.07867	-0.02605	-0.01388				4	-0.02342	0.003728	-0.10273	-0.10927	0.007844	-0.04347	0.049835	0.126094	-0.01642	-0.01704				4	-0.03853	-0.12462	-0.13854	0.051053	0.021562	-0.06046
	5	0.121595	-0.14317	-0.03594	-0.06863	0.004422	0.0642	0.017175	-0.01539	0.007804	-0.04954				5	0.071021	0.059401	-0.10951	0.010174	0.204379	-0.00954	0.020997	0.028607	-0.08151	0.079987				5	0.028986	-0.23055	-0.07729	-0.04992	0.019364	-0.03283	-0.0411	-0.10902	-0.01005	0.010491				5	-0.15277	0.029244	-0.01277	0.008601	-0.01979	0.040747
	6	0.019883	-0.08542	-0.00435	0.098698	0.071788	0.146938	-0.01119	-0.06483	-0.08163	-0.05947				6	0.050904	0.079145	-0.15999	0.018679	0.252315	0.060771	0.01004	0.13454	-0.11932	-0.07203				6	0.036702	-0.30555	-0.09388	-0.00225	0.080463	0.156453	0.030249	-0.04058	0.111448	0.05432				6	-0.15469	0.292901	-0.16342	0.072959	0.045876	-0.00563
	7	-0.1696	-0.1855	-0.04502	-0.00725	0.164192	0.122553	0.011039	-0.01229	-0.06384	-0.25506				7	0.10951	0.126909	-0.02884	-0.08649	0.134512	-0.0666	0.218312	0.175965	-0.01546	-0.17962				7	0.173302	-0.15329	-0.09164	0.112461	0.003807	0.047245	0.085798	-0.16317	-0.01915	-0.08339				7	-0.14422	0.260134	-0.05902	0.06235	-0.02343	-0.06856
	8	0.648042	0.527866	0.346886	0.01466	0.231244	0.963436	-0.01165	0.034981	-0.0573	0.112906				8	0.451447	0.341888	0.390274	-0.2747	0.353348	-0.06465	-0.0192	0.248816	0.370828	-0.04916				8	0.250656	-0.20047	0.178929	-0.03933	0.038476	0.107765	0.045259	0.322112	0.293023	0.026132				8	-0.10042	0.337455	-0.21191	0.252705	-0.0373	0.052994
	9	1.65958	2.37386	1.79661	-0.16502	0.491158	2.31975	0.348312	-0.20082	0.143769	1.86082				9	0.853652	0.401609	1.9631	0.360012	0.544856	-0.10257	0.161467	1.40239	1.89043	0.541189				9	0.561005	-0.06252	0.32104	0.311669	0.868565	0.392282	0.498047	1.78798	0.934592	1.08512				9	0.053497	1.09029	-0.4952	0.756345	-0.35716	0.032645
	10	2.00827	3.89236	2.75712	-0.04605	0.459019	3.13112	0.627264	-0.2183	0.270113	3.02217				10	1.15894	0.164187	2.96709	0.3159	0.744376	0.068083	-0.06629	2.16929	3.97245	0.837907				10	0.356954	0.096877	0.269166	0.268033	1.20913	0.32019	0.315126	2.74176	1.23864	1.27072				10	0.159285	1.72636	-0.29365	1.26204	-0.22138	-0.02615
	11	1.81816	5.0309	3.46863	0.443311	0.268283	3.15042	0.75209	-0.03452	0.235322	3.71272				11	0.740417	0.021164	3.26902	0.026334	0.536117	0.207974	-0.00821	1.88085	4.55283	0.600465				11	0.029683	-0.16015	0.051841	-0.20273	0.863192	0.173358	0.003358	2.64067	0.873858	0.89254				11	0.216101	1.46712	-0.1362	1.1167	-0.25504	-0.14766
	12	1.07075	5.22687	3.55136	0.451454	0.156485	2.56212	0.556219	0.317948	0.2567	3.69138				12	0.314358	-0.1914	3.30992	-0.14749	0.206099	0.160533	-0.00161	1.46956	3.92562	0.41768				12	0.103647	-0.25116	0.220947	-0.22569	0.53099	0.115888	0.107815	2.19468	0.922831	0.854285				12	0.237863	1.10494	-0.05991	0.635382	-0.17859	-0.18577
	13	0.639536	4.96897	3.23575	0.098139	0.073449	1.89442	0.395657	0.33597	0.302014	3.29336				13	0.347114	-0.1415	3.01276	-0.19958	0.13354	0.180569	0.089967	1.20696	3.33218	0.361442				13	0.067042	-0.28396	0.12962	-0.34887	0.277329	0.004134	0.099465	1.82655	0.800633	0.555247				13	0.12185	1.2167	-0.02304	0.486973	-0.17863	-0.03343
	14	0.41704	4.52176	2.78186	-0.03984	-0.04108	1.63267	0.375512	0.243062	0.151319	3.02663				14	0.357858	-0.16305	2.91691	-0.21455	0.011751	0.050685	0.044983	0.832074	2.43678	0.291926				14	0.043512	-0.47221	0.065538	-0.40346	0.245718	0.200893	0.057594	1.3609	0.603813	0.50692				14	0.123659	1.17766	0.018561	0.391903	-0.06749	-0.19987
	15	0.319734	3.98212	2.26984	-0.21383	0.041929	1.2771	0.258343	0.17131	0.067528	2.56153				15	0.131522	0.019612	2.38594	-0.10495	0.192901	-0.06509	-0.078	0.596172	1.63718	0.138427				15	0.092851	-0.15839	0.047814	-0.39643	0.338653	0.109878	-0.00063	0.968563	0.187134	0.489053				15	0.271722	1.08065	-0.09031	0.5829	0.002313	-0.25297
	16	0.265284	3.44988	1.8666	-0.13424	-0.05672	1.03113	0.119614	0.07299	0.055778	2.06336				16	0.127816	-0.07707	2.08645	-0.00717	0.130095	0.017587	0.01884	0.320729	1.06091	0.184387				16	0.021316	-0.04281	-0.02951	-0.2823	0.357563	0.165903	0.119502	0.809547	0.119858	0.35721				16	0.233906	1.16796	-0.23659	1.00841	0.053179	-0.21537
	17	0.144256	2.97484	1.51537	-0.12381	-0.07416	0.729339	0.144583	0.105715	0.132237	1.89005				17	0.171687	-0.1231	1.79001	-0.14248	-0.05374	0.019459	-0.00127	0.225664	0.890086	0.081134				17	-0.0732	-0.07544	0.023795	-0.31798	0.12892	0.146991	0.215857	0.65797	0.126322	0.312074				17	0.356991	1.08798	-0.14749	1.47494	-0.05496	-0.20576
	18	0.312701	2.58485	1.26162	-0.08931	-0.05649	0.536855	0.170852	0.008914	0.161678	1.57225				18	-0.06927	-0.24937	1.6413	0.032172	0.015743	0.142431	-0.05208	0.026664	0.590725	0.031226				18	0.025503	-0.17624	0.095648	-0.17614	0.201122	-0.11361	0.073598	0.400672	0.012537	0.436179				18	0.032172	0.693923	0.071192	1.45765	-0.12673	0.08457
	19	0.193748	2.24519	1.07844	-0.22399	0.004505	0.30221	0.061235	0.058712	0.076772	1.49409				19	-0.10054	-0.17184	1.36119	0.050747	-0.01632	0.241224	-0.28333	-0.10077	0.544088	-0.02257				19	-0.01429	-0.26232	-0.11049	-0.39918	0.005138	-0.10132	0.274634	0.22296	-0.10646	0.346031				19	-0.01282	0.641625	0.1955	1.32224	0.1129	-0.06126
	20	0.054456	2.00046	0.87847	-0.17606	0.001607	0.20397	0.067661	0.032654	0.06872	1.28211				20	0.035039	-0.07576	1.32305	-0.07758	0.069141	-0.0892	-0.20325	-0.18655	0.172629	0.047947				20	-0.07384	-0.24733	0.015687	-0.16006	0.074542	0.132653	0.064064	0.292143	0.040849	0.163157				20	0.1333	0.43719	0.069075	1.56815	-0.00081	0.051851
	21	0.102522	1.76957	0.835126	-0.10607	-0.09645	0.146475	0.003787	-0.05668	0.047019	1.18033				21	-0.02199	-0.26007	0.97697	0.07099	0.05294	-0.01613	-0.21091	0.033257	0.272249	0.068657				21	-0.31919	-0.23413	-0.13997	0.061552	0.002587	-0.04304	0.061784	0.203373	-0.0438	0.13521				21	0.164997	0.622081	0.106445	1.54504	0.113958	-0.2167
	22	0.118227	1.54763	0.711416	-0.08455	0.013733	0.106839	0.024363	0.022282	0.044482	1.12896				22	-0.17455	-0.12902	1.08092	-0.10917	0.108214	-0.05844	-0.19584	-0.05471	0.519809	-0.0883				22	-0.08858	0.085194	-0.14144	0.050151	0.079627	-0.00658	0.080086	0.086439	-0.34346	0.18736				22	0.170413	0.475585	0.08036	1.11057	0.035387	-0.23091
	23	-0.10649	1.31131	0.542472	-0.08048	0.017734	0.048142	0.057024	0.12041	-0.07577	0.904628				23	-0.08731	-0.07462	0.913067	-0.12155	0.006391	0.038359	-0.16681	-0.0684	0.292023	-0.02312				23	-0.04239	-0.15805	-0.22611	0.002131	0.20761	0.11012	0.222704	-0.11925	-0.22591	0.17197				23	0.066126	0.426885	-0.1626	0.812341	-0.06892	-0.03503
	24	-0.23544	1.12283	0.496865	-0.02113	-0.06422	-0.01233	-0.00431	-0.00442	-0.03651	0.691109				24	-0.08637	-0.30162	0.710869	-0.09186	0.043258	0.19531	-0.10828	-0.12207	0.406184	-0.05534				24	-0.12449	-0.12968	-0.12105	-0.27891	0.019688	-0.01354	0.107244	-0.09759	-0.18996	-0.03963				24	0.180947	0.276467	-0.0991	0.467786	0.089651	-0.10578
	25	0.11213	1.00246	0.252986	0.02729	-0.03379	-0.06344	-0.00121	0.050168	0.050553	0.554061				25	-0.17821	-0.01558	0.573352	-0.22839	0.030746	-0.12056	0.002028	-0.09343	0.29645	-0.12237				25	-0.11752	-0.12494	-0.09418	-0.4123	-0.00936	-0.0305	-0.1171	-0.02712	-0.23033	0.043876				25	0.146049	0.206873	0.073035	0.190557	0.064564	-0.17309
	26	-0.02303	0.908514	0.181876	0.14048	-0.11158	-0.08562	0.010522	0.009761	-0.07275	0.52083				26	-0.13189	-0.18023	0.323019	-0.0484	0.052161	-0.13499	-0.06187	-0.12283	0.249671	-0.03109				26	-0.06651	-0.12775	-0.03764	-0.26962	0.066112	-0.05754	0.089378	-0.13098	-0.1177	0.118593				26	0.067007	0.22367	0.024419	0.060905	0.141064	0.113775
	27	-0.00485	0.665605	0.099544	-0.22031	0.082045	-0.13925	-0.04172	0.065451	0.00974	0.395144				27	-0.02572	0.038354	0.544129	0.213806	0.140644	0.035177	0.044533	-0.0076	0.144149	0.14163				27	0.049283	-0.27301	-0.09727	-0.27425	-0.0082	0.044849	0.243265	-0.0332	-0.05024	0.111844				27	0.077485	0.260301	-0.09273	0.08506	0.14561	-0.25628
	28	-0.18654	0.560731	-0.04794	-0.0355	0.117079	-0.08074	-0.04279	-0.0297	0.006418	0.333944				28	-0.02384	0.068433	0.437021	-0.02353	0.063304	0.127141	0.095241	-0.17896	-0.10642	-0.04673				28	-0.09146	-0.10041	0.016268	-0.16195	0.051686	0.029177	0.105442	-0.06358	-0.23417	0.075741				28	0.200935	0.32351	-0.17886	-0.19393	0.045203	-0.22394
	29	-0.08967	0.36924	-0.04723	-0.09451	0.069389	0.004058	0.077228	-0.0699	0.062126	0.201123				29	0.014183	0.10294	0.389259	-0.0501	0.175307	0.026695	-0.06085	-0.22253	0.209526	-0.1091				29	0.063223	-0.05355	0.099539	-0.12905	0.060179	-0.08943	0.096821	0.077699	-0.32821	0.088587				29	0.154801	0.278742	-0.13532	-0.18857	0.06514	-0.09223
	30	-0.07012	0.2475	0.005788	0.146249	-0.00981	-0.11535	0.016288	-0.01585	-0.01456	0.220965				30	-0.01086	0.078808	0.209607	-0.00478	0.117988	0.104427	0.163718	-0.15062	0.089873	0.083414				30	0.067106	-0.0985	0.034064	-0.10369	0.163425	-0.06377	0.068506	-0.01128	-0.12841	0.048309				30	0.053987	0.144358	0.027132	-0.18133	0.170836	-0.29814
	31	-0.15722	0.235588	0.037247	0.106489	-0.06015	-0.09044	-0.0362	-0.07621	0.003217	0.11965				31	-0.15584	-0.07514	0.077228	0.003829	-0.0249	0.024086	0.037384	-0.30087	-0.09194	0.033122				31	0.028004	0.029158	0.027811	0.117207	-0.01888	0.008833	-0.15057	-0.01621	0.001701	0.067288				31	0.080855	0.157461	0.142279	-0.179	0.035229	-0.09708
	32	-0.07291	0.077792	-0.00526	0.150624	-0.00089	-0.0218	-0.05671	0.062535	0.006572	-0.0132				32	-0.12785	-0.02368	0.173717	0.002411	-0.05058	0.056833	-0.12098	-0.08148	-0.01378	-0.06888				32	0.045743	2.16e-05	-0.05168	-0.05703	0.073535	0.097928	0.04885	-0.19586	-0.19557	-0.03437				32	0.23952	-0.10135	-0.05809	0.034832	-0.06704	0.019734
	33	-0.00741	-0.03111	-0.08681	0.062094	0.025	-0.05915	0.046942	0.019736	0.000612	-0.11253				33	-0.02444	0.186884	0.220089	0.12578	-0.11111	0.101832	0.075675	-0.00017	0.137954	0.042947				33	-0.09937	0.066615	0.061299	0.064833	-0.08701	-0.10532	0.08007	0.106851	-0.05359	-0.04988				33	0.131815	-0.04819	-0.04055	0.02175	0.088062	-0.16723
	34	0.045997	-0.10024	-0.18677	-0.02328	0.017769	-0.0089	0.009833	0.045124	0.010748	-0.17679				34	0.004383	-0.0895	0.217501	-0.09154	-0.02018	0.123074	0.069538	-0.02201	-0.08458	0.046869				34	-0.06575	-0.02511	-0.11049	-0.11249	0.057538	-0.07102	0.04699	0.112566	-0.0914	-0.06693				34	0.046367	-0.18968	-0.13288	0.030211	0.03607	-0.19381
	35	0.152507	-0.15979	-0.10727	0.021923	0.009706	0.039577	0.020782	0.029553	0.043454	-0.11633				35	0.020768	0.029259	0.058657	0.050909	0.218714	0.016583	0.012128	-0.08051	-0.11455	0.125306				35	0.023152	-0.18693	-0.08997	-0.06286	0.023323	-0.04374	-0.04261	-0.11576	0.001196	0.038542				35	-0.08487	-0.01367	-0.05669	0.016483	-0.0211	-0.04076
[truncated: 4 more columns]

## Sheet: S2
R
	24-Pulse														16-Pulse														8-Pulse														96-Pulse
		Anm1	Anm2	Anm3	Anm4	Anm5	Anm6	Anm7	Anm8	Anm9	Anm10					Anm1	Anm2	Anm3	Anm4	Anm5	Anm6	Anm7	Anm8	Anm9	Anm10					Anm1	Anm2	Anm3	Anm4	Anm5	Anm6	Anm7	Anm8	Anm9	Anm10					Anm1	Anm2	Anm3	Anm4	Anm5	Anm6
	1	-0.05039	-0.01982	0.200784	0.334477	0.087251	0.524322	0.158804	-0.00315	0.090164	0.337469				1	0.048313	-0.05932	0.324784	0.016397	-0.11851	-0.06244	0.014402	-0.0578	0.020107	0.107308				1	0.154059	-0.12259	0.083107	0.070038	-0.12051	0.022828	-0.01043	0.27538	0.277367	-0.08071				1	0.03694	0.011137	0.046477	0.190185	0.201124	-0.0413
	2	0.032136	0.043182	0.154702	0.131755	0.070253	0.243035	0.117562	0.081225	0.012969	0.052438				2	-0.06614	-0.09535	0.298519	-0.10282	0.014422	0.085641	-0.13661	-0.02887	-0.07702	0.070514				2	0.083332	0.053919	0.027075	-0.01497	0.157207	0.20737	0.082138	-0.03064	0.05927	0.020308				2	0.137648	0.07714	-0.02543	0.093986	0.032983	0.086793
	3	-0.09928	0.001711	-0.09395	-0.06692	-0.06245	-0.07927	-0.10963	-0.09277	0.000993	-0.07788				3	-0.0162	0.114115	0.0134615	-0.02388	-0.17844	0.193126	0.009328	0.025689	-0.20079	-0.03746				3	-0.12725	0.023894	0.135056	-0.01193	-0.2022	-0.11111	0.180187	-0.0255	-0.1667	0.024939				3	0.104849	-0.01441	0.080766	0.100534	0.117699	-0.18238
	4	0.032228	0.020349	-0.12534	-0.02112	0.017186	-0.27157	-0.0949	0.086176	0.023475	-0.137				4	-0.05245	-0.04005	-0.11429	0.114536	-0.0034	-0.15314	0.123717	0.027357	0.213327	-0.1115				4	-0.06287	0.155488	-0.08292	-0.15427	0.012924	-0.02729	-0.12718	-0.03889	-0.15457	0.053952				4	0.000488	-0.11767	-0.21582	0.028439	-0.16908	0.007703
	5	0.08531	-0.04542	-0.1362	-0.3782	-0.11224	-0.41652	-0.07184	-0.07148	-0.1276	-0.17504				5	0.086476	0.080603	-0.522474	-0.00424	0.285925	-0.06319	-0.01084	0.033622	0.044378	-0.02887				5	-0.04727	-0.11071	-0.16232	0.111135	0.152584	-0.09179	-0.12472	-0.18035	-0.01537	-0.01849				5	-0.27993	0.043811	0.114003	-0.41314	-0.18273	0.129181
	6	0.022861	-0.10831	-0.03822	0.149254	0.180212	-0.72525	0.053815	-0.07564	-0.13802	-0.18767				6	0.025345	0.293317	-0.601095	-0.08532	0.349428	0.188828	0.132805	0.297597	0.16753	-0.19797				6	0.026307	-0.07309	-0.15282	0.084507	0.120982	0.253944	-0.09281	-0.12142	0.312787	-0.25754				6	-0.34765	-0.07515	-0.01588	-0.64822	-0.27261	0.102669
	7	-0.14929	-0.27547	-0.22493	-0.22459	0.146728	-0.78322	-0.16789	-0.18628	-0.20309	-0.58596				7	0.1196	-0.0202	-0.641098	-0.22893	0.137654	-0.23122	0.186295	0.211816	-0.10137	-0.53862				7	0.154591	-0.19376	-0.24865	0.243363	-0.06417	-0.18361	-0.04198	-0.31472	-0.04813	-0.2009				7	-0.25782	0.468774	-0.32065	-0.9686	-0.52791	-0.07229
	8	1.73542	1.66973	1.0759	2.4587	0.788043	1.65506	0.279317	0.601822	1.67978	0.741505				8	1.02936	1.81144	0.788696	0.542735	1.09678	2.40799	0.079967	1.30726	2.10257	1.01533				8	0.718513	1.14858	1.13147	0.598321	1.03182	2.941	0.208932	1.31628	2.20302	0.844936				8	-0.29335	1.33161	0.814523	-0.84555	0.231566	0.585859
	9	4.05588	5.3054	2.51937	6.48303	3.38399	3.69975	1.72404	1.85824	5.06188	3.17577				9	2.53812	5.81632	3.54653	1.65915	3.31544	6.46725	1.3536	4.15644	5.0297	3.2859				9	2.01504	4.89955	2.4199	1.69147	3.73967	6.87284	2.09233	4.32002	6.07644	3.71543				9	-0.27803	1.55045	3.21871	0.365699	2.40539	0.904743
	10	5.00615	6.41884	2.79343	8.45407	4.53235	4.92518	2.22948	2.34123	6.59101	4.03728				10	3.18766	7.97989	4.80423	1.5374	4.35751	7.30859	2.08868	5.4245	6.25947	4.20859				10	1.97127	6.37631	2.30086	1.34469	5.2362	6.85023	2.55044	5.5658	7.46181	4.19499				10	0.356961	1.30802	3.63217	1.6604	3.31127	0.964428
	11	5.58847	6.20051	3.32876	8.98379	4.29056	6.02569	2.62169	2.51588	7.06038	4.72799				11	2.98244	8.25494	5.78202	1.22274	4.51568	6.40308	2.01217	5.85508	6.61767	5.00368				11	1.24002	5.65127	1.93715	0.918213	5.46936	6.22648	2.18398	6.23751	6.54444	4.20495				11	0.669475	1.30056	2.80849	1.69923	3.09504	0.937902
	12	4.89628	5.83854	3.43835	7.98418	3.80322	6.60058	2.70903	2.37129	6.40476	4.86451				12	2.14281	6.91636	5.85945	0.739916	3.54025	5.09616	1.7315	5.71753	5.94264	4.11756				12	1.07807	4.57614	1.71148	0.886665	4.89409	4.76577	1.80826	5.90004	5.55221	3.58389				12	0.865798	0.994193	2.01161	1.21659	2.64581	0.783439
	13	3.99327	5.2037	3.59498	6.63901	3.19831	6.70041	2.4723	1.92356	5.86975	4.73961				13	1.73854	5.95739	5.96299	0.449474	2.81958	3.9391	1.39194	4.90683	5.00349	3.77542				13	0.853011	3.67723	1.29606	0.329465	4.14701	3.83336	1.52011	5.33265	4.45261	3.04603				13	0.612164	0.621731	1.54571	1.11937	2.51375	0.770855
	14	3.05183	4.21259	3.36308	5.44323	2.52842	6.58441	2.27867	1.58934	5.0711	4.57887				14	1.61909	4.5522	6.05866	0.155007	2.25667	3.22439	1.01465	4.0795	3.89234	2.99149				14	0.733083	2.62216	0.954753	0.152027	3.46402	3.09242	1.19911	4.52035	2.92763	2.05991				14	0.569578	0.532397	1.3314	1.01102	2.46052	0.599433
	15	2.46972	3.77202	3.3215	4.62394	2.21604	6.0803	1.88022	1.31812	4.22042	3.95482				15	1.05131	3.6507	5.27827	0.353699	1.88406	2.6418	0.929403	3.27473	2.78384	2.35343				15	0.775136	2.11523	0.812786	-0.16603	2.82917	2.57324	0.844656	3.71881	2.11419	1.95067				15	0.703317	0.267144	0.810754	1.30011	2.34017	0.644915
	16	1.97136	3.17374	2.99745	4.00476	1.7255	5.59913	1.65612	1.04184	3.56969	3.41358				16	0.893191	2.84484	4.98166	0.294205	1.38745	2.23347	0.60258	2.77267	2.40272	2.27528				16	0.207429	1.61798	0.448996	-0.03197	2.21331	2.21477	0.688053	3.10729	1.65297	1.65824				16	0.73392	0.203846	0.735848	1.64232	2.24875	0.256554
	17	1.89126	2.73347	2.8263	3.36943	1.46052	5.11188	1.44352	0.827985	3.12126	3.09305				17	0.830005	2.13218	4.48761	-0.0083	0.939353	1.80396	0.485758	2.27733	1.95084	1.75809				17	0.308624	1.31385	0.466755	0.096063	1.81149	1.73933	0.669366	2.46242	1.03814	1.52079				17	0.597889	0.04798	0.599522	1.92181	2.24465	0.440739
	18	1.56797	2.32351	2.64311	2.99026	1.24512	4.65764	1.34961	0.774368	2.7859	2.85915				18	0.393725	1.88579	4.26605	0.304343	0.703956	1.74048	0.330631	1.81525	1.66284	1.75523				18	0.151393	0.873964	0.554799	0.008674	1.29213	1.38542	0.4784	2.19348	0.895523	1.44767				18	0.379474	0.09548	0.876548	1.8139	2.27054	0.760138
	19	1.34518	2.17708	2.53156	2.74486	1.0351	4.38624	1.18941	0.833526	2.50926	2.67067				19	0.441476	1.68194	3.85159	0.28058	0.636144	1.61517	0.092354	1.55685	1.37981	1.44884				19	0.478754	0.603526	0.159687	-0.07517	0.98601	0.975632	0.517214	1.83368	0.810301	1.33494				19	0.157789	-0.09124	0.96667	1.87874	2.40892	0.686216
	20	0.912718	2.0473	2.36679	2.56478	0.952275	4.1725	1.27905	0.631859	2.31104	2.5335				20	0.508653	1.5131	3.99796	0.118962	0.571393	1.11011	0.093572	1.28658	1.19406	1.48371				20	0.125133	0.521057	0.290189	-0.03785	0.946012	1.06655	0.173667	1.8281	0.828868	0.816078				20	0.441405	0.2187	0.576279	1.75933	2.48258	0.592764
	21	0.992574	1.92586	2.29075	2.21391	0.723696	4.10689	1.11444	0.499298	1.98889	2.41362				21	0.337411	1.00297	3.53119	0.142234	0.489122	0.872339	-0.00231	1.22059	1.03944	1.31167				21	-0.10474	0.446001	0.047945	0.024084	0.738338	0.837216	0.223131	1.42344	0.549991	0.705198				21	0.529736	-0.07107	0.606996	1.83256	2.10467	0.187486
	22	0.806392	1.70768	1.93668	2.11035	0.648718	4.01938	1.08577	0.587303	1.70099	2.19745				22	0.174539	1.08113	3.57769	0.098478	0.328113	0.76451	-0.00966	1.10142	1.01451	0.717127				22	-0.13066	0.606989	-0.07729	0.100482	0.6783	0.58034	0.208636	0.856188	0.077834	0.713987				22	0.490335	-0.04759	0.161144	1.24949	1.50879	0.17272
	23	0.524129	1.57629	1.73022	1.78224	0.537544	3.59315	0.864677	0.415899	1.37669	2.06022				23	0.13598	0.910701	3.3193	-0.16312	-0.13387	0.585411	0.148227	0.949684	0.832726	0.530784				23	0.138284	0.268672	-0.09056	0.05431	0.621004	0.753003	0.445772	0.622523	0.001423	0.19835				23	0.246338	-0.04767	-0.06031	1.27605	1.2135	0.234502
	24	0.299738	1.31145	1.55962	1.54731	0.449841	3.30071	0.827477	0.302498	1.26037	1.76102				24	0.079728	0.449391	3.02818	-0.06253	-0.08322	0.729432	-0.095	0.536238	0.541387	0.460613				24	-0.24666	0.167944	0.012997	-0.20138	0.431132	0.616998	0.020136	0.619912	-0.0096	0.1157				24	0.393686	-0.11452	-0.19567	0.888009	1.16147	0.291505
	25	0.479299	1.08322	1.07479	1.38673	0.410951	2.97634	0.747135	0.227075	1.08449	1.5997				25	-0.07453	0.732185	2.77804	0.105537	0.179838	0.30811	-0.0596	0.538669	0.877585	0.155566				25	-0.09603	0.231877	-0.07703	-0.60154	0.215254	0.522193	-0.24799	0.342138	-0.10696	-0.03342				25	0.485886	-0.08227	0.117459	0.388901	0.78565	0.000544
	26	0.457389	1.00922	0.793209	1.24382	0.293145	2.43615	0.438728	0.253249	0.784832	1.38561				26	0.049488	0.15413	2.17408	0.031983	0.159619	-0.03207	0.174873	0.205525	0.66155	0.140215				26	-0.18483	0.129639	0.067918	-0.22516	0.262462	0.34041	0.364539	0.061578	-0.07717	0.293647				26	0.304545	-0.04429	0.19109	0.21725	0.538092	0.064254
	27	0.27396	0.634841	0.716576	0.837483	0.417291	2.01548	0.5093	0.220721	0.704906	1.22926				27	-0.02954	0.284301	1.93033	0.276472	0.255459	0.251014	0.20761	0.282551	0.366451	0.376837				27	0.033084	0.090977	0.073791	-0.2908	0.322321	0.219062	0.135455	0.130755	-0.04894	0.289421				27	0.230932	0.04208	0.006846	0.532917	0.541044	-0.3539
	28	0.098317	0.323665	0.458899	0.725415	0.295517	1.70912	0.39123	0.063592	0.45784	0.968402				28	0.123998	0.005377	1.84987	0.225994	0.138999	0.11786	0.078012	-0.03368	0.367552	0.217239				28	-0.01563	0.074998	0.072579	-0.18708	0.229277	0.234111	-0.1547	0.015796	-0.30319	0.231945				28	0.47417	-0.09054	-0.26508	0.264285	0.204014	0.009112
	29	0.255875	0.307318	0.373789	0.459648	0.190819	1.4226	0.273598	0.00201	0.449263	0.739029				29	0.035852	0.180499	1.27965	0.103523	0.070744	0.053049	-0.05043	-0.14041	0.433827	0.036696				29	0.306949	-0.27342	0.118691	-0.09182	0.237716	0.175982	0.00695	0.104048	-0.16721	0.223021				29	0.289546	-0.18691	-0.22021	0.436597	0.096982	0.043042
	30	0.002403	0.152742	0.32358	0.539839	0.073303	0.934193	0.160873	0.081139	0.245796	0.670094				30	0.023185	0.113202	0.974794	0.053378	0.01777	-0.02729	0.23716	-0.14525	0.213334	0.240664				30	0.237914	-0.29835	0.240269	0.06724	0.150929	0.080026	0.178419	0.140774	-0.12146	0.18404				30	0.115817	-0.07844	0.015231	0.18173	0.35649	-0.05137
	31	-0.02222	0.026257	0.202728	0.355222	0.048379	0.59151	0.122093	-0.0084	0.067264	0.314904				31	-0.04089	-0.11885	0.536535	0.09002	-0.05065	0.014456	0.055291	-0.19551	0.024378	0.204709				31	0.152925	-0.26718	0.057151	0.038776	-0.07642	0.040496	-0.06361	0.149427	0.11926	-0.09024				31	0.182436	-0.05141	0.042272	0.304203	0.297401	-0.18418
	32	-0.00146	0.005984	0.049801	0.212028	0.043731	0.282675	0.077841	0.083929	0.003161	-0.02933				32	-0.14337	-0.07343	0.443843	-0.12611	0.026926	0.147018	-0.11459	-0.20745	-0.15446	0.091529				32	0.070018	-0.06167	-0.07179	-0.00936	0.118375	0.168577	0.092526	-0.17011	-0.04969	0.028619				32	0.270431	0.023761	-0.00381	0.237622	0.102558	-0.0077
	33	-0.13313	-0.01596	-0.18402	-0.06574	-0.05237	-0.1116	-0.08085	-0.05633	-0.00831	-0.14262				33	-0.02344	0.0852	0.128618	0.026933	-0.12056	0.250873	0.056716	-0.03554	-0.22908	-0.03753				33	-0.13765	-0.05014	0.089424	0.024868	-0.23341	-0.18073	0.190063	-0.07625	-0.28189	0.072215				33	0.169591	-0.05334	0.046774	0.230419	0.222656	-0.25617
	34	0.080281	-0.02431	-0.23615	0.054114	0.015868	-0.23163	-0.1182	0.118425	-0.00624	-0.25764				34	-0.07356	-0.14606	0.0350244	0.066902	0.061449	-0.03016	0.096959	-0.06816	0.182067	-0.06222				34	-0.09859	0.113971	-0.13486	-0.15006	-0.00025	-0.03823	-0.17229	-0.07631	-0.19435	-0.01682				34	0.113728	-0.08471	-0.24134	0.103735	-0.06665	-0.12562
	35	0.07838	0.008486	-0.14399	-0.30933	-0.08045	-0.45183	-0.0884	0.02021	-0.1368	-0.26914				35	0.004852	-0.01206	-0.33581	0.00201	0.238199	-0.03604	-0.07055	-0.0676	-0.00469	0.00123				35	-0.08564	-0.12405	-0.23484	0.060607	0.151854	-0.10929	-0.19206	-0.21892	-0.00507	-0.00295				35	-0.1433	0.016188	-0.00722	-0.28992	-0.09959	-0.01814
L
	24-Pulse														16-Pulse														8-Pulse														96-Pulse
		Anm1	Anm2	Anm3	Anm4	Anm5	Anm6	Anm7	Anm8	Anm9	Anm10					Anm1	Anm2	Anm3	Anm4	Anm5	Anm6	Anm7	Anm8	Anm9	Anm10					Anm1	Anm2	Anm3	Anm4	Anm5	Anm6	Anm7	Anm8	Anm9	Anm10					Anm1	Anm2	Anm3	Anm4	Anm5	Anm6
	1	-0.13685	0.095475	0.157194	0.004562	0.065124	0.022424	0.066763	-0.13491	-0.02024	0.265916				1	0.006538	-0.09439	0.091853	0.010001	-0.01301	-0.10707	0.133921	-0.26296	0.053472	-0.01642				1	0.166832	-0.04519	0.081472	0.217811	-0.23572	0.04609	0.151512	0.001654	0.048178	0.030199				1	-0.00946	0.063459	0.182693	0.452272	0.142764	-0.08819
	2	0.009307	-0.15012	0.210625	-0.00212	0.085084	0.189398	-0.12335	0.149506	0.094122	0.282341				2	-0.15126	-0.10552	0.027628	-0.01035	0.034394	0.017915	-0.15325	-0.07232	-0.1405	0.173447				2	-0.05572	0.088467	0.234175	0.265821	-0.12511	0.023874	-0.01921	0.003898	-0.01262	-0.15939				2	0.080356	0.011574	0.093413	0.488565	-0.11187	0.157983
	3	-0.08673	-0.15032	0.137928	-0.01039	0.014842	0.031652	-0.05238	-0.03534	-0.01958	-0.15636				3	-0.0811	0.068951	-0.08712	0.342153	-0.35449	0.043124	-0.06138	0.008039	0.023562	-0.02653				3	-0.15709	0.150167	0.107605	-0.32107	0.022877	-0.13623	-0.02491	0.134285	0.117352	0.162527				3	0.236493	-0.07658	0.08062	-0.08728	0.076867	-0.14447
	4	-0.09965	0.126561	-0.11108	0.04371	-0.05695	-0.0622	-0.0383	0.054685	-0.03381	-0.19296				4	0.083652	0.041798	-0.03968	-0.24536	0.027542	0.032167	-0.09182	0.155273	-0.08471	-0.12874				4	-0.17448	0.060378	-0.25175	0.007165	0.382414	0.042502	-0.01859	0.017384	-0.21587	-0.13333				4	-0.05643	-0.03472	-0.26491	-0.22181	-0.00654	-0.06541
	5	0.313933	0.078408	-0.39467	-0.03577	-0.1081	-0.18127	0.147278	-0.03394	-0.02049	-0.19893				5	0.142178	0.089156	0.007311	-0.09644	0.305564	0.013865	0.172529	0.171968	0.148181	-0.00176				5	0.220464	-0.25382	-0.1715	-0.16972	-0.04446	0.023767	-0.08881	-0.15722	0.06296	0.099998				5	-0.25097	0.036265	-0.09182	-0.63175	-0.10122	0.140093
	6	0.281223	0.043518	0.065655	0.059103	0.099058	-0.04204	0.059387	-0.11099	-0.02962	-0.10074				6	-0.0463	0.225354	-0.06943	-0.44253	0.252055	0.028897	0.106305	0.176234	0.089868	-0.13421				6	0.012886	-0.3005	-0.37911	-0.01913	0.147028	0.123666	0.130934	-0.03825	0.487706	0.020579				6	-0.11009	-0.23754	-0.04167	-0.79711	-0.18039	-0.10153
	7	-0.04112	-0.09279	-0.35399	-0.09864	0.185922	0.13663	-0.17809	0.052562	-0.11517	-0.46512				7	0.021562	0.286672	0.046945	-0.14323	0.197023	-0.16096	-0.08484	0.010955	-0.05648	-0.32485				7	-0.13379	-0.18955	-0.21158	0.044851	0.185072	0.056009	0.26026	-0.03527	-0.09197	-0.0344				7	-0.35975	0.365496	-0.05154	-1.10394	-0.23877	-0.13433
	8	1.4715	1.17239	0.695833	1.18318	0.433042	2.81138	0.249055	0.482726	0.414312	0.937107				8	0.94444	1.27886	1.64212	0.220828	0.882563	0.8938	0.112844	1.06686	0.274494	0.561075				8	0.775209	0.390655	0.611674	0.317515	0.41248	1.89718	0.253372	1.25808	0.741787	0.529723				8	-0.06234	0.71651	-0.0197	-0.79066	0.302727	0.253373
	9	3.38516	3.09755	3.0109	3.08945	1.01619	5.16449	1.76751	1.24276	2.17769	3.47903				9	1.80482	3.20806	5.79582	0.820577	1.36464	2.55267	0.342313	3.76833	2.39384	2.13345				9	1.43723	2.39232	1.01051	0.76536	2.32898	4.00992	0.686399	4.00528	3.11522	1.97658				9	0.044655	0.584468	0.367804	0.861952	1.07452	0.381446
	10	3.78851	3.23316	3.63051	4.4535	0.977572	6.41022	2.18412	1.99142	3.51105	4.34916				10	2.11774	3.79724	8.5527	0.785608	1.92211	2.87938	0.164779	4.74759	3.64219	2.84592				10	1.11965	2.798	0.538149	0.646432	2.94747	3.73346	0.633668	5.03303	3.64703	2.71496				10	0.493975	0.062276	0.635494	2.12869	1.42248	0.03455
	11	3.262	2.49544	4.05677	4.45623	0.735026	7.7462	2.71487	2.41534	3.92896	4.74072				11	1.57451	3.18773	8.89723	0.38489	1.46161	2.49111	0.307422	4.61781	2.98613	2.96047				11	0.383462	1.79917	0.443797	0.430789	2.62652	2.86953	0.39918	5.3859	2.73632	2.14626				11	0.786522	0.167171	0.521013	1.79754	1.29599	0.029034
	12	2.55344	1.86609	3.7482	3.55739	0.688127	7.55166	2.4219	2.11699	3.48763	4.75741				12	0.951196	1.8458	8.07034	0.26573	0.902451	1.78416	0.350852	4.085	2.29919	1.92252				12	0.426092	0.83103	0.446036	0.512054	1.8769	2.25597	0.470609	4.70989	2.33247	1.82264				12	0.786311	-0.129	0.385881	0.660794	0.921602	0.006178
	13	1.90347	1.24014	3.34661	2.50602	0.488461	6.7154	1.74241	1.55797	2.70589	4.23956				13	0.943011	1.06029	7.23418	0.202327	0.329467	1.06369	0.411841	3.16294	1.56745	1.54302				13	0.420125	0.426849	0.067714	0.137481	1.13499	1.55489	0.320222	3.97398	1.79917	1.21327				13	0.660573	-0.20456	0.054625	0.520776	0.763586	-0.06833
	14	0.935017	0.953499	2.54964	1.7718	0.462201	5.69405	1.60452	1.23202	2.08839	3.79501				14	0.811428	0.738919	5.75712	-0.19088	0.354468	0.653297	0.42281	2.19762	0.911572	1.29235				14	0.264643	0.058388	0.17315	0.090306	0.954352	1.24588	0.014764	3.32239	1.0715	1.06136				14	0.60129	-0.00992	0.293107	0.882772	0.91062	-0.04972
	15	0.708187	0.628765	2.17693	1.15146	0.496039	4.60312	1.34545	0.944679	1.53622	3.22573				15	0.389668	0.606392	4.70148	0.151827	0.671774	0.44475	0.4677	1.79756	0.473881	0.755796				15	0.07985	0.04706	0.144873	-0.07446	0.778543	1.09665	0.461748	2.48988	0.809105	0.963961				15	0.649988	-0.20385	0.083904	1.91904	0.689455	-0.09188
	16	0.702556	0.516966	1.89673	0.936016	0.341801	3.6347	0.847015	0.762066	1.17294	2.77596				16	0.304533	0.267953	3.79205	0.184736	0.497746	0.554091	0.240566	1.33011	0.581026	0.66417				16	0.10025	0.049892	-0.11475	0.180828	0.557079	0.856238	0.275003	2.09812	0.514568	0.620375				16	0.589348	-0.1712	-0.01343	3.24918	0.500557	-0.3187
	17	0.502065	0.284954	1.41134	0.616843	0.28366	2.80981	0.617837	0.595437	1.09013	2.50979				17	0.205961	-0.02109	3.17017	-0.01258	0.082922	0.373553	0.374803	0.995814	0.337457	0.353697				17	-0.01002	0.033447	-0.18382	0.255676	0.168474	0.721088	0.355563	1.79728	0.304353	0.541014				17	0.590771	-0.08877	-0.07511	3.69359	0.450157	-0.23751
	18	0.678294	-0.02243	1.30514	0.558672	0.241735	2.25782	0.827588	0.419832	0.822075	2.22212				18	0.054928	-0.18275	2.61157	0.334441	0.224206	0.29518	0.107364	0.598452	0.3319	0.276063				18	-0.03604	-0.1309	0.016376	-0.28589	0.310867	0.454551	0.029734	1.35092	0.385227	0.513646				18	0.126406	-0.00792	0.215713	4.13283	0.306576	-0.00987
	19	0.483028	-0.07937	1.36389	0.353937	0.292327	1.71104	0.452888	0.343275	0.738831	2.18204				19	-0.01542	-0.15812	1.94592	0.175877	0.238766	0.241518	0.06302	0.553702	0.047392	0.399542				19	-0.12833	-0.15162	-0.33196	-0.03089	0.109603	0.145397	0.018397	1.07619	0.243544	0.453451				19	0.184855	-0.11164	0.284406	4.33372	0.471859	0.126543
	20	0.119948	0.141018	1.02466	0.34568	0.182258	1.64456	0.630307	0.163274	0.704778	1.96286				20	0.123371	-0.13875	1.6254	-0.01435	0.550069	0.089375	0.096334	0.314206	0.038665	0.35363				20	-0.1198	-0.3124	-0.14235	-0.04296	0.264759	0.232612	0.070332	1.25861	0.310024	0.361835				20	0.26685	-0.02248	0.345025	4.311	0.556844	-0.05469
	21	0.078003	0.034283	1.00164	0.30857	0.104105	1.25795	0.306218	0.187419	0.540929	1.98022				21	0.090404	-0.33248	1.53286	0.162511	0.255007	0.23216	-0.21477	0.391563	-0.03658	0.146614				21	-0.39919	-0.18658	-0.43388	0.261764	-0.11073	0.015458	0.027498	0.888555	0.312215	0.360975				21	0.379643	-0.14767	0.164322	4.18497	0.373762	-0.03078
	22	0.456406	0.15058	0.887978	0.068657	0.179964	1.27376	0.318545	0.09018	0.340763	1.67126				22	-0.1219	-0.02175	1.1809	-0.21482	0.043861	0.094465	-0.26526	0.164674	0.108275	0.132693				22	-0.11126	-0.00325	-0.43371	0.243101	0.285273	0.234525	-0.17814	0.553113	-0.22459	0.547495				22	0.272078	-0.14213	0.050426	3.60437	0.281666	-0.2254
	23	-0.09962	-0.09407	0.794023	0.174157	0.137189	0.946887	0.206841	0.146641	0.322905	1.45238				23	-0.03671	-0.15568	0.866543	-0.04593	-0.04332	-0.01469	0.117184	0.190357	-0.05163	0.094444				23	-0.082	-0.21734	-0.41482	0.050787	-0.02678	0.119534	0.349652	0.157094	-0.20076	0.025738				23	0.182748	-0.1008	-0.04496	2.69444	0.341518	0.112047
	24	-0.28862	-0.04939	0.590967	-0.02899	0.036396	0.753346	0.231668	0.003065	0.104842	1.25553				24	-0.09249	-0.2588	0.723517	-0.25247	-0.32149	0.312856	-0.07908	0.008243	0.104284	-0.02682				24	-0.18341	-0.24737	-0.28015	-0.32175	0.011536	0.154122	0.047075	0.216932	-0.13178	-0.46679				24	0.256612	-0.12518	0.03428	2.10725	0.330976	-0.24529
	25	0.250965	0.003154	0.344782	0.108667	0.128046	0.760379	0.364072	-0.09033	0.14142	1.16888				25	-0.28541	-0.06716	0.503715	-0.06037	-0.14675	0.015548	0.192818	0.2307	0.465108	-0.03396				25	-0.2758	-0.23871	-0.42035	-0.48316	-0.04029	0.18541	-0.15477	0.159084	-0.08653	-0.11603				25	0.257377	-0.18508	0.173991	1.20013	0.32391	-0.26563
	26	-0.06941	0.002281	0.373319	0.28584	0.047502	0.506065	0.153093	-0.13713	0.000932	0.930954				26	-0.02186	-0.08498	0.408912	-0.23847	0.167675	-0.12648	0.170864	9.76e-05	0.055537	-0.02106				26	-0.15716	-0.14031	-0.09202	-0.68396	0.184873	0.176105	0.193201	-0.06938	-0.08369	-0.23127				26	0.212725	-0.0309	0.071189	0.798854	0.353231	-0.06353
	27	0.009866	0.011985	0.17484	-0.05365	0.193663	0.341465	0.102283	0.112357	0.031214	0.88242				27	-0.11148	-0.09089	-0.02769	0.245378	0.413869	-0.19884	0.012131	-0.1727	0.114035	0.227425				27	-0.10926	-0.14764	-0.19488	-0.43353	0.093551	0.068119	0.011849	0.106237	-0.19983	0.070104				27	0.065587	0.013074	0.084669	0.732322	0.025109	-0.41935
	28	-0.12943	-0.14775	-0.01878	0.045899	0.230993	0.28616	0.056781	-0.03664	0.168491	0.753328				28	0.14898	0.000974	-0.09641	0.369287	0.082529	-0.14989	0.023191	-0.19112	-0.00584	0.212622				28	0.008301	-0.17103	-0.03006	-0.11092	-0.15928	-0.03031	-0.00425	0.019516	-0.19267	-0.02496				28	0.347917	-0.07479	-0.18725	0.30496	0.091713	0.026328
	29	-0.36292	0.07248	0.008094	0.011317	0.025516	0.269977	0.175768	-0.06543	0.033664	0.465157				29	0.045506	0.122166	-0.03273	-0.12732	0.275559	-0.02894	0.13598	-0.42708	0.362417	-0.37335				29	0.240007	-0.20681	-0.03561	-0.16627	0.039611	0.122791	0.188319	0.019498	0.007832	-0.05725				29	0.259407	0.048513	-0.04216	0.577408	-0.03263	-0.23227
	30	-0.3717	0.001034	0.090712	0.221317	-0.0909	-0.03966	-0.00785	-0.07143	0.1042	0.398776				30	0.022939	0.146385	-0.05867	0.258815	0.279673	0.038736	0.459196	-0.32896	0.025059	-0.15534				30	-0.04787	-0.27012	0.009238	-0.10983	-0.04372	-0.06152	0.007643	0.180121	0.144001	0.029334				30	0.002788	0.126705	0.086014	0.438723	0.254574	-0.26534
	31	-0.12173	0.126087	0.143033	0.032367	0.07011	-0.01852	0.041658	-0.10767	-0.05991	0.225399				31	-0.05344	-0.06517	0.009669	-0.02124	0.04359	-0.07124	0.223443	-0.38291	0.05099	0.106619				31	0.12562	-0.10038	-0.00969	0.146426	-0.26752	0.043172	0.03359	-0.05546	-0.04956	0.000491				31	0.124051	0.013904	0.202659	0.480432	0.115265	-0.12147
	32	-0.06349	-0.14795	0.145618	0.056255	0.06516	0.099451	-0.14607	0.178514	0.085298	0.135669				32	-0.21348	-0.08648	0.057154	-0.01523	0.025023	0.022707	-0.15498	-0.14535	-0.22928	0.186039				32	-0.03485	0.022518	0.131174	0.256151	-0.01914	-0.0106	-0.01546	0.02023	-0.02328	-0.15975				32	0.243377	0.00095	0.049009	0.490078	-0.10451	0.087825
	33	-0.15924	-0.07121	0.070275	-0.08872	0.045029	-0.02645	-0.05348	-0.02325	-0.04983	-0.18933				33	-0.10141	0.11748	-0.03426	0.382598	-0.34392	0.027107	0.033361	-0.08451	0.006224	0.026707				33	-0.22999	0.133852	-0.02181	-0.29439	0.059549	-0.16132	-0.025	0.112479	0.086748	0.150459				33	0.317415	-0.09124	0.109534	-0.0451	0.096002	-0.20806
	34	-0.03615	0.085745	-0.15903	0.135033	-0.05509	-0.09487	-0.04243	0.063771	-0.01663	-0.3164				34	0.012288	-0.09683	-0.04815	-0.18597	0.03653	0.124528	-0.16339	0.033665	-0.16944	-0.09507				34	-0.1565	0.049658	-0.33202	-0.04561	0.365609	0.004801	0.024442	0.026381	-0.25382	-0.15659				34	0.081516	-0.1043	-0.26379	-0.13536	0.040184	-0.20582
	35	0.371276	0.112096	-0.5143	0.00446	-0.06192	-0.25372	0.128746	0.031533	-0.00403	-0.30283				35	0.075467	0.033037	0.040512	0.001479	0.274122	0.022321	0.129555	0.059986	0.098275	0.001377				35	0.180872	-0.22472	-0.28519	-0.15289	-0.01447	0.013793	-0.10747	-0.16659	0.066304	0.099104				35	-0.12627	0.051864	-0.11463	-0.56971	-0.20216	0.002561
[truncated: 4 more columns]

## Sheet: MC
R
	24-Pulse														16-Pulse														8-Pulse														96-Pulse
		Anm1	Anm2	Anm3	Anm4	Anm5	Anm6	Anm7	Anm8	Anm9	Anm10					Anm1	Anm2	Anm3	Anm4	Anm5	Anm6	Anm7	Anm8	Anm9	Anm10					Anm1	Anm2	Anm3	Anm4	Anm5	Anm6	Anm7	Anm8	Anm9	Anm10					Anm1	Anm2	Anm3	Anm4	Anm5	Anm6
	1	-0.02161	0.160001	0.251466	0.043933	0.019207	0.131868	0.064122	-0.04313	0.045902	0.163484				1	0.02538	0.008456	0.309971	-0.02792	-0.10161	-0.11571	0.048008	-0.05258	0.044015	0.032714				1	0.091391	-0.04021	-0.00158	-0.00518	0.068449	0.161146	-0.01593	0.16232	0.219079	0.08857				1	0.1161	-0.11427	0.242028	0.031292	0.053191	-0.16516
	2	0.043923	-0.04468	0.180761	0.085295	0.0474	0.045895	0.020515	0.064562	0.042095	0.083389				2	-0.01332	-0.11823	-0.01446	-0.02073	-0.03679	-0.02158	-0.12296	-0.03182	0.115086	0.050475				2	0.050405	0.038417	-0.04822	0.019976	0.02837	0.088811	0.108768	-0.02981	-0.08084	-0.0413				2	0.03363	0.037893	0.057203	0.183475	0.032271	0.115907
	3	0.030027	-0.11415	-0.09227	-0.05334	-0.03655	-0.05236	0.001606	0.026646	-0.05404	-0.04918				3	-0.03997	0.073852	-0.05415	-0.05907	-0.03431	0.097478	0.037725	0.113876	-0.15985	-0.13225				3	-0.18161	0.167261	0.128486	-0.03212	-0.09919	-0.15397	0.004074	-0.02265	0.029665	-0.04944				3	0.086585	0.047679	-0.00985	0.056135	0.115626	-0.01737
	4	-0.03385	-0.11767	-0.10358	0.017113	-0.02733	-0.05627	-0.06088	-0.03487	-0.04838	-0.05303				4	-0.0411	-0.04348	-0.09782	-0.01957	-0.00242	-0.02441	-0.06191	-0.01508	0.013513	0.015688				4	-0.02839	0.005294	-0.06709	-0.03255	-0.02523	-0.1299	-0.05288	0.023907	-0.16011	0.018054				4	-0.04599	-0.0469	-0.27407	-0.09876	-0.05812	-0.02035
	5	-0.01849	0.116502	-0.23638	-0.09301	-0.00272	-0.06914	-0.02537	-0.0132	0.014418	-0.14466				5	0.069003	0.079406	-0.14354	0.1273	0.175126	0.064226	0.099142	-0.0144	-0.01277	0.033367				5	0.068211	-0.17077	-0.01159	0.049872	0.027596	0.033911	-0.04403	-0.13377	-0.00779	-0.01589				5	-0.19033	0.075595	-0.01531	-0.17214	-0.14297	0.086976
	6	0.028659	-0.21237	-0.17137	0.071968	0.054068	-0.10791	-0.07976	-0.05748	-0.06	-0.18273				6	-0.03574	0.119435	-0.18558	0.015017	0.233318	-0.01131	-0.14681	0.103144	-0.12242	-0.07154				6	0.018275	-0.25819	-0.08959	0.000864	0.103697	0.093298	-0.03957	-0.01842	0.038052	0.063198				6	-0.21617	-0.12923	-0.08376	-0.39524	0.037006	0.02017
	7	-0.13059	-0.07065	-0.40764	-0.03075	0.040494	-0.45643	-0.07827	-0.08563	-0.20399	-0.32513				7	-0.00534	0.085478	0.010487	-0.19542	0.219523	-0.17679	-0.0754	0.113299	-0.05088	-0.32143				7	0.002842	-0.02144	-0.13553	0.054974	0.086966	0.030066	0.173734	-0.12606	-0.00623	-0.1434				7	-0.15563	-0.17692	-0.01256	-0.36057	-0.01577	-0.01365
	8	0.780229	0.189512	-0.26334	0.293823	0.251401	0.357279	-0.21178	0.016816	-0.17187	-0.03687				8	0.263185	0.261461	0.062711	0.08409	0.122678	0.161066	0.000141	0.020609	-0.18114	-0.00612				8	0.098626	-0.13766	0.085445	0.222172	-0.06057	0.570158	0.00699	-0.02177	0.015068	-0.11516				8	-0.10698	0.003063	-0.02882	-0.61121	0.051175	0.029338
	9	2.30465	1.64942	0.841165	1.36863	1.5433	2.04076	0.384074	0.803625	0.800852	1.3382				9	1.2174	1.74693	1.18174	1.16635	0.8175	1.18999	0.601658	1.33713	0.615279	1.30287				9	0.874026	1.39261	0.378648	1.30415	0.706659	2.02787	1.00326	1.43743	1.04402	1.11254				9	-0.12134	0.471252	0.88205	-0.03057	-0.20347	0.2353
	10	3.19801	3.40744	1.53742	2.73148	2.52567	3.163	0.98918	1.51473	2.47947	2.18241				10	1.92873	3.89891	2.70901	1.65565	1.91564	1.66017	1.34558	2.85156	1.51053	2.17822				10	1.24211	3.53042	0.587068	1.65256	1.88719	2.50948	1.65313	2.84005	2.20883	1.97373				10	0.091389	0.814943	1.96833	0.998786	0.065494	0.248481
	11	3.73318	4.08476	2.16296	3.34195	2.75137	3.84838	1.33453	1.79544	3.38715	2.77759				11	1.95609	5.30636	3.70343	1.35657	2.40251	1.3857	1.56854	3.78832	1.68783	2.60913				11	1.00959	4.09789	0.299483	1.45747	2.57115	1.99228	1.85576	3.89206	2.1323	2.38174				11	0.326254	0.99313	1.61942	1.462	0.265293	0.127994
	12	3.50955	4.08202	2.44024	2.70456	2.47534	4.26289	1.41469	1.84809	3.651	3.14184				12	1.53797	5.07592	4.07655	0.957698	2.3461	0.997628	1.39778	3.96068	1.63138	2.6244				12	0.845807	3.51437	0.442743	1.26839	2.52636	1.53521	1.66182	4.17782	2.13755	2.43388				12	0.583057	0.845112	1.06663	1.00954	0.373427	0.059995
	13	3.0264	3.7708	2.83866	1.93296	2.06804	4.13305	1.41565	1.68372	3.39702	3.28094				13	1.39754	4.40851	3.91796	0.615855	1.89788	0.726749	1.34524	3.81598	1.41381	2.62305				13	0.645562	2.94518	0.228288	0.708006	2.2911	1.1621	1.46329	4.02617	1.81889	2.17552				13	0.713194	0.774792	0.736237	0.814546	0.071255	0.077434
	14	2.52697	3.11833	2.89674	1.59594	1.75905	3.96536	1.29658	1.49324	3.09121	3.15115				14	1.22655	3.82147	3.50554	0.448969	1.7187	0.641489	1.00863	3.26576	1.16131	2.33255				14	0.489141	2.32073	0.2212	0.448601	2.14188	1.1326	1.10198	3.59417	1.57576	1.813				14	0.741099	0.68791	0.774075	0.410517	0.326467	0.060514
	15	2.25686	2.81849	2.85047	1.08401	1.51466	3.54419	1.18023	1.29825	2.55208	2.86972				15	1.0428	3.08342	2.85379	0.339771	1.74824	0.396418	0.829549	2.821	0.989884	1.93142				15	0.413671	1.85057	0.103946	0.198811	1.9505	0.829822	0.911332	3.0719	1.21908	1.69397				15	0.855903	0.431458	0.407835	0.572816	0.29232	-0.00162
	16	1.95263	2.367	2.63421	0.927491	1.15086	3.03442	0.988688	1.08109	2.1444	2.51951				16	0.755797	2.40788	2.35912	0.25153	1.16163	0.307586	0.576163	2.38913	0.972241	1.7016				16	0.256885	1.49642	0.06597	0.248172	1.5155	0.8035	0.897987	2.75125	0.883652	1.33663				16	0.730895	0.331722	0.303201	0.707947	0.41474	-0.15732
	17	1.72966	2.10088	2.30519	0.69811	0.95359	2.59016	0.899277	0.864857	1.8712	2.33238				17	0.715619	1.9987	2.07861	0.147021	0.911372	0.310848	0.610861	2.07005	0.795141	1.39008				17	0.178069	1.06738	0.037727	0.203518	1.23105	0.551836	0.694286	2.38106	0.816975	1.34391				17	0.893278	0.353075	0.209556	0.986072	0.364667	-0.01077
	18	1.4748	1.79307	2.10273	0.618457	0.865531	2.24238	0.813196	0.70254	1.51224	1.96971				18	0.48567	1.66642	1.79191	0.13012	0.754322	0.319531	0.391151	1.73601	0.484228	1.21156				18	0.183318	0.804481	0.132183	0.178431	1.08793	0.381141	0.624899	1.98522	0.556175	1.07095				18	0.750763	0.185221	0.422423	1.18188	0.094147	0.092142
	19	1.37099	1.52887	1.99752	0.42547	0.752847	1.78489	0.694091	0.671116	1.26822	1.84462				19	0.39654	1.30521	1.48489	0.154395	0.576647	0.353808	0.253742	1.30976	0.219201	1.06304				19	0.078524	0.504191	-0.00528	-0.0061	0.884408	0.182916	0.66244	1.63222	0.244831	1.00652				19	0.531738	0.221034	0.468979	1.16079	0.193465	0.046129
	20	1.13742	1.15354	1.8334	0.278991	0.683053	1.44309	0.617884	0.566158	1.16929	1.72038				20	0.38685	1.0885	1.04578	-0.00309	0.636479	0.006888	0.231053	1.07481	0.28486	1.15546				20	0.087355	0.346832	0.11764	0.007011	0.779669	0.40599	0.427054	1.43955	0.501733	0.740807				20	0.709509	0.222682	0.151949	1.32146	0.149263	0.05938
	21	1.04715	1.1699	1.71754	0.370882	0.48148	1.23103	0.514716	0.460966	0.997155	1.61096				21	0.291348	0.569965	1.01589	0.138623	0.442341	0.088293	0.136012	0.923908	0.127649	0.798971				21	-0.18472	0.288015	-0.05696	0.094531	0.613708	0.201982	0.463796	1.23485	0.181209	0.621249				21	0.691779	0.027271	0.197006	1.41843	0.210582	-0.05325
	22	0.95876	1.08464	1.64829	0.284092	0.477495	1.11056	0.445637	0.447933	0.857421	1.4707				22	0.211747	0.514677	0.70517	0.024582	0.519397	0.015262	0.207717	0.813718	0.120441	0.633354				22	0.04571	0.459374	-0.06609	0.045945	0.599644	0.196628	0.228056	1.02867	-0.09599	0.600024				22	0.680194	-0.1062	0.179355	1.20317	0.190632	-0.22262
	23	0.54385	0.868534	1.33345	0.213283	0.408209	0.905347	0.426817	0.316114	0.668424	1.30724				23	0.132443	0.475313	0.700824	-0.00658	0.219661	-0.045	0.156935	0.728321	0.210426	0.617491				23	0.031368	0.076324	-0.13082	0.20517	0.643108	0.285184	0.380827	0.766261	-0.02503	0.43915				23	0.472259	-0.07444	-0.11257	0.915879	0.207283	0.023327
	24	0.469799	0.664627	1.22443	0.349391	0.229572	0.73991	0.333296	0.217907	0.506499	1.10087				24	0.206151	0.169163	0.467268	-0.02671	0.232699	0.253756	-0.04226	0.48398	0.210984	0.399641				24	-0.15913	0.03124	-0.04157	0.001342	0.451143	0.206031	0.295434	0.605642	-0.01791	0.157927				24	0.451457	0.003084	-0.02373	0.761584	0.232978	0.094179
	25	0.593806	0.410543	1.04671	0.276899	0.258903	0.680011	0.300026	0.251165	0.439186	1.00328				25	0.128178	0.295508	0.462096	0.025732	0.105487	-0.02843	0.153187	0.347489	0.411968	0.388341				25	-0.08517	-0.0733	-0.19582	-0.3399	0.364777	0.127095	0.13067	0.460482	-0.0835	0.171505				25	0.429114	-0.05807	0.112842	0.50129	0.307644	-0.17408
	26	0.465332	0.52596	0.835237	0.250549	0.112264	0.589536	0.252097	0.175884	0.361718	0.932137				26	0.082008	-0.0415	0.369073	-0.00641	0.158145	-0.06069	-0.01568	0.250158	0.174923	0.312927				26	-0.23163	-0.13461	-0.03143	-0.15732	0.310471	-0.03614	0.15384	0.230277	-0.19581	0.178623				26	0.390959	-0.03849	0.129862	0.268945	0.220465	-0.05206
	27	0.332113	0.26349	0.754696	-0.26442	0.194146	0.500203	0.230863	0.209175	0.313863	0.668424				27	0.181075	0.09527	0.203218	0.173867	0.108618	-0.0493	-0.02014	0.236106	0.232862	0.306423				27	-0.14045	-0.32239	-0.05046	-0.28086	0.300922	0.058704	0.248034	0.366444	-0.20278	0.137642				27	0.21841	-0.00858	0.057901	0.27089	0.231269	-0.25932
	28	0.113707	0.008865	0.40914	0.008502	0.163119	0.404532	0.122006	0.096833	0.198019	0.557425				28	0.09411	0.045295	-0.15405	0.052709	0.125293	0.025626	0.138109	0.137252	0.101278	0.204229				28	-0.0611	-0.18533	-0.07446	-0.09256	0.17233	0.021753	0.199782	0.148257	-0.32586	0.128248				28	0.350398	-0.05732	-0.14386	0.100356	0.153634	-0.13215
	29	0.182896	0.210084	0.401554	-0.10746	0.117374	0.314698	0.144792	0.061968	0.192523	0.397015				29	0.025135	0.133512	0.129062	0.101879	0.202006	-0.05132	-0.0012	-0.09154	0.21185	0.036103				29	0.072214	-0.16401	0.021374	-0.04074	0.201325	0.056401	0.282605	0.134092	-0.27634	-0.09037				29	0.309882	-0.09463	-0.11008	0.051182	0.156573	-0.11588
	30	0.107962	0.090488	0.32558	0.159679	0.030592	0.234379	0.147471	-0.01035	0.080906	0.370273				30	0.077126	0.058195	0.04673	-0.0216	0.216256	-0.01185	0.184108	-0.06686	0.065406	0.091945				30	0.126084	-0.15637	0.055278	0.023199	0.133004	0.018493	0.106194	0.056958	-0.17428	0.119471				30	0.212234	0.000693	-0.03641	0.148932	0.182961	-0.12698
	31	-0.01017	0.195732	0.239271	0.07448	-0.00159	0.126007	0.074737	-0.05985	0.028698	0.149886				31	-0.01892	-0.01355	0.245285	-0.03815	-0.08094	-0.01282	0.053016	-0.16948	0.012004	0.047596				31	0.094493	-0.09068	0.017391	-0.04724	0.08536	0.106912	-0.03303	0.110662	0.067529	0.057012				31	0.19801	-0.14675	0.227935	0.089401	0.14523	-0.23961
	32	0.065491	-0.03326	0.161391	0.15669	0.043725	0.041739	-0.00703	0.044882	0.03284	-0.00201				32	-0.08294	-0.12305	-0.04551	-0.00649	-0.04406	0.063063	-0.08376	-0.139	0.012587	0.080082				32	0.034579	-0.03439	-0.07452	0.048266	0.029983	0.02054	0.111728	-0.09103	-0.19073	-0.03281				32	0.146323	-0.02775	0.05198	0.222811	0.022262	-0.0018
	33	0.025432	-0.04371	-0.09153	-0.04336	-0.0152	-0.06572	0.015569	0.009098	-0.06872	-0.12805				33	-0.05527	0.098207	-0.04506	-0.02504	-0.04738	0.185725	0.023014	0.013889	-0.19183	-0.13852				33	-0.17722	0.13794	0.150739	0.014876	-0.07692	-0.27276	-0.00604	-0.05298	-0.06589	-0.04608				33	0.165134	-0.00813	-0.01283	0.122299	0.126782	-0.10842
	34	-0.0313	-0.10513	-0.16542	0.030141	-0.01511	-0.0522	-0.047	-0.04351	-0.04261	-0.14483				34	-0.0942	-0.12611	-0.08086	-0.01035	0.014875	0.126804	-0.08694	-0.11231	-0.00564	0.024398				34	-0.04646	-0.07889	-0.0689	-0.04296	-0.00256	-0.21326	-0.00581	0.023748	-0.256	0.005629				34	0.052197	-0.06755	-0.24363	-0.03047	-0.05549	-0.11744
	35	-0.03335	0.161322	-0.26089	-0.03616	0.007399	-0.09155	-0.03163	0.003692	0.044322	-0.23345				35	0.015697	-0.0001	-0.13722	0.088914	0.204225	0.105273	0.111763	-0.10088	-0.02414	0.075427				35	0.030342	-0.16422	0.011965	0.048689	-0.01724	-0.02555	-0.05628	-0.16664	-0.03249	-0.02494				35	-0.08604	0.088908	0.012602	-0.11797	-0.12314	-0.02356
L
	24-Pulse														16-Pulse														8-Pulse														96-Pulse
		Anm1	Anm2	Anm3	Anm4	Anm5	Anm6	Anm7	Anm8	Anm9	Anm10					Anm1	Anm2	Anm3	Anm4	Anm5	Anm6	Anm7	Anm8	Anm9	Anm10					Anm1	Anm2	Anm3	Anm4	Anm5	Anm6	Anm7	Anm8	Anm9	Anm10					Anm1	Anm2	Anm3	Anm4	Anm5	Anm6
	1	-0.12331	0.105808	0.047714	0.08342	-0.05075	-0.05212	-0.00651	-0.05863	0.188993	0.137116				1	-0.00597	0.053602	0.114164	0.02201	0.075407	-0.02027	0.070828	-0.08676	0.006159	0.105256				1	0.044502	0.039382	0.011025	0.053375	-0.00487	0.103775	-0.03198	0.043857	0.225068	0.010156				1	-0.04261	0.146755	0.176179	-0.01806	-0.00676	-0.12353
	2	-0.09941	-0.14861	0.089399	0.05051	0.001256	-0.03125	-0.03674	0.048871	0.099036	-0.04145				2	-0.0532	-0.08571	0.003032	-0.02416	-0.04027	-0.01786	-0.10097	-0.03729	0.023999	-0.10973				2	0.082798	0.097714	0.059732	-0.00952	0.052382	0.037204	0.023267	-0.15729	-0.14658	-0.02743				2	0.045447	0.031451	-0.0128	0.105837	0.043673	0.213391
	3	0.094854	-0.00198	-0.04298	-0.10125	-0.03188	0.016096	0.019886	-0.01655	0.005014	-0.06454				3	-0.03845	0.026773	0.100189	-0.06275	-0.17936	0.08533	-0.01	0.172412	0.073623	-0.04069				3	-0.12161	0.075029	0.117365	0.009298	-0.14881	-0.06895	0.092928	0.075462	-0.014	0.008376				3	0.125649	0.009331	0.013266	-0.0071	0.104182	-0.05702
	4	0.061183	-0.09427	-0.00115	0.015358	0.045874	0.024461	-0.03758	0.000116	-0.07299	-0.06188				4	-0.00576	-0.04739	-0.17181	0.036803	-0.01093	-0.03873	-0.07326	-0.00453	0.038137	0.006441				4	-0.02277	0.018418	-0.07518	-0.01917	0.066892	-0.05902	-0.02134	0.149872	-0.04727	0.006717				4	-0.02749	-0.09938	-0.17924	-0.07003	-0.12565	-0.11398
	5	0.066679	0.139047	-0.09298	-0.04804	0.035494	0.042816	0.060941	0.02619	-0.22006	0.030758				5	0.103389	0.052725	-0.04558	0.028093	0.15515	-0.00847	0.113402	-0.04383	-0.14192	0.038726				5	0.017085	-0.23054	-0.11295	-0.03399	0.034407	-0.01301	-0.06288	-0.1119	-0.01721	0.002184				5	-0.101	-0.08815	0.002598	-0.01065	-0.01545	0.08114
	6	0.007289	-0.19761	-0.05953	0.157299	0.080465	0.107579	0.062544	-0.03389	-0.14633	0.008783				6	0.070902	0.162772	-0.1275	-0.05884	0.250295	0.106565	-0.08225	0.097955	-0.22505	-0.14615				6	-0.10639	-0.30587	-0.16226	-0.01899	0.023472	0.082914	-0.10784	-0.05363	0.187775	0.035676				6	-0.15813	0.128312	-0.15044	-0.08178	0.004837	-0.07257
	7	-0.06915	0.028425	-0.14942	0.074742	0.208337	-0.03468	0.079069	-0.05704	-0.11506	-0.07289				7	0.126288	0.027096	-0.07983	-0.16973	0.226574	-0.15067	0.127045	0.179354	-0.10173	-0.17446				7	0.004485	-0.00094	-0.10692	0.085792	0.151538	0.021199	0.235846	-0.13631	0.099281	-0.06614				7	-0.14221	0.109517	-0.09803	-0.14111	-0.10511	-0.08297
	8	0.251858	0.059526	-0.07102	-0.0009	0.138146	0.341739	-0.03265	-0.06047	-0.03864	-0.11763				8	0.158055	0.319151	0.0443	-0.251	0.330141	-0.11668	-0.04694	0.10456	0.151753	-0.09599				8	0.002888	-0.16085	-0.00334	0.063055	0.078039	-0.04058	-0.0808	0.060656	0.088714	-0.16873				8	-0.04693	0.346537	-0.27154	-0.00142	-0.1888	-0.15961
	9	0.896835	-0.37257	0.906864	-0.31674	0.021028	1.75402	0.104026	-0.4436	0.97611	0.483924				9	0.259445	-0.0918	0.673913	-0.00066	0.16569	-0.19688	-0.01306	0.995047	1.1068	0.539127				9	0.064287	-0.54188	0.002356	0.126393	0.190856	0.031258	0.129965	1.24588	0.382286	0.889995				9	-0.03165	0.783857	-0.60033	-0.03622	-0.33754	0.02219
	10	1.41507	-0.45288	1.79914	-0.35104	0.035842	2.76421	0.486519	-0.59456	2.33895	1.39097				10	0.651779	-0.52611	1.0869	0.081256	0.253648	-0.32217	0.071717	2.02227	2.11216	1.18645				10	0.002966	-0.51757	0.165196	0.109666	0.648825	0.136435	0.421363	2.51558	0.727168	1.79343				10	0.078296	1.58351	-0.58419	0.463039	-0.44326	0.001017
	11	1.83924	-0.72606	2.60848	0.183227	-0.20379	3.21614	0.772593	-0.41602	3.29584	1.96191				11	0.551168	-0.461	0.900132	-0.05424	0.343999	-0.1349	-0.12769	2.13522	2.76294	1.24036				11	-0.23086	-0.50945	0.037338	-0.1976	0.771805	-0.09599	-0.00548	2.93417	0.588833	1.68224				11	0.013426	1.59652	-0.49692	0.47732	-0.0759	-0.25056
	12	1.2875	-0.48955	3.1096	0.289288	-0.30004	2.99443	0.697993	-0.05332	3.77466	2.28506				12	0.154487	-0.58254	0.861795	-0.23327	0.148831	0.099917	-0.12198	1.75207	3.17999	1.00355				12	-0.10492	-0.63693	0.151861	-0.2028	0.475033	-0.09883	0.054982	2.66036	0.610448	1.58315				12	0.089382	1.1351	-0.40526	-0.05539	-0.09714	-0.16671
	13	0.722518	-0.29343	3.42083	0.005442	-0.40087	2.37414	0.536623	0.161122	3.66445	2.22206				13	0.280807	-0.52494	0.565298	-0.31449	-0.04966	0.046867	-0.03049	1.4459	3.01173	0.946824				13	-0.12872	-0.51907	0.040436	-0.3087	0.349639	-0.13441	0.044981	2.26239	0.449001	1.2236				13	0.030614	1.0467	-0.3639	0.083373	-0.0768	-0.09724
	14	0.583919	-0.38057	3.31029	-0.03748	-0.44941	2.03471	0.477841	0.128956	3.49351	2.07208				14	0.239447	-0.44975	0.453504	-0.37394	-0.08261	0.062498	-0.07116	0.947911	3.15585	0.650949				14	-0.00921	-0.6332	0.035429	-0.43149	0.271147	0.071751	-0.04319	1.94284	0.45975	0.85805				14	-0.03382	1.15475	-0.15159	-0.13899	0.084655	-0.09101
	15	0.545809	-0.1071	3.0954	-0.22891	-0.3336	1.63342	0.431415	0.17064	3.08632	1.81358				15	0.133124	-0.20291	0.187069	-0.26214	0.138346	-0.10239	-0.10218	0.843089	2.77477	0.509172				15	-0.03251	-0.30411	-0.01361	-0.50579	0.460145	0.02678	0.004389	1.37128	0.228815	0.818438				15	0.148367	1.05361	-0.19331	-0.05555	0.144198	-0.18992
	16	0.289157	-0.12951	2.75606	-0.12768	-0.39875	1.26009	0.33318	0.072842	2.77781	1.45214				16	0.032401	-0.16146	0.29901	-0.12062	0.171441	0.069476	-0.10504	0.504353	2.58673	0.460458				16	0.008963	-0.13748	0.005495	-0.41832	0.38534	0.028051	0.089628	1.2053	0.159374	0.613985				16	0.087678	1.02546	-0.14199	0.114654	0.021156	-0.35114
	17	0.294816	-0.09474	2.34952	-0.13821	-0.33881	0.846158	0.214864	0.118427	2.51908	1.30219				17	0.082201	-0.13964	0.246517	-0.21881	0.050309	0.014988	-0.05609	0.24802	2.4215	0.32974				17	-0.11471	-0.12752	-0.04005	-0.19357	0.280425	0.0755	0.005262	1.07222	0.017685	0.522871				17	0.15794	0.978861	-0.21062	0.642879	0.088632	-0.26446
	18	0.243517	-0.32972	1.98979	-0.10431	-0.31076	0.543703	0.244073	0.066328	2.25031	1.03458				18	-0.16551	-0.25573	0.269221	-0.11411	0.017435	0.097346	-0.07561	0.174118	2.14792	0.185553				18	-0.04622	-0.24752	0.08946	-0.01518	0.384779	-0.18004	-0.02675	0.730909	-0.0717	0.484275				18	-0.08917	0.619522	0.076539	0.847459	0.017661	-0.04773
	19	0.230089	-0.23574	1.77052	-0.10952	-0.27918	0.269531	0.172365	0.063339	2.0199	0.940214				19	-0.2017	-0.25917	0.035573	-0.07413	-0.00505	0.126244	-0.12331	-0.06062	1.9647	0.090654				19	-0.1526	-0.28	-0.10133	-0.32846	0.121211	-0.10146	0.18457	0.525239	-0.15172	0.348377				19	-0.08176	0.584393	0.216816	0.892387	0.111863	-0.12494
	20	-0.09952	-0.36548	1.57392	-0.29143	-0.25987	0.143028	0.129681	0.061036	1.81484	0.780102				20	-0.03911	-0.17959	-0.04441	-0.14879	0.116075	-0.0325	-0.14339	-0.07398	1.88541	0.17098				20	-0.13014	-0.23745	0.076189	-0.05206	0.176111	0.201957	0.046774	0.654498	0.129108	0.263307				20	-0.01445	0.303255	0.120241	1.47413	-0.02681	-0.02798
	21	0.002376	-0.25047	1.39935	-0.07355	-0.31224	-0.0154	0.066617	-0.04915	1.66087	0.749225				21	-0.06109	-0.35015	0.016604	-0.05964	0.111065	-0.05987	-0.22526	-0.02285	1.56533	0.037543				21	-0.34859	-0.18247	-0.16139	-0.09307	0.100475	0.076846	0.107414	0.53187	0.021438	0.17777				21	0.064965	0.495971	0.181221	1.81663	0.004417	-0.20849
	22	0.031342	-0.17319	1.26829	-0.07865	-0.25573	0.033555	0.061969	0.054262	1.4307	0.626836				22	-0.19298	-0.205	-0.10078	-0.05135	0.155238	0.037594	-0.22346	0.025144	1.60379	0.043757				22	-0.16864	0.114871	-0.2605	0.055871	0.201388	0.062925	0.02716	0.327892	-0.12199	0.302677				22	0.055341	0.43585	0.133293	1.64704	-0.00623	-0.28761
	23	-0.17411	-0.13555	1.05451	-0.07005	-0.23688	-0.04526	0.108961	0.108957	1.24919	0.520284				23	-0.14803	-0.1233	-0.10103	-0.05505	0.102276	-0.0331	-0.13752	0.072206	1.15419	0.076692				23	-0.04361	-0.10159	-0.25211	0.002988	0.172733	0.172683	0.106187	0.070376	-0.05853	0.106443				23	-0.0407	0.385025	-0.01868	1.32212	0.006843	-0.00235
	24	-0.14745	-0.28754	0.935817	-0.01015	-0.27224	-0.09893	0.056448	0.053257	1.03013	0.32956				24	-0.02452	-0.31937	0.054555	-0.14124	0.003896	0.228327	-0.19136	-0.1423	1.0344	0.017592				24	-0.24151	-0.02546	-0.18991	-0.14732	0.054145	0.21181	0.141468	0.052377	-0.15521	-0.0051				24	0.091652	0.184923	-0.09896	0.971167	0.125705	-0.10775
	25	-0.09008	-0.33602	0.784883	0.156652	-0.18953	-0.07386	0.070321	0.027409	0.99959	0.368796				25	-0.17848	0.051148	-0.13342	-0.19817	-0.05087	-0.05038	0.039737	-0.06198	0.845139	-0.05788				25	-0.02459	-0.02052	-0.11224	-0.29745	0.067817	0.042696	-0.10514	-0.02862	-0.08577	-0.00903				25	0.105425	0.189546	0.049653	0.718848	0.03953	-0.28753
	26	-0.06236	-0.10329	0.593148	0.14222	-0.2468	-0.08181	0.036683	0.003363	0.778337	0.272953				26	-0.16432	-0.23144	-0.09286	0.025683	-0.01314	-0.05203	0.021413	-0.10535	0.58116	-0.02297				26	-0.131	-0.12348	-0.07872	-0.22166	0.042398	-0.0484	0.049223	-0.06251	-0.02789	0.034631				26	0.013688	0.250994	0.130393	0.415249	0.078835	-0.07039
	27	-2.7e-06	-0.04096	0.379595	-0.27459	-0.06077	-0.21471	-0.04517	0.053985	0.702865	0.122563				27	-0.06494	-0.04906	-0.09003	0.171163	0.061125	0.04598	-0.00335	-0.0816	0.626344	-0.01139				27	-0.08598	-0.18075	-0.07948	-0.20392	-0.0016	0.13758	0.11618	0.058752	-0.08384	0.145043				27	0.003468	0.26013	0.083335	0.335875	0.069904	-0.25132
	28	-0.17538	-0.30357	0.199853	-0.09425	-0.02796	-0.10502	-0.10142	0.020742	0.539	0.1187				28	-0.00501	0.049049	-0.21274	-0.04703	0.033716	0.118826	0.027699	-0.20764	0.541208	-0.03192				28	-0.12395	-0.06353	-0.01798	-0.06097	0.066983	0.090439	0.087475	0.011213	-0.24469	0.097159				28	0.188805	0.156106	-0.01815	-0.03247	0.086706	-0.22917
	29	-0.05391	-0.08491	0.195489	-0.09471	-0.04871	-0.05482	0.060266	0.014691	0.414336	0.120778				29	0.012433	0.07535	-0.029	0.045036	0.186969	-0.00047	-0.1239	-0.33621	0.514427	-0.06213				29	0.091352	-0.05255	0.00815	-0.05086	0.127912	-0.00742	0.132246	0.038036	-0.23898	0.010691				29	0.118434	0.184929	-0.12767	-0.17054	-0.06064	-0.20128
	30	-0.12851	-0.02812	0.212827	0.184233	-0.0646	-0.12089	0.06139	-0.0292	0.354224	0.096159				30	0.062748	0.165834	-0.07395	0.136407	0.082609	0.139705	-0.03984	-0.23135	0.405465	0.039291				30	0.140179	-0.11582	0.081513	-0.06325	0.072719	-0.00185	0.111103	-0.02755	0.022056	0.09802				30	0.086092	0.177837	-0.02299	0.057709	0.176706	-0.27445
	31	-0.12586	0.139244	0.004499	0.134943	-0.10934	-0.0783	-0.02457	-0.05603	0.209581	0.115194				31	-0.07977	0.069728	0.110411	0.108343	0.079578	0.045888	0.11206	-0.17185	0.181138	0.11873				31	0.013866	-0.00544	0.005731	0.016551	-0.02394	0.124704	-0.04317	-0.00169	0.134197	-0.03535				31	0.016537	0.173964	0.118872	0.029701	0.011224	-0.22339
	32	-0.09765	-0.11005	0.067457	0.107424	-0.02652	-0.04613	-0.05222	0.046721	0.130591	-0.11758				32	-0.14451	-0.05328	-0.00845	0.019536	0.005173	0.072534	-0.0879	-0.16111	0.157737	-0.09483				32	0.075873	0.027706	0.010952	0.040261	0.043956	0.002075	0.009847	-0.21658	-0.19354	-0.03849				32	0.137149	0.004361	-0.05022	0.135806	0.038278	0.121178
	33	0.049337	0.070981	-0.10403	-0.04188	-0.01285	-0.02668	0.022325	-0.01152	0.017907	-0.13027				33	-0.06789	0.067926	0.105915	0.009524	-0.18574	0.14316	0.045171	0.088087	0.212384	-0.00956				33	-0.12953	0.060609	0.0814	0.061061	-0.10869	-0.091	0.108568	0.067846	-0.11841	-0.01058				33	0.181218	-0.00554	-0.01361	0.035426	0.081807	-0.11568
	34	0.077065	-0.05845	-0.07056	0.05916	0.046415	0.019376	-0.03648	-0.01953	-0.04215	-0.12379				34	-0.0548	-0.07823	-0.11085	-5.2e-05	0.025381	0.087882	-0.0591	-0.11488	0.197259	0.018674				34	-0.04353	-0.04273	-0.10934	-0.00441	0.076115	-0.03838	0.007885	0.13798	-0.1498	-0.02724				34	0.056536	-0.16201	-0.15642	0.009207	-0.08135	-0.20006
	35	0.095373	0.182493	-0.12531	0.02331	0.017784	-0.00535	0.034282	0.048844	-0.21212	-0.05489				35	0.060962	0.048933	-0.01269	0.046407	0.145979	0.033643	0.100332	-0.14396	0.047853	0.047373				35	0.001212	-0.19542	-0.11086	-0.02706	0.033785	-0.03667	-0.06019	-0.1373	-0.01435	0.027453				35	-0.03645	-0.1218	-0.01352	0.048655	-0.05609	-0.04357
[truncated: 4 more columns]

## Sheet: Aud
R
	24-Pulse														16-Pulse														8-Pulse														96-Pulse
		Anm1	Anm2	Anm3	Anm4	Anm5	Anm6	Anm7	Anm8	Anm9	Anm10					Anm1	Anm2	Anm3	Anm4	Anm5	Anm6	Anm7	Anm8	Anm9	Anm10					Anm1	Anm2	Anm3	Anm4	Anm5	Anm6	Anm7	Anm8	Anm9	Anm10					Anm1	Anm2	Anm3	Anm4	Anm5	Anm6
	1	-0.0451	0.058109	0.196039	0.012287	0.050731	0.106151	0.005267	-0.04131	0.009547	0.076445				1	-0.07953	-0.07853	0.0593832	-0.05854	-0.18767	-0.04305	0.037078	-0.16705	0.121939	0.153602				1	0.057419	0.115038	0.075532	0.00887	-0.12136	0.159091	-0.07847	0.045349	-0.149209	0.00467				1	0.013811	0.067637	0.088305	-0.04846	0.094444	-0.0899
	2	0.029004	0.056106	0.079448	0.089551	0.021703	0.026424	0.035001	0.022426	-0.0703	0.090559				2	0.035943	-0.07317	0.140873	-0.06791	-0.09204	-0.07318	-0.03101	0.07908	0.044678	0.089999				2	0.007896	0.072321	0.019108	0.100756	0.097916	0.145148	0.127723	-0.0824	0.013132	0.106552				2	0.016338	0.106386	0.037543	0.06211	0.118061	0.177732
	3	0.004493	-0.10927	-0.04818	0.100989	-0.04717	0.023169	-0.0177	0.014064	-0.04438	-0.02935				3	0.020638	0.141952	0.115569	0.054249	-0.05191	0.115879	-0.16149	-0.00224	-0.14326	-0.05715				3	-0.13581	0.099762	0.121609	-0.04727	-0.05508	-0.21103	0.095451	0.178743	0.171111	-0.08486				3	0.041062	-0.14145	-0.02081	0.029974	0.126987	-0.01866
	4	-0.092	0.068255	-0.08277	-0.00192	0.034472	-0.09561	0.018419	-0.03819	0.046972	-0.01044				4	-0.01389	-0.07268	0.0187148	0.040214	0.158912	0.054239	0.174043	0.08199	-0.03608	-0.12315				4	0.079711	0.061459	-0.13041	-0.11947	-0.06178	-0.06742	0.053906	-0.00975	-0.0549002	0.011431				4	-0.06579	-0.01383	-0.1691	-0.00071	-0.11943	-0.02053
	5	0.103598	-0.0732	-0.14453	-0.2009	-0.05974	-0.06013	-0.04099	0.043006	0.058159	-0.12721				5	0.03684	0.082427	-0.33454	0.031988	0.172702	-0.05389	-0.01862	0.008221	0.012726	-0.0633				5	-0.00922	-0.34858	-0.08584	0.05712	0.140305	-0.02579	-0.19861	-0.13194	0.0198662	-0.03779				5	-0.00542	-0.01874	0.064064	-0.04292	-0.22006	-0.04864
	6	-0.01205	-0.15579	0.010916	-0.03859	0.123495	-0.03547	0.038075	-0.00061	0.024534	-0.13022				6	-0.01254	0.178947	-0.147103	0.005732	0.333651	-0.03087	0.042936	0.180045	-0.16115	-0.08479				6	-0.06216	-0.12382	-0.19619	-0.02279	0.107546	0.06207	0.025402	-0.15657	0.00577315	0.034203				6	-0.21074	-0.13115	-0.26089	-0.1203	-0.26164	-0.08431
	7	0.107931	-0.08519	-0.13869	-0.14423	0.126776	-0.25633	0.056007	-0.03056	-0.04981	-0.25137				7	0.127603	0.195893	-0.00712354	-0.07055	0.161664	-0.19593	-0.04176	-0.02795	-0.21434	-0.23159				7	0.086493	-0.01168	-0.04065	0.161273	0.190004	-0.08158	0.20697	-0.13186	0.0188518	-0.27375				7	-0.21724	-0.36371	-0.19798	-0.04162	-0.46324	0.021964
	8	0.454976	0.278404	0.193094	1.08336	0.321718	0.454675	-0.12892	-0.05327	-0.02226	0.165938				8	0.137664	0.74085	-0.00154556	0.144974	0.274786	1.07627	-0.0241	0.237017	0.037283	-0.19968				8	-0.08255	0.08664	-0.04764	0.147454	0.256869	1.35454	-0.01843	0.116678	-0.250707	-0.20924				8	-0.21628	-1.07535	0.111184	-0.03747	-0.21188	-0.23867
	9	1.06812	1.48186	1.36041	3.03072	1.58539	1.97021	0.121649	-0.05275	1.1173	1.91231				9	0.275312	2.12304	0.779257	1.05866	1.25176	2.95977	0.761655	1.52297	0.749316	0.233675				9	-0.00912	1.87687	0.122185	1.02317	1.37601	3.31933	1.14596	1.7527	-0.0408689	0.877808				9	-0.01247	-0.84809	0.964836	0.300352	0.845373	0.130314
	10	1.11164	2.01803	2.11609	4.67204	2.23519	2.75398	0.265799	0.11584	1.84133	2.79044				10	0.596538	3.52758	1.20793	0.934346	2.13158	3.45735	1.0292	2.64035	1.2377	0.46405				10	0.088304	2.81682	0.224906	0.986911	2.10664	3.77549	1.46508	2.99048	0.0930063	0.980485				10	0.079922	-0.2391	1.30709	1.28621	1.90157	-0.00076
	11	0.971388	1.98932	2.55547	4.86624	2.1255	2.91251	0.194546	0.248252	1.90044	3.16372				11	0.507378	3.7863	1.72109	0.777999	2.38456	3.10206	1.18659	2.92714	1.08025	0.06665				11	0.099109	2.42976	0.259645	0.598054	2.20066	3.40269	1.16963	3.2688	-0.0508503	0.638158				11	0.163776	-0.05261	0.644199	1.20051	2.08867	-0.14667
	12	0.624699	2.01568	2.42252	4.22659	1.81451	2.30769	0.153855	0.510284	1.92355	2.93629				12	0.251692	2.9154	1.63804	0.458202	1.80517	2.55374	1.01299	2.59506	0.796057	-0.05802				12	0.073795	1.80377	0.314715	0.555229	1.81458	2.59179	1.17595	2.87225	-0.0163608	0.650873				12	0.294686	-0.00763	0.138366	0.808103	1.98223	-0.04284
	13	0.704823	1.48615	2.30584	3.44747	1.47918	1.78569	0.17299	0.455187	1.66553	2.53022				13	0.268912	2.29505	1.66721	0.302377	1.1704	2.1347	0.845695	2.0848	0.469089	0.207296				13	0.240544	1.34859	0.133975	0.191287	1.43577	2.12866	1.05504	2.53864	0.0699674	0.444146				13	0.163079	0.000796	0.19215	0.816778	1.72402	-0.03573
	14	0.35705	1.28652	1.98347	2.76635	1.14147	1.49603	0.214013	0.361858	1.45521	2.17718				14	0.368016	1.76666	1.75842	0.067648	1.06165	1.80707	0.665598	1.7331	0.216537	0.398265				14	0.164535	1.09438	0.222362	0.173071	1.31536	1.94412	0.729087	2.24907	0.0358721	0.396933				14	0.158038	0.057384	0.101226	0.512843	1.99711	-0.14441
	15	0.143129	1.22147	1.82905	2.33252	1.02181	1.26175	0.066472	0.318871	1.2849	1.76011				15	0.173136	1.7427	1.44528	0.149479	1.16205	1.46835	0.58307	1.44966	0.101164	0.174719				15	0.184222	1.07706	0.034395	0.109876	1.15239	1.54987	0.576905	1.57019	-0.0683817	0.431726				15	0.289435	0.111863	-0.20776	0.6189	1.94814	-0.30906
	16	0.205297	0.990821	1.5535	1.9374	0.720483	1.20816	-0.0097	0.238042	1.06925	1.42529				16	0.190324	1.2404	1.36127	0.17736	0.837364	1.51289	0.437928	1.24516	0.319944	0.060076				16	0.144235	0.88359	-0.01083	0.033135	1.13609	1.31502	0.331149	1.30162	0.0508223	0.242443				16	0.246149	-0.14498	-0.30561	0.545233	2.14609	-0.41508
	17	0.291062	0.857703	1.27515	1.70959	0.650763	0.893534	0.057355	0.172444	0.892553	1.29802				17	0.240944	1.02825	1.10044	0.010208	0.668151	1.00132	0.395469	0.978492	0.238044	0.013906				17	0.049667	0.57264	0.000821	0.16609	0.710164	1.11436	0.403239	1.2049	0.141676	0.144174				17	0.267786	0.009854	-0.28535	0.911917	2.00753	-0.27925
	18	0.279851	0.467241	1.13673	1.56171	0.51061	0.725503	0.160592	0.157478	0.759044	1.17101				18	-0.0265	0.995772	1.04719	0.172593	0.556931	1.10168	0.270947	0.665036	-0.21159	-0.21147				18	-0.04606	0.356646	0.155134	0.054625	0.578888	0.826602	0.126061	1.05235	-0.116709	0.283301				18	0.095029	-0.2066	0.043001	0.820238	2.04021	-0.16137
	19	0.234324	0.722386	1.20749	1.34129	0.501809	0.537957	0.050499	0.251222	0.612082	1.0573				19	-0.04904	0.724446	1.0422	0.12957	0.456826	0.926316	0.037104	0.362493	-0.15996	-0.06729				19	-0.03905	0.281922	-0.10316	-0.1629	0.443564	0.454076	0.53605	0.741357	0.00057356	0.434294				19	0.059995	-0.31231	0.100924	0.471828	2.25145	-0.17417
	20	0.052768	0.569467	1.0441	1.17511	0.349456	0.426175	0.033724	0.086663	0.577806	0.951495				20	0.11112	0.626716	1.01496	0.068944	0.439492	0.530019	0.161215	0.297094	0.001164	0.105584				20	0.105542	0.237688	0.041873	-0.15318	0.437509	0.837176	0.124962	0.811472	-0.0687441	0.22874				20	0.21338	-0.0291	-0.16834	0.50097	2.24593	-0.21038
	21	0.193709	0.590485	1.00081	1.0286	0.2334	0.396074	0.027863	0.072526	0.444841	0.895455				21	-0.03254	0.116683	0.918782	0.119898	0.334152	0.572243	-0.03582	0.434041	-0.38284	0.148464				21	-0.37916	0.206132	0.016195	-0.03923	0.329522	0.435877	0.149178	0.653067	-0.0236854	0.268388				21	0.298907	-0.15286	0.074924	0.486355	2.04221	-0.30607
	22	0.300036	0.480481	0.800499	0.982637	0.323746	0.487674	0.099838	0.17237	0.407563	0.80476				22	-0.07702	0.445833	1.13675	0.140963	0.418949	0.309116	-0.04157	0.437143	-0.21126	0.058622				22	-0.14772	0.26348	-0.17078	0.086126	0.529474	0.465223	0.05926	0.324367	-0.0663979	0.368167				22	0.29223	-0.26712	-0.13259	0.08036	1.49778	-0.27286
	23	-0.2988	0.265364	0.757123	0.753049	0.249141	0.347431	0.035977	0.135173	0.356516	0.731695				23	-0.03826	0.236983	0.882643	-0.01624	0.035808	0.412797	0.086234	0.191288	-0.17729	0.124071				23	-0.13184	0.100734	-0.15168	0.029635	0.457612	0.455459	0.148107	0.003885	-0.0696092	0.053561				23	0.081249	-0.23317	-0.12226	-0.07821	1.33828	-0.14096
	24	0.028636	0.150493	0.727352	0.842581	0.219216	0.296379	0.011471	0.064249	0.300761	0.435405				24	-0.01	-0.02738	0.768292	-0.05773	-0.08686	0.384306	-0.13516	0.066583	-0.0872	0.250164				24	-0.06211	0.052096	-0.11846	-0.03999	0.332991	0.397413	-0.00436	0.18554	-0.0266352	0.008132				24	0.170674	-0.21076	-0.19971	-0.2235	1.08166	-0.10307
	25	0.037626	0.142913	0.426375	0.832478	0.139109	0.361632	0.076469	0.102257	0.225436	0.575626				25	-0.16471	0.253824	0.723338	0.018668	0.075883	0.032795	0.092766	0.109357	0.294692	0.107929				25	-0.11908	0.046834	-0.14397	-0.30334	0.249848	0.293191	-0.14612	0.102445	0.0825281	-0.03149				25	0.243595	-0.16466	0.03137	-0.27159	0.933131	-0.21418
	26	0.106067	0.208321	0.268446	0.557541	0.042328	0.15778	0.035925	0.076591	0.20758	0.421571				26	-0.07238	-0.03373	0.54781	0.114161	0.108203	0.131424	-0.02132	-0.01572	0.110314	0.004865				26	-0.20745	0.015666	-0.04396	-0.2343	0.301521	0.164738	0.122613	-0.05709	0.0204562	0.234095				26	0.152064	-0.25373	-0.09042	-0.38485	0.831068	-0.1376
	27	-0.06787	-0.11202	0.168572	0.25864	0.205789	0.00318	0.024971	0.067109	0.229957	0.399422				27	-0.01299	0.144451	0.702036	0.17457	0.047868	0.157094	0.113246	0.11321	0.222822	0.110512				27	0.053732	0.013844	-0.01501	-0.22564	0.264777	0.379662	0.205606	-0.06175	-0.00400671	0.184549				27	0.338555	0.192862	-0.00486	-0.05233	0.656608	-0.39234
	28	-0.18212	-0.06911	0.045625	0.356446	0.231408	0.191637	-0.02024	0.107111	0.094264	0.268157				28	-0.07098	-0.00071	0.659133	0.003366	0.154055	0.091142	0.199182	-0.22218	0.113438	-0.0207				28	-0.01965	0.026914	0.036797	-0.04209	0.001071	0.305541	-0.04576	-0.11967	0.0435431	0.074506				28	0.258546	0.071081	-0.11314	-0.22921	0.47618	-0.23463
	29	-0.23948	0.055533	0.064099	0.136756	0.057477	0.230419	0.106818	0.078402	0.131094	0.274252				29	-0.01751	0.073604	0.508123	0.085004	0.170561	-0.05541	-0.04583	-0.2788	0.280077	0.028893				29	0.310662	-0.23407	0.121409	0.008209	0.310144	0.083334	0.096602	-0.0415	-0.0317698	0.009886				29	0.20953	0.062469	-0.14716	-0.17423	0.332061	-0.25651
	30	-0.15899	-0.11605	0.250158	0.288033	-0.07562	0.112585	0.023271	0.069255	0.020181	0.23225				30	0.092884	0.013569	0.442137	0.000933	0.038977	-0.07488	0.083153	-0.22452	0.031285	0.215136				30	0.299446	-0.1686	0.152044	-0.01568	0.196654	0.245238	-0.02146	-0.01527	-0.150465	0.194024				30	0.222579	-0.01101	-0.0619	-0.19883	0.44925	-0.34618
	31	-0.0525	0.006996	0.211972	0.049735	0.004185	0.114411	0.013994	-0.00595	-8.8e-05	0.075658				31	-0.13576	-0.13211	0.343589	-0.00442	-0.08153	0.006186	0.084354	-0.29561	0.065078	0.101989				31	0.009809	-0.0334	0.085101	-0.06488	-0.17327	0.217973	-0.0829	-0.06249	-0.297793	-0.05461				31	0.093781	-0.00914	0.038498	-0.11212	0.228394	-0.25089
	32	-0.02005	0.014156	0.072327	0.130673	-0.01091	0.006735	0.030553	0.041601	-0.04699	0.035187				32	-0.03672	-0.06277	0.37203	-0.04656	-0.09364	-0.03882	-0.00238	-0.07871	-0.05628	0.090218				32	0.015675	-0.02958	-0.00042	0.114303	0.097739	0.080444	0.12543	-0.16883	-0.0518722	0.199338				32	0.138017	0.094229	-0.01907	0.022073	0.235642	0.063847
	33	-0.06061	-0.16189	-0.0714	0.11492	-0.02894	0.006575	0.015806	0.008409	-0.0487	-0.0585				33	0.016412	0.141068	0.317076	0.080715	0.005563	0.207066	-0.16155	-0.12158	-0.14157	-0.02292				33	-0.12843	0.100886	0.099037	-0.03358	0.00561	-0.23018	0.095937	0.168219	0.0759813	-0.07808				33	0.141612	-0.12407	-0.08489	0.020583	0.215523	-0.15462
	34	-0.02124	-0.03593	-0.13025	0.04914	0.013718	-0.09436	0.032432	-0.0101	0.039116	-0.09019				34	-0.07667	-0.12766	0.238608	0.003756	0.235274	0.126999	0.14983	-0.06636	-0.04515	-0.03262				34	0.082962	0.046518	-0.17854	-0.11541	0.013132	-0.06214	0.035161	-0.03054	-0.132328	0.042137				34	0.04116	-0.0222	-0.17878	-0.03773	-0.01693	-0.13712
	35	0.110647	0.018376	-0.10572	-0.11487	-0.04764	-0.11932	-0.04095	0.070928	0.067446	-0.16386				35	0.002089	0.077163	-0.0780987	0.04493	0.179904	-0.05795	-0.02532	-0.08267	0.004738	0.034702				35	0.028214	-0.32021	-0.12513	0.027056	0.13492	-0.02459	-0.24108	-0.20234	-0.0754426	0.003788				35	0.103999	-0.03693	0.026681	-0.03896	-0.12532	-0.1412
L
	24-Pulse														16-Pulse														8-Pulse														96-Pulse
		Anm1	Anm2	Anm3	Anm4	Anm5	Anm6	Anm7	Anm8	Anm9	Anm10					Anm1	Anm2	Anm3	Anm4	Anm5	Anm6	Anm7	Anm8	Anm9	Anm10					Anm1	Anm2	Anm3	Anm4	Anm5	Anm6	Anm7	Anm8	Anm9	Anm10					Anm1	Anm2	Anm3	Anm4	Anm5	Anm6
	1	-0.03822	-0.01039	0.025495	0.207208	0.000572	0.06628	0.100481	-0.15505	-0.05858	0.048029				1	-0.09735	-0.12835	-0.06226	-0.08778	0.071337	0.046147	0.043925	-0.20859	0.235314	0.154254				1	-0.06916	0.027626	0.041095	0.029715	0.10728	0.001116	0.051647	0.046045	-0.138547	-0.00547				1	0.111144	0.081765	0.144258	-0.17456	0.102109	-0.02821
	2	-0.1793	0.128399	0.205884	0.079703	0.01242	0.03973	0.018416	0.066055	-0.03861	0.002578				2	0.151022	-0.05367	0.015319	0.029511	-0.16768	-0.14656	-0.13629	0.179824	-0.09264	0.072356				2	0.082419	0.154055	0.099954	0.040413	-0.11626	0.068118	0.090634	-0.16288	0.105347	0.03253				2	0.125408	0.079412	-0.21597	0.173956	0.184355	0.155045
	3	-0.05412	-0.14107	-0.01533	-0.03353	-0.03063	-0.01424	-0.0998	-0.04211	-0.06708	-0.01139				3	0.072982	0.098569	0.114207	0.056378	-0.10507	0.089121	-0.00433	0.087528	-0.31342	-0.03184				3	-0.06862	0.166561	0.079869	0.157207	0.007375	0.076791	-0.01039	0.065557	0.135804	-0.1325				3	0.053789	-0.05398	0.057232	0.060864	0.091152	-0.14779
	4	0.034464	0.008201	0.031054	-0.04773	0.030618	-0.08605	0.040484	-0.00247	0.019306	-0.02833				4	-0.12448	-0.11056	-0.08889	0.094826	0.096051	-0.09755	0.1046	-0.02687	0.006204	-0.15131				4	-0.11321	-0.11081	-0.06705	-0.25961	0.098713	-0.03691	0.0215	0.032961	0.00943555	-0.00907				4	-0.07267	-0.04708	0.004291	0.046992	-0.30909	-0.10282
	5	0.237178	0.014867	-0.2471	-0.20566	-0.01298	-0.00572	-0.05958	0.13357	0.144966	-0.01089				5	-0.00217	0.194001	0.021624	-0.09294	0.105364	0.108843	-0.0079	-0.0319	0.164548	-0.04346				5	0.16858	-0.23743	-0.15387	0.032276	-0.09711	-0.10911	-0.15339	0.018316	-0.11204	0.114516				5	-0.21767	-0.06011	0.010193	-0.10725	-0.06852	0.123769
	6	0.244281	-0.1568	-0.16939	0.098193	0.017104	0.06177	0.03583	0.011658	0.06183	0.0096				6	0.127299	0.109142	0.04541	0.020683	0.235836	0.006768	-0.14305	0.122245	-0.19698	-0.12114				6	-0.28131	-0.18313	-0.15969	0.173114	-0.01588	-0.00551	-0.14294	-0.13339	0.0976747	-0.1353				6	-0.15389	-0.2957	-0.267	0.155356	-0.11798	0.028862
	7	-0.05384	-0.04769	-0.14209	-0.04859	0.223502	-0.12537	-0.00731	0.005979	0.069488	-0.08972				7	-0.05715	0.057502	-0.03058	-0.16816	0.374975	-0.21463	-0.0037	0.084019	-0.10269	-0.16569				7	-0.17546	-0.00371	-0.14108	0.329798	-0.0166	0.172763	0.174998	-0.15915	0.164653	-0.20804				7	-0.16927	-0.54325	-0.03931	0.250765	-0.14285	0.027383
	8	0.081479	-0.27111	-0.24787	-0.20811	0.189152	-0.15542	-0.14053	-0.1002	-0.00816	-0.29865				8	-0.13171	0.115013	0.027186	-0.23522	0.11588	-0.3289	-0.01836	-0.03014	-0.39691	-0.35923				8	-0.04283	-0.39649	-0.03803	-0.36287	-0.14349	-0.15606	-0.09091	-0.17654	-0.175312	-0.41308				8	0.149432	-0.94224	-0.47553	0.068098	-0.15702	-0.2053
	9	0.247424	-1.0722	0.26697	-0.20328	0.358606	0.313722	-0.21254	-0.23109	-0.20763	-0.19763				9	-0.09743	-0.39867	-0.05136	0.21168	-0.08641	-0.26069	0.119532	0.432872	-1.07613	-0.26875				9	-0.11011	-0.40323	-0.14481	0.359282	-0.48878	0.190704	0.194102	0.619126	0.167392	-0.29623				9	0.029371	-0.78568	-0.58744	-0.22375	-0.1508	0.07262
	10	0.209838	-0.99169	0.563252	0.016179	0.329205	0.67113	-0.09459	-0.35798	0.05148	0.107214				10	-0.01904	-0.18726	0.025513	0.322884	0.258076	0.048812	-0.0908	1.00522	-1.11123	-0.37874				10	-0.15187	-0.02455	-0.17775	0.664997	-0.19792	0.390265	0.382522	1.30963	0.155262	-0.01271				10	0.082643	-0.45814	-0.57602	-0.07321	0.531589	-0.11404
	11	0.308477	-0.64345	0.797992	0.487722	0.28391	0.754138	0.000408	-0.12381	0.391447	0.143308				11	0.233444	0.063019	0.209405	0.275932	0.483346	0.270082	0.097377	1.04871	-0.35739	-0.33				11	-0.29587	0.011699	-0.07473	0.390181	-0.02331	0.375752	0.093185	1.41008	0.0626454	0.096455				11	-0.00994	-0.08322	-0.65355	-0.03871	0.726767	-0.1944
	12	0.583727	0.309234	0.742283	0.337917	0.302644	0.670201	0.100972	0.269612	0.658876	0.159124				12	-0.07532	0.196353	0.16792	0.169907	0.464348	0.355611	0.09018	0.996285	-0.19496	-0.19135				12	-0.10075	0.052958	0.136415	0.353973	0.133805	0.205964	0.153025	1.15891	-0.0591627	0.211387				12	0.14949	-0.30674	-0.57319	0.117309	0.675417	-0.08583
	13	0.316624	0.192605	0.730171	0.208091	0.164378	0.592629	0.306483	0.241495	0.661291	0.180298				13	-0.0803	0.241122	0.140335	0.338346	0.285684	0.231656	0.259561	0.81386	-0.16289	-0.00712				13	-0.40387	0.079956	-0.0858	0.149108	0.15427	0.246161	0.145826	1.01292	0.0865106	0.112477				13	0.129501	-0.22477	-0.5869	0.464653	0.60359	-0.08504
	14	0.015198	-0.05601	0.663258	0.215974	0.103237	0.655181	0.353734	0.18469	0.603359	0.269794				14	0.096223	0.194942	0.230542	0.189096	0.14585	0.320175	0.116202	0.641565	-0.15354	0.104873				14	-0.41637	0.086459	-0.08336	-0.23009	-0.07956	0.503084	0.167285	0.88645	0.0395661	0.152991				14	0.138285	-0.19357	-0.49682	0.17056	0.600916	-0.08058
	15	-0.01937	0.100931	0.708657	0.074893	0.167394	0.574875	0.139631	0.127698	0.479144	0.163018				15	0.01311	0.210398	-0.03084	0.186652	0.394424	0.1114	0.167427	0.402507	-0.07947	0.103964				15	0.012907	0.255742	-0.08796	-0.08142	0.353077	0.36753	0.267488	0.504068	-0.144284	0.25888				15	0.045209	-0.34759	-0.59178	-0.04855	0.670187	-0.2702
	16	0.445396	0.02074	0.486763	0.063261	-0.00891	0.576893	0.212667	0.188717	0.432745	0.208063				16	0.391993	0.128227	-0.03172	0.127454	0.235349	0.263918	0.093385	0.47381	0.195573	0.143004				16	-0.13647	0.106116	-0.09254	-0.17076	0.100327	0.38794	-0.00771	0.435545	0.0915558	0.07808				16	0.178819	-0.29363	-0.66477	-0.51402	0.78704	-0.32077
	17	0.646269	0.091808	0.373948	0.119839	0.103065	0.466384	0.225887	0.084284	0.463523	0.215397				17	0.138804	0.171357	-0.00124	-0.00577	0.286847	0.305164	0.169181	0.237408	-0.06478	-0.14409				17	-0.17139	0.043186	-0.11315	0.047353	0.156521	0.229878	0.104046	0.489296	0.284674	0.142541				17	0.138928	-0.10448	-0.51174	-0.432	0.703228	-0.26166
	18	0.13782	-0.09602	0.325934	0.079722	0.096551	0.431226	0.308782	0.068193	0.450749	0.107978				18	-0.14469	0.107574	-0.02119	0.392647	0.194418	0.255297	-0.05257	0.088193	-0.34951	-0.0043				18	-0.36744	-0.17422	0.013842	0.178885	0.445542	0.076603	0.028878	0.247167	-0.156345	0.194299				18	-0.11988	-0.20946	-0.35928	-0.2784	0.498844	0.074623
	19	0.42606	0.010263	0.394142	0.091964	0.085876	0.189015	0.239482	0.15723	0.381342	0.168373				19	-0.10881	0.028961	0.053338	0.093008	0.129834	0.200923	-0.19947	-0.06449	-0.38991	-0.0838				19	-0.03705	-0.17267	-0.15118	0.183401	0.245137	-0.01121	0.279451	-0.00533	0.119633	0.148569				19	-0.04915	-0.1995	-0.03641	-0.34247	0.39572	-0.03358
	20	-0.21926	-0.2122	0.372917	-0.0001	0.125645	-0.00715	0.146166	0.079056	0.39629	0.205469				20	-0.11487	-0.13523	-0.14467	0.228185	0.356088	0.145159	0.122513	-0.092	-0.08312	-0.0143				20	-0.04118	-0.20238	0.001452	-0.02592	0.176512	0.186837	-0.10997	0.314243	-0.0952491	0.063835				20	-0.00779	-0.16689	-0.21645	-0.63108	0.649126	0.05552
	21	0.016639	0.004197	0.442636	0.006171	0.052348	0.018619	0.076261	0.097481	0.25299	0.203741				21	-0.11008	-0.36004	0.045873	-0.06526	0.537517	0.135164	0.105673	-0.05381	-0.31585	-0.01212				21	-0.27547	0.040135	-0.20839	0.167926	0.127094	-0.05234	0.085826	0.212451	0.170713	-0.02214				21	0.233707	-0.33859	-0.161	-0.46679	0.709163	-0.18456
	22	0.163982	-0.04856	0.278392	-0.05031	0.171727	0.119998	0.132735	0.081432	0.267808	0.087723				22	-0.06918	-0.23293	-0.00613	0.099249	0.350645	0.280202	-0.06133	0.008277	-0.2727	0.021534				22	-0.07275	0.19689	-0.15674	0.270064	0.412397	0.125605	-0.00688	-0.01407	0.127915	0.176613				22	0.122048	-0.23259	-0.01883	-0.34149	0.396961	-0.22636
	23	-0.36004	-0.05962	0.32013	0.063886	0.090599	-0.04613	0.111835	0.091325	0.189641	0.061399				23	-0.08063	-0.10395	0.105136	0.181739	0.181505	0.037531	0.124206	0.08935	-0.1666	-0.01982				23	0.133931	-0.01994	-0.24518	-0.00518	0.263844	0.196088	0.224139	-0.04403	-0.131471	0.153911				23	0.0007	-0.22716	-0.21673	-0.5601	0.427213	-0.04585
	24	-0.3254	-0.02594	0.3036	0.098297	-0.01868	0.022365	0.108063	0.103376	0.155063	0.013603				24	0.120863	-0.20956	0.224089	0.20381	-0.15157	0.205869	0.014357	-0.01459	0.108638	-0.08593				24	-0.28893	0.001168	-0.18514	-0.00786	0.080909	0.059327	-0.15672	0.014136	0.0031892	-0.20052				24	0.046761	-0.29219	-0.16274	-0.21084	0.384693	0.223687
	25	-0.19612	0.102703	0.014067	0.380962	0.098291	0.152801	0.096082	0.238415	0.131521	-0.0057				25	-0.34417	0.097735	0.023101	-0.10078	-0.01988	-0.30342	0.193084	0.08604	0.22766	-0.03609				25	-0.48237	0.117128	-0.11459	-0.35183	0.132601	0.201186	-0.05207	-0.21448	0.116225	-0.04669				25	0.297064	-0.4082	0.055935	-0.18884	0.230653	-0.17303
	26	0.097587	-0.11689	0.072181	0.076472	-0.04134	-0.00036	0.062968	0.040407	0.123124	-0.13368				26	-0.17377	-0.19123	0.063496	0.168734	0.080177	-0.06611	-0.04972	-0.09769	0.290056	0.123429				26	-0.3473	0.069027	-0.00482	-0.50246	0.261654	0.19258	0.161811	-0.34029	0.0981821	-0.00424				26	0.063629	-0.20662	-0.06535	-0.09064	0.212394	0.093668
	27	-0.02782	-0.29108	-0.01599	0.016589	0.179007	0.010933	0.030594	0.040658	-0.01557	-0.15746				27	-0.06856	0.179185	0.082121	0.222785	0.351819	0.095819	-0.15663	-0.1162	0.135407	0.121824				27	-0.00459	-0.17877	-0.1414	-0.11735	0.113122	0.118089	0.288911	-0.07062	0.0887629	0.160343				27	-0.00692	-0.19403	-0.25274	0.214405	0.101108	-0.2774
	28	-0.31352	0.033048	-0.11692	-0.18122	0.10927	0.197049	0.056106	0.126547	0.000213	-0.14416				28	0.127509	-0.05908	-0.07505	0.283574	0.257193	0.192016	0.019965	-0.15676	0.140829	-0.13699				28	-0.30933	-0.06466	0.018209	0.026342	0.105319	-0.15699	-0.00822	-0.16427	-0.101491	-0.02781				28	0.164857	0.026959	-0.09827	0.052708	0.090049	-0.17689
	29	-0.07606	0.04218	-0.02486	-0.0742	0.067778	0.03832	0.160453	0.115864	0.008278	-0.07517				29	0.05614	0.045677	0.172263	0.413893	0.097924	-0.0627	-0.23476	-0.27669	0.24686	-0.10475				29	0.340882	-0.38356	0.026762	0.004047	-0.09698	-0.09157	0.191018	0.001036	0.148507	-0.0952				29	0.097394	-0.05982	-0.18732	-0.00372	0.084212	-0.07488
	30	-0.14407	-0.11801	-0.00101	0.199626	0.06571	0.008835	0.154845	-0.00589	-0.0793	0.018418				30	0.015863	-0.08717	0.144863	-0.09631	0.493373	-0.03774	0.16007	-0.19281	0.074663	0.014996				30	-0.04808	-0.0719	0.152784	-0.08293	-0.00545	0.119786	0.024276	-0.07596	-0.213451	0.022137				30	0.096817	-0.01288	-0.15146	-0.05183	0.001239	-0.15642
	31	-0.06855	0.009601	0.032922	0.197598	-0.03107	0.092733	0.105362	-0.08761	-0.08664	0.004661				31	-0.1937	-0.16016	-0.02887	-0.0533	0.05417	0.109686	0.079862	-0.34207	0.211851	0.063423				31	-0.15259	-0.04049	0.030219	-0.01269	0.14026	0.007748	-0.03029	0.000651	-0.236039	-0.04141				31	0.190793	0.007745	0.117816	-0.17951	0.17203	-0.13439
	32	-0.2538	0.125174	0.234321	0.108277	0.019891	0.062053	0.045334	0.152187	-0.04643	-0.06976				32	0.097893	-0.04423	0.017795	-0.00633	-0.19428	-0.11521	-0.10443	0.059369	-0.22996	0.088334				32	0.169378	0.134356	0.012409	0.018182	-0.0984	0.024084	0.086852	-0.1812	0.00256289	0.047059				32	0.182423	0.010035	-0.1987	0.191721	0.189474	0.056478
	33	-0.05571	-0.1402	-0.02649	-0.0603	0.004088	-0.02491	-0.03223	0.007827	-0.0946	-0.07034				33	0.066599	0.102147	0.097146	0.18549	-0.05873	0.166496	0.018194	0.033302	-0.39426	0.007882				33	-0.0814	0.171376	0.047436	0.162004	0.048989	0.007803	-0.01883	0.101034	0.0737609	-0.13416				33	0.137124	-0.07213	0.041008	0.100863	0.111239	-0.24032
	34	0.105932	-0.00313	-0.04347	-0.02065	0.037448	-0.09887	0.027618	0.027836	0.009711	-0.11526				34	-0.21692	-0.11854	-0.08646	0.024856	0.192052	0.002633	0.047534	-0.14523	-0.0609	-0.10737				34	-0.01859	-0.11769	-0.14089	-0.27713	0.191932	-0.06277	0.028193	0.058435	-0.117124	-0.02549				34	0.055596	-0.10131	-0.01417	0.073366	-0.26975	-0.2149
	35	0.136819	0.10547	-0.29058	-0.21025	-0.02044	0.023362	-0.02614	0.202032	0.119856	-0.07053				35	-0.09922	0.242473	0.056181	-0.11561	0.122522	0.058852	-0.05854	-0.11845	0.142115	0.001204				35	0.117554	-0.16739	-0.22425	-0.00301	-0.0421	-0.08743	-0.12641	-0.01789	-0.250977	0.139671				35	-0.13431	-0.11495	-0.02756	-0.0145	-0.11291	0.04726
[truncated: 4 more columns]

## Sheet: V1
R
	24-Pulse														16-Pulse														8-Pulse														96-Pulse
		Anm1	Anm2	Anm3	Anm4	Anm5	Anm6	Anm7	Anm8	Anm9	Anm10					Anm1	Anm2	Anm3	Anm4	Anm5	Anm6	Anm7	Anm8	Anm9	Anm10					Anm1	Anm2	Anm3	Anm4	Anm5	Anm6	Anm7	Anm8	Anm9	Anm10					Anm1	Anm2	Anm3	Anm4	Anm5	Anm6
	1	-0.08166	0.189849	0.08016	0.144279	-0.00066	0.203069	0.021077	-0.00837	-0.01912	0.056708				1	0.005507	-0.20465	0.13062	0.192341	0.022979	-0.19311	-0.01008	-0.15692	0.091037	0.049673				1	-0.00848	0.19807	-0.03631	-0.19924	-0.03924	-0.07943	-0.20131	-0.08103	-0.03655	-0.11363				1	0.054765	-0.02911	0.11339	0.065187	0.123156	-0.15874
	2	-0.0507	-0.15195	0.091012	0.083312	-0.06451	-0.02923	0.029003	0.12739	-0.09523	-0.0538				2	-0.04081	-0.06152	0.05935	-0.2935	0.105487	-0.0059	-0.07882	-0.05047	0.120341	-0.04799				2	0.076552	0.156849	-0.02071	-0.11015	0.118559	0.178405	0.194543	-0.04238	-0.172	-0.06614				2	0.097838	-0.17887	-0.08711	0.068509	-0.12481	0.187373
	3	-0.06398	-0.10179	-0.12466	-0.2249	-0.01946	-0.04719	-0.05749	-0.10784	-0.00056	-0.1273				3	-0.05262	0.173322	0.104676	-0.04481	-0.17129	0.23671	-0.10159	0.150048	-0.16145	0.022941				3	-0.08193	-0.02425	0.107355	0.175018	-0.14614	0.106387	0.029349	0.291143	0.172062	0.108908				3	-0.0829	0.012847	-0.10492	-0.11961	0.151485	-0.14693
	4	0.048565	-0.11724	-0.00651	-0.07154	0.064534	-0.06632	0.01691	-0.00644	0.012892	-0.00176				4	-0.08327	0.006338	-0.27165	-0.00405	-0.03916	-0.03075	0.015318	0.197588	0.015855	-0.02458				4	0.050908	-0.17358	0.051144	0.078431	-0.01567	0.010834	-0.00319	0.017461	-0.04501	0.124867				4	0.023096	0.026705	-0.00296	-0.03132	-0.02581	0.088686
	5	0.147781	0.181127	-0.04	0.06885	0.020102	-0.06033	-0.0095	-0.00475	0.102015	0.126151				5	0.171193	0.086507	-0.02299	0.15001	0.081987	-0.00694	0.17517	-0.14024	-0.06578	-4.3e-05				5	-0.03704	-0.15709	-0.10148	0.055942	0.082492	-0.2162	-0.01939	-0.1852	0.081503	-0.05401				5	-0.0928	0.168424	0.081599	0.017237	-0.12402	0.029617
	6	-0.03756	-0.19084	-0.0235	0.212557	0.122056	0.085581	-0.0762	0.079971	-0.00317	-0.04964				6	-0.01978	-0.1622	-0.21084	0.024533	0.598519	0.232024	-0.05336	-0.00116	0.183013	-0.27673				6	-0.06255	-0.22052	-0.00827	-0.04634	-0.17128	-0.03654	-0.22376	-0.05917	0.327991	0.042448				6	-0.14425	-0.12299	-0.11271	-0.12748	0.011106	-0.16697
	7	0.035496	-0.02804	-0.013	0.038454	0.253324	-0.40571	-0.07698	0.061138	-0.09314	-0.01806				7	-0.03823	-0.03714	-0.0996	0.148264	0.524975	-0.24411	-0.03509	0.130095	-0.10599	-0.3246				7	0.019851	-0.15237	-0.09994	0.225695	0.080258	-0.35586	0.091385	-0.21772	0.134748	-0.03658				7	-0.15781	-0.38256	-0.13615	-0.07428	0.231546	0.126491
	8	0.029703	0.024549	0.058425	0.322943	-0.0168	-0.23539	-0.26269	0.026844	-0.18112	0.081272				8	-0.14825	-0.17145	-0.32035	-0.35684	0.235334	-0.20303	-0.06127	0.073019	-0.18034	-0.45106				8	-0.18722	-0.27759	-0.07838	-0.26008	-0.28057	-0.20651	-0.05417	0.039865	-0.00032	-0.4603				8	-0.05818	-0.42003	-0.41152	-0.14508	-0.00803	-0.02826
	9	0.36603	0.537468	0.586449	0.200472	-0.0599	0.586993	-0.23307	-0.05689	-0.10049	0.787329				9	-0.28998	0.630171	1.02031	0.073411	-0.35253	-0.0932	-0.35801	0.967924	-0.40585	-0.48135				9	-0.06089	0.381689	0.087089	0.344469	-0.48926	0.422153	-0.00772	1.17746	0.156787	0.135152				9	-0.04233	-0.38638	0.204835	0.004984	-0.43797	0.234948
	10	0.430029	1.78502	1.86031	0.379535	-0.41542	1.08873	-0.06908	0.113631	0.171724	1.68602				10	0.32263	1.78958	2.57431	0.270384	0.438033	0.292627	-0.39791	1.79751	-0.29325	-0.34042				10	0.169771	1.47435	0.119848	0.144779	0.348949	0.72998	0.038533	1.7731	0.618229	0.096978				10	-0.11975	0.029449	0.414837	0.043137	0.367211	0.208028
	11	0.262615	2.04521	2.31917	1.0211	-0.98618	1.12274	-0.13122	0.351627	0.294262	1.93377				11	0.312132	2.45667	2.86766	0.037642	0.719614	0.178472	-0.49197	1.14577	-0.51803	-0.33916				11	0.061031	1.57443	0.036785	-0.05705	0.514967	0.569747	-0.49577	1.29937	0.262622	-0.07553				11	0.006475	0.171044	0.622111	0.249921	0.647076	-0.00061
	12	0.617206	1.93067	2.2355	0.52965	-1.33652	0.819343	-0.05423	0.587711	0.490085	2.08229				12	0.144814	2.03448	2.56215	0.015773	0.724708	0.231707	-0.21983	0.609413	-0.82021	-0.10021				12	0.207476	0.939855	0.206987	-0.1803	0.076731	0.044643	-0.43629	0.661193	0.008584	0.311751				12	0.151707	0.166862	0.329666	0.118975	0.033371	0.107256
	13	0.238541	1.43217	2.12484	0.252134	-1.4311	0.502641	-0.08364	0.645379	0.605477	1.68702				13	0.284551	1.45108	1.81278	-0.13955	0.269195	-0.14146	-0.15057	0.553784	-0.63429	-0.33704				13	0.055495	0.822884	0.016895	-0.08873	0.032008	0.227421	-0.22276	0.515557	0.535715	0.059248				13	0.055198	0.243376	0.317751	0.087163	0.268992	0.014836
	14	0.427697	1.08928	1.55803	0.157317	-1.20359	0.649903	-0.0415	0.614595	0.444257	1.46467				14	0.40639	1.1644	1.38779	-0.03075	0.447538	-0.06981	-0.2148	0.055802	-0.27798	0.07668				14	0.309546	0.591986	0.021301	-0.19737	-0.07617	0.551059	-0.30158	0.535494	0.308711	0.030205				14	0.029261	0.55283	0.446456	0.019075	0.195174	-0.17517
	15	0.135553	0.887133	1.20315	-0.02747	-1.10187	0.571205	0.018854	0.601754	0.479359	1.04932				15	0.116787	1.19919	1.00076	-0.05061	0.828391	-0.04138	-0.3353	-0.03668	-0.30518	-0.25883				15	0.017548	0.571286	0.075294	-0.16096	0.286167	0.19741	-0.01651	0.084369	0.025848	0.217608				15	0.302676	0.196261	0.116081	0.144693	-0.03095	-0.11863
	16	0.071472	0.910497	0.699355	0.284963	-0.98167	0.673881	0.086136	0.533172	0.538039	0.925381				16	0.255251	0.820262	1.13966	0.104617	0.327064	0.21555	0.033174	0.1352	-0.35842	0.077725				16	0.116118	0.330262	-0.0113	-0.22638	0.258812	0.269055	-0.02077	0.291948	0.060387	-0.10778				16	0.193492	0.302661	-0.0319	0.183164	0.553797	-0.4477
	17	0.296588	0.900352	0.772962	0.02265	-1.00171	0.342649	0.078058	0.43241	0.464948	0.649303				17	0.237376	0.52827	1.04371	-0.57703	0.358957	-0.03107	0.03876	-0.082	-0.33474	-0.38223				17	0.114339	0.231375	0.000548	0.115843	0.144593	0.17863	-0.15048	0.124471	-0.25736	0.082451				17	0.298722	0.153619	0.020792	0.003389	0.358515	-0.14517
	18	0.245229	0.350227	0.669938	-0.29948	-0.91558	0.23409	-0.00536	0.34437	0.400866	0.473221				18	-0.05393	0.364566	0.730955	-0.24844	0.223164	0.096613	-0.38851	-0.05481	-0.78264	-0.44768				18	0.044049	0.157242	0.011177	-0.06429	0.298365	-0.21945	-0.18614	0.174172	-0.22644	0.198766				18	0.036174	0.145745	0.351835	0.225159	0.013357	-0.08026
	19	0.113711	0.375518	0.468377	-0.01247	-0.79147	-0.13854	-0.00551	0.323958	0.312106	0.506691				19	-0.03341	0.366467	0.389009	-0.17381	0.518985	-0.16102	-0.57913	-0.50605	-0.70663	-0.13197				19	-0.02097	-0.23643	-0.09554	-0.24728	-0.10984	-0.31359	-0.08721	-0.01776	-0.02324	0.316796				19	0.059762	0.179038	0.235502	0.001792	0.08297	0.019486
	20	-0.04821	0.328059	0.367277	-0.15503	-0.77825	-0.21736	0.01661	0.197164	0.340376	0.383973				20	-0.19183	0.124071	0.484451	0.129919	0.505016	0.044202	-0.48255	-0.20391	-0.55069	-0.02286				20	0.0904	-0.14104	0.050646	-0.41005	0.247507	0.012449	-0.05091	-0.14176	-0.13182	-0.0142				20	0.14288	0.395775	0.085929	0.03244	0.083696	0.102571
	21	-0.1446	0.081962	0.299151	-0.25209	-0.7447	-0.3884	-0.13223	0.155982	0.217958	0.256009				21	-0.13598	-0.14518	0.131306	-0.02193	-0.01384	-0.02562	-0.30887	-0.18675	-0.48696	-0.12696				21	-0.39906	-0.14858	0.15456	-0.07396	-0.20539	-0.26256	-0.02594	-0.21798	-0.26351	0.125615				21	0.071374	0.265723	0.28579	0.177069	0.273124	-0.20235
	22	0.12001	0.266524	0.358823	-0.16393	-0.51234	-0.26768	-0.1323	0.179244	0.211049	0.144854				22	-0.14366	-0.07264	0.239632	-0.08762	0.282498	-0.16024	-0.15289	-0.47378	-0.14024	-0.33561				22	0.045115	-0.07889	0.010656	0.040407	0.237057	-0.09077	-0.14239	0.071908	-0.39057	0.146597				22	0.078031	0.114747	-0.10451	0.033537	0.152641	-0.2061
	23	-0.22883	0.123798	0.245658	0.229641	-0.55551	-0.19478	-0.02243	0.174544	0.082086	0.204737				23	-0.0695	0.021813	0.139334	0.038996	0.171304	0.177254	-0.30266	-0.2685	-0.13399	0.107595				23	0.073536	-0.39271	-0.00218	0.153564	-0.04566	-0.16944	-0.0888	-0.17144	-0.09498	0.123358				23	0.053432	0.121702	-0.03226	0.013339	0.105267	0.026875
	24	-0.09808	-0.20112	0.171751	-0.21751	-0.47694	-0.25707	-0.16451	0.139917	0.10025	0.043501				24	-0.1383	-0.06784	0.047041	-0.3576	0.118757	-0.04365	-0.32389	-0.44327	0.063151	0.071929				24	-0.14558	-0.23405	0.128514	-0.19817	0.043106	-0.27333	-0.26175	-0.41585	-0.14007	-0.02805				24	0.037546	0.406858	-0.00587	0.026499	0.086877	-0.02394
	25	0.179917	-0.15837	-0.13008	-0.15046	-0.44835	-0.1343	-0.01432	0.27572	0.172729	0.002776				25	-0.07164	0.027245	0.179554	-0.04402	-0.07221	-0.0875	0.06378	-0.10934	0.300413	0.022664				25	0.042699	-0.4969	-0.08269	-0.12579	0.099644	0.124004	-0.26834	-0.04942	-0.28533	-0.18727				25	0.136373	0.306533	-0.19864	-0.00944	0.058857	-0.18655
	26	0.146404	0.132694	-0.13804	0.087619	-0.38112	-0.10872	0.104558	0.039696	0.026798	-0.04312				26	-0.10048	-0.14327	0.41361	-0.14339	-0.00576	-0.1525	-0.11141	-0.36245	-0.01161	-0.0941				26	-0.06541	-0.36341	0.026346	-0.17054	0.0511	-0.10339	0.07721	-0.33076	-0.17733	0.230374				26	0.072506	0.15546	-0.08193	-0.16847	0.035471	0.103156
	27	-0.01866	-0.36801	-0.03383	-0.16135	-0.12518	-0.08869	-0.04103	0.066093	0.116228	0.04203				27	0.038391	0.127858	0.346111	0.161478	0.135399	0.290162	-0.13238	-0.06347	0.133306	0.107703				27	0.121347	-0.40361	-0.03971	-0.13156	-0.19264	-0.09693	-0.02087	-0.09292	-0.16166	0.092887				27	0.014382	0.252135	0.046625	0.07904	0.00726	-0.29217
	28	-0.17406	-0.14628	-0.09841	0.104808	-0.11655	0.00786	-0.0565	0.158806	0.105849	-0.03452				28	-0.13563	-0.05468	0.021509	-0.15569	0.158686	-0.14888	-0.18121	-0.57461	-0.02155	-0.22134				28	-0.16948	-0.19136	-0.01472	-0.13208	-0.26013	0.156894	-0.16514	-0.03738	-0.20146	0.208884				28	0.236849	0.346978	0.048666	-0.03496	0.110287	-0.19314
	29	-0.12059	-0.08987	-0.00025	-0.03398	-0.07473	0.078177	0.10447	0.173872	-0.0015	0.04145				29	0.103851	-0.06693	0.173129	-0.10089	0.283047	-0.13881	-0.37765	-0.53092	0.292189	-0.20056				29	0.276583	-0.30262	-0.04794	-0.09918	0.177089	0.113089	0.251133	-0.30682	-0.3197	0.151728				29	0.278712	0.395038	0.022881	-0.03526	0.154122	-0.19218
	30	-0.23094	-0.0761	-0.15129	0.336633	-0.10546	0.000536	0.020548	0.013689	0.00506	0.050844				30	-0.01665	-0.03302	-0.01367	0.22328	0.048759	0.302337	0.122851	-0.32745	0.156649	-0.02162				30	0.044941	-0.31363	-0.01604	0.134765	0.054866	-0.02822	-0.14396	0.084642	-0.16979	0.020746				30	0.054362	0.394084	0.170062	-0.03561	0.125015	-0.31215
	31	-0.05816	0.191355	-0.00931	0.167973	0.002988	0.190532	0.023131	-0.03348	0.007775	0.0307				31	-0.0324	-0.30448	0.224447	0.169304	0.040527	-0.06523	0.003241	-0.22238	0.1373	0.097121				31	-0.00429	0.083248	0.02888	-0.24646	-0.0199	-0.131	-0.20735	-0.06167	-0.09075	-0.06889				31	0.091928	0.033406	0.092686	0.042018	0.220549	-0.3789
	32	-0.05175	-0.10538	0.110269	0.185492	-0.09251	-0.07952	0.044812	0.122173	-0.10735	-0.10877				32	-0.11043	-0.09574	0.074719	-0.31844	0.07466	0.140408	-0.05591	-0.16399	0.11186	-0.00395				32	0.08211	0.078348	0.043682	-0.05077	0.205489	0.069338	0.109147	-0.14939	-0.22716	-0.07836				32	0.197232	-0.00666	-0.14294	0.01607	-0.01315	-0.04737
	33	-0.07339	-0.08134	-0.15315	-0.09247	-0.03276	-0.04898	-0.03034	-0.07732	-0.01735	-0.16146				33	-0.07964	0.161225	0.118018	-0.01845	-0.01541	0.327198	-0.01907	0.078461	-0.14757	0.041897				33	-0.14434	-0.05215	0.128306	0.247745	-0.06384	-0.03658	0.024342	0.220067	0.10269	0.100011				33	-0.04965	-0.01291	-0.1987	-0.17019	-0.04146	-0.36069
	34	0.053847	-0.10515	-0.01731	0.03262	0.059686	-0.05222	0.068028	0.012649	0.029648	-0.06171				34	-0.14476	-0.00932	-0.13714	0.028305	0.010384	0.173529	-0.02948	0.153641	-0.02018	0.033737				34	-0.01245	-0.25765	0.085493	0.123072	0.035369	-0.08249	-0.00072	0.007015	-0.01124	0.111862				34	0.053008	0.101133	0.00504	-0.03578	-0.13771	-0.16753
	35	0.139483	0.236604	-0.04077	0.157086	0.00744	-0.09493	-0.00619	0.02917	0.120985	0.047908				35	0.151586	0.007237	0.101048	0.183075	0.090672	0.075823	0.225016	-0.24343	0.00334	0.055831				35	-0.07196	-0.16063	-0.08298	0.114674	0.070538	-0.24705	0.021015	-0.21858	0.097448	-0.08165				35	-0.06024	0.26123	0.02939	-0.0255	-0.02325	-0.23279
L
	24-Pulse														16-Pulse														8-Pulse														96-Pulse
		Anm1	Anm2	Anm3	Anm4	Anm5	Anm6	Anm7	Anm8	Anm9	Anm10					Anm1	Anm2	Anm3	Anm4	Anm5	Anm6	Anm7	Anm8	Anm9	Anm10					Anm1	Anm2	Anm3	Anm4	Anm5	Anm6	Anm7	Anm8	Anm9	Anm10					Anm1	Anm2	Anm3	Anm4	Anm5	Anm6
	1	0.13045	0.075764	-0.01353	0.080364	-0.01352	-0.02113	0.006098	-0.1821	-0.00331	-0.0399				1	-0.27322	0.055387	0.038067	0.302881	-0.06286	-0.14679	0.033521	-0.14668	0.215234	-0.03038				1	0.034027	0.092857	0.027799	-0.23302	-0.00202	-0.02057	0.031937	0.022579	0.128755	-0.07528				1	0.11931	-0.08604	-0.05174	-0.03744	0.055077	-0.23092
	2	0.100027	-0.03603	0.062769	-0.09389	0.038041	0.096031	0.077899	0.058354	0.004585	0.074918				2	0.120889	-0.20868	-0.08432	0.257004	-0.25746	-0.1055	-0.03083	0.120875	0.060132	0.032319				2	0.299404	0.232747	0.07806	0.100456	-0.01041	0.128643	0.138687	-0.02611	-0.05845	-0.08163				2	0.215156	0.107643	0.106254	0.227366	0.169068	0.220767
	3	-0.32169	-0.05282	0.064597	0.150347	0.03431	-0.06321	-0.03301	-0.04184	-0.05877	-0.10547				3	0.170494	0.210953	0.100126	-0.46231	-0.03428	0.202122	0.002559	0.069338	-0.17437	0.090278				3	-0.17281	0.135398	0.015804	0.296314	-0.06265	-0.08004	-0.13058	0.184877	-0.04711	0.101676				3	-0.04337	0.018442	0.100433	0.077187	0.055072	-0.07312
	4	0.10218	0.011425	-0.04629	0.090372	-0.01869	-0.02382	-0.0327	-0.02533	0.054314	-0.0202				4	-0.02916	-0.14379	-0.04004	0.08146	-0.15223	-0.08287	0.079704	0.004797	-0.09227	-0.00522				4	-0.12862	-0.18521	-0.14248	-0.2544	0.063872	-0.09094	0.077381	0.007495	-0.20093	0.088438				4	-0.06866	-0.01449	-0.13246	-0.06534	-0.21316	0.086643
	5	-0.01097	0.001656	-0.06754	-0.22719	-0.04014	0.012126	-0.01829	0.190917	0.003185	0.090649				5	0.010995	0.086136	-0.01383	-0.17904	0.506828	0.13304	-0.08496	-0.04833	-0.00872	-0.087				5	-0.032	-0.27579	0.020815	0.090651	0.011209	0.062901	-0.11743	-0.18884	0.177727	-0.0332				5	-0.22243	-0.02556	-0.02249	-0.20177	-0.06605	-0.00337
	6	-0.01898	-0.30633	-0.01441	0.16976	-0.09896	-0.02841	-0.10281	0.139836	0.012624	0.059886				6	-0.05593	0.004609	-0.01953	-0.13258	0.152987	-0.11893	-0.22879	0.059524	-0.1168	-0.05335				6	-0.10902	-0.14409	-0.17127	-0.18312	-0.0659	0.255783	-0.07897	-0.1622	-0.09693	-0.0286				6	-0.41954	0.009735	-0.37811	-0.18887	0.139497	-0.12957
	7	-0.18132	-0.0804	0.033619	-0.10808	0.091734	-0.24121	-0.08374	0.133823	-0.05993	-0.20798				7	-0.17393	-0.01916	-0.02953	-0.10279	0.236231	-0.13018	0.048302	0.199668	-0.1822	-0.177				7	-0.37502	-0.31388	0.007985	0.10563	-0.08215	0.028155	0.091082	-0.03819	-0.26248	-0.03234				7	-0.08141	-0.19801	-0.18661	-0.23675	-0.05906	0.008419
	8	0.612923	-0.12529	0.074503	0.072724	0.139875	-0.14737	-0.12721	0.28316	-0.05465	0.120489				8	0.186032	0.289621	-0.00647	0.298233	-0.03325	0.32806	0.124183	0.016482	-0.30258	-0.01861				8	-0.09722	-0.12527	0.053997	0.248996	-0.34074	-0.05334	0.345803	-0.08399	0.024083	-0.19831				8	-0.19213	-0.64634	0.022983	0.049783	-0.28482	-0.02741
	9	0.363477	0.39186	0.070384	-0.1066	0.224844	0.200195	-0.05882	0.315278	0.021514	0.140162				9	0.125578	0.380416	0.125956	0.184603	0.266624	0.366835	-0.24692	0.130677	-0.22087	-0.14607				9	-0.29482	0.21881	-0.01575	0.109488	-0.25535	0.081853	0.23687	0.082106	0.640536	-0.3033				9	0.028626	-0.33978	0.306213	-0.06352	-0.38934	0.208094
	10	0.60414	0.178117	0.189102	0.168947	0.016978	0.644116	-0.05997	0.404443	0.111168	0.145653				10	0.215693	0.30591	0.367853	0.3294	0.474932	0.247081	-0.14932	0.369518	-0.14903	0.228674				10	-0.00413	0.34489	-0.05588	0.036588	0.075071	0.327398	0.210545	0.481821	0.991683	0.113921				10	-0.14971	-0.14614	0.293671	0.133391	-0.12125	-0.0138
	11	0.461637	0.132782	0.108643	0.276726	0.020085	0.796336	0.331423	0.275215	0.211712	-0.22439				11	0.138605	0.466463	0.327822	0.156497	0.96632	0.22992	0.193762	0.385743	0.036877	0.465014				11	0.002339	0.200337	-0.08398	0.236384	0.340187	0.259918	0.324135	0.058909	0.80393	0.426906				11	-0.00277	-0.48105	-0.12261	-0.03206	0.042171	-0.04166
	12	0.711521	0.605379	-0.31099	0.058745	0.108196	1.14168	0.281769	0.159502	0.35027	-0.11546				12	0.404236	0.305528	0.199062	0.155078	0.57256	0.306194	0.171055	0.138419	-0.06611	0.582435				12	-0.01681	0.166798	0.041947	-0.10842	0.23442	-0.22901	0.282986	-0.15752	0.733672	0.5807				12	0.078991	-0.05499	-0.15268	0.056807	-0.05871	-0.04343
	13	0.905807	0.302837	-0.12772	0.242411	-0.01238	1.28855	0.388107	-0.00029	0.349684	0.233635				13	0.55149	0.230417	0.06313	0.576408	0.537867	0.430875	0.10954	0.174671	-0.23722	0.365639				13	-0.14578	0.132634	-0.03715	0.238608	0.168908	-0.214	0.62193	0.011768	0.442591	0.483125				13	-0.02608	-0.48629	-0.21913	0.200407	0.054767	0.013778
	14	0.69106	0.202341	-0.26169	-0.26616	0.054695	1.13166	0.390908	0.117448	0.267081	0.049806				14	0.224952	0.312467	-0.31749	0.136685	0.177069	0.243138	-0.09205	0.281357	-0.31377	0.28555				14	0.110455	-0.06865	0.065099	0.107424	0.226521	0.06336	0.26437	-0.05509	0.390325	0.653948				14	-0.14797	-0.14953	-0.02928	0.257977	0.294395	-0.30527
	15	0.267113	0.326894	0.044799	0.03007	-0.01825	1.29153	0.313417	0.126144	0.386511	0.133651				15	0.123772	0.183619	-0.15561	0.333754	0.362781	-0.00908	0.063552	0.219502	-0.35464	0.41036				15	-0.02324	0.002381	-0.021	-0.51501	0.524694	0.062632	0.142155	0.027892	0.328511	0.425597				15	0.206341	0.093073	-0.19965	0.168498	0.085286	-0.17124
	16	0.526113	0.527571	0.174843	0.053994	0.09829	0.998362	0.229983	0.203199	0.307019	-0.00897				16	0.383352	0.173854	0.099472	0.457046	0.285944	0.328166	0.142479	0.091833	-0.30842	0.435142				16	-0.23301	0.006958	-0.01649	-0.32734	0.074307	0.142665	0.306492	0.302113	-0.02882	0.542298				16	0.124709	-0.05226	-0.17092	-0.13356	0.137235	-0.36924
	17	0.345662	0.209238	0.192848	-0.08183	0.081935	0.811534	0.333519	0.119692	0.340852	0.036282				17	0.206872	0.25263	-0.16678	0.155369	0.233274	0.206272	0.069893	0.111077	-0.10867	0.304716				17	-0.16967	0.190126	0.062604	0.025626	0.152532	-0.02236	0.3106	0.047318	-0.10699	0.439004				17	0.051703	-0.16361	-0.09153	-0.07031	0.043803	-0.06133
	18	0.380671	0.035924	0.02971	-0.07397	0.023598	0.993779	0.322022	0.081436	0.233913	0.020809				18	-0.16437	0.103793	0.269962	0.520235	0.14599	0.324171	0.238364	0.09909	-0.36793	0.2435				18	0.26488	-0.06802	0.055097	0.175299	0.269923	-0.11845	0.103779	-0.08058	-0.19464	0.227393				18	0.005376	0.002322	0.01378	-0.21721	0.11553	0.033446
	19	0.320678	-0.05847	0.235117	-0.26165	0.152467	0.753765	0.337079	0.082583	0.255401	-0.14212				19	0.2327	0.332292	0.120138	0.230994	0.069908	0.004671	-0.00787	-0.10695	-0.30169	0.420983				19	-0.21841	-0.16266	-0.14319	0.131442	0.399778	-0.01827	0.389737	-0.18927	-0.00935	0.117956				19	0.119879	0.251896	0.254885	-0.32463	0.079362	-0.054
	20	0.507113	-0.20051	0.285876	0.182017	0.057617	0.42478	0.252107	-0.01062	0.326113	-0.11964				20	-0.12324	0.165094	-0.05905	0.059067	0.300034	0.130431	-0.08965	0.027918	-0.59571	0.237904				20	-0.38316	-0.23881	0.197053	0.206072	0.082096	-0.05773	-0.16482	0.083536	-0.07514	0.325476				20	0.155727	0.114049	0.009837	-0.2689	0.067849	-0.07241
	21	0.303013	-0.11278	0.054552	0.316326	0.121916	0.349273	-0.01569	-0.05529	0.235942	0.064848				21	-0.04449	-0.27101	0.149022	0.171402	-0.16146	0.127862	0.051113	0.119401	-0.40647	0.105132				21	-0.206	-0.15836	-0.14019	0.196632	-0.06157	-0.20311	0.172392	0.065743	-0.3174	0.187631				21	0.095702	0.090129	0.133239	-0.31546	0.158193	-0.08367
	22	0.430404	0.226564	0.177621	-0.14154	0.170547	0.282074	0.211008	-0.01783	0.238501	0.282711				22	-0.28465	0.023064	-0.25083	0.433458	0.006129	-0.09541	-0.19187	0.164083	-0.02052	0.213566				22	-0.23441	0.145126	-0.01176	-0.10418	0.364754	-0.12529	0.1133	0.100959	-0.35977	0.200628				22	0.040706	0.084809	0.089546	-0.1903	0.232346	-0.12269
	23	0.261003	-0.20833	0.385893	-0.01561	-0.00312	0.162883	0.194298	0.139356	0.115771	-0.02506				23	-0.20515	0.110109	0.071111	0.002891	0.049044	-0.00166	-0.1184	0.117574	-0.12228	0.211493				23	-0.1941	-0.08706	-0.02424	-0.12098	0.211465	0.21212	0.326071	-0.04129	-0.1617	-0.01223				23	0.011046	0.617852	-0.18945	-0.22611	0.122082	0.031136
	24	-0.15792	0.085437	0.114899	0.066146	0.007015	0.194816	0.077564	-0.04167	0.191247	-0.00437				24	0.01013	-0.13341	0.044404	-0.06095	0.304287	0.316355	-0.11664	-0.06273	0.07719	0.050534				24	-0.40745	-0.3343	-0.02037	0.065512	0.101618	-0.05427	0.262518	0.089336	-0.3239	-0.15928				24	0.104418	0.630077	-0.1295	-0.04912	0.047998	0.181727
	25	0.164247	-0.075	-0.18961	0.286099	0.092217	0.078656	0.127352	0.003031	0.24897	-0.04164				25	-0.096	-0.18018	0.044141	0.102786	0.143001	-0.12102	0.15907	0.146261	0.173473	0.003227				25	-0.20063	-0.34304	-0.03556	-0.53334	0.278814	-0.06514	0.07092	-0.1902	-0.21859	-0.02587				25	-0.0496	0.204776	0.055272	0.031105	0.059677	-0.02922
	26	-0.17235	-0.15973	0.208398	0.101442	0.040106	0.190299	0.055042	-0.02269	0.173172	0.164038				26	-0.0423	-0.01947	0.17955	0.199974	0.160148	-0.23118	-0.30418	0.111142	-0.06614	0.012281				26	-0.57437	-0.22633	0.055588	-0.18188	0.396397	-0.13935	0.160016	-0.19874	-0.14112	-0.03518				26	-0.03073	0.226234	-0.00028	-0.04345	0.058191	0.060214
	27	0.363694	0.036687	-0.0773	-0.30518	0.182801	-0.19	0.054301	0.055345	0.192693	0.103045				27	-0.07414	0.026688	0.11278	0.501127	-0.03116	-0.00401	-0.24392	-0.05844	0.062774	0.06674				27	-0.34578	-0.38431	-0.01956	0.456387	-0.16593	-0.27275	0.211079	0.057253	-0.35711	0.070795				27	-0.05819	0.354673	0.054072	0.062944	-0.04014	-0.15944
	28	-0.25193	-0.06355	-0.02097	0.003199	0.080065	0.055339	-0.01046	0.11962	0.088159	-0.05566				28	0.057704	0.046362	-0.01097	-0.12332	-0.05043	-0.2022	0.156372	-0.02444	-0.07267	0.010229				28	0.061015	-0.06164	-0.01974	0.195289	-0.19353	-0.09728	0.194703	-0.09238	-0.32099	0.147383				28	-0.0413	0.062917	-0.22692	0.045382	-0.18639	-0.1521
	29	0.194525	-0.19629	-0.02053	-0.2854	-0.01876	0.271592	0.118725	0.134907	0.109583	-0.06766				29	-0.20227	0.072012	0.05806	-0.26193	-0.13353	-0.09527	-0.1125	-0.12949	0.226054	-0.03332				29	-0.28125	-0.01473	0.162445	-0.27071	0.507794	-0.02914	0.273058	0.047213	-0.42625	-0.10558				29	-0.01995	-0.07674	0.19028	-0.01925	0.236419	-0.2235
	30	-0.10958	-0.1714	-0.03761	0.157759	0.097132	-0.00883	0.058787	0.087159	0.002369	-0.1719				30	-0.06019	-0.12416	0.156535	-0.36457	0.437176	-0.04983	0.169756	-0.03286	-0.01048	0.252925				30	-0.04238	-0.02921	0.06894	-0.14162	0.068794	-0.02578	-0.00926	-0.01773	-0.16142	-0.11642				30	0.178906	0.146992	-0.09689	-0.20862	0.164236	-0.15664
	31	0.006786	0.167834	0.115948	0.115111	-0.04692	-0.02689	0.033067	-0.2228	-0.01411	-0.06889				31	-0.26787	0.03668	0.054881	0.259709	0.048299	-0.02046	0.058122	-0.1772	0.169565	-0.08815				31	0.021642	-0.00685	0.0445	-0.13183	0.081586	-0.0554	0.01518	0.016945	0.050501	-0.12985				31	0.082022	0.100522	0.001695	-0.09359	0.057348	-0.34387
	32	0.189559	0.044753	0.011892	-0.05404	0.025405	0.041599	0.129228	0.045405	0.008744	0.025008				32	0.021548	-0.25762	-0.08477	0.324328	-0.25426	-0.08083	-0.10606	0.049437	-0.02862	-0.0082				32	0.215413	0.129976	0.086985	0.147068	0.067488	0.064758	0.103423	-0.08798	-0.12208	-0.0969				32	0.218546	0.195846	0.061943	0.198862	0.136371	0.100755
	33	-0.37159	0.016243	-0.07527	0.070362	0.035877	-0.12373	-0.03594	-0.06518	-0.0589	-0.16811				33	0.133238	0.190787	0.094239	-0.44802	-0.05368	0.239233	0.011847	-0.05181	-0.29097	0.087766				33	-0.20589	0.03371	0.009955	0.348476	-0.05083	-0.11529	-0.11573	0.198724	-0.13887	0.104878				33	-0.0317	0.144145	0.039934	0.076162	0.09255	-0.15656
	34	0.169521	0.02604	0.002248	0.060488	-0.02265	-0.03468	-0.02288	-0.04404	0.044265	-0.07609				34	-0.10446	-0.16059	0.004962	0.178565	-0.13887	0.065479	0.078867	-0.09505	-0.13873	0.025543				34	-0.02987	-0.19824	-0.134	-0.22348	0.061328	-0.22946	0.120058	0.016778	-0.24327	0.028869				34	-0.04859	0.115209	-0.11298	-0.12935	-0.16868	0.007577
	35	-0.11465	0.110727	-0.13237	-0.19253	-0.04539	-0.03557	-0.01032	0.16008	0.002756	0.013556				35	-0.03871	0.076959	-0.08721	-0.14384	0.477955	0.085548	-0.10814	-0.19332	-0.01917	-0.01415				35	-0.11918	-0.23497	-0.01836	0.091045	-0.10426	-0.02444	-0.15127	-0.2019	0.179643	-0.07345				35	-0.18487	0.154564	-0.02936	-0.23254	-0.10069	-0.09636
[truncated: 4 more columns]

## Sheet: V2
R
	24-Pulse														16-Pulse														8-Pulse														96-Pulse
		Anm1	Anm2	Anm3	Anm4	Anm5	Anm6	Anm7	Anm8	Anm9	Anm10					Anm1	Anm2	Anm3	Anm4	Anm5	Anm6	Anm7	Anm8	Anm9	Anm10					Anm1	Anm2	Anm3	Anm4	Anm5	Anm6	Anm7	Anm8	Anm9	Anm10					Anm1	Anm2	Anm3	Anm4	Anm5	Anm6
	1	-0.28643	0.062026	0.045065	-0.00363	-0.08656	-0.06931	0.007677	-0.02581	0.055264	-0.00056				1	-0.01137	0.052524	0.100794	0.005629	0.11667	-0.01673	0.065489	-0.061	0.072019	0.206424				1	-0.03611	0.050135	-0.00315	-0.02229	-0.09185	-0.00788	-0.125	0.038435	0.086708	0.136753				1	-0.0052	-0.13258	0.161409	-0.07854	0.041028	-0.12577
	2	-0.01286	0.034253	0.001305	0.127745	-0.03609	-0.06032	-0.01183	0.045433	-0.10051	-0.0016				2	-0.00904	-0.04573	0.036663	-0.02644	-0.15625	-0.11087	0.04799	0.100156	0.022821	-0.02487				2	-0.05033	0.098044	-0.00167	0.111861	-0.01649	0.070985	-0.02742	-0.03182	-0.11222	0.025905				2	-0.00687	0.069908	-0.0488	0.143557	-0.11774	0.182129
	3	0.120098	-0.01513	-0.06664	-0.06306	-0.02369	0.042602	0.046197	-0.09405	0.000681	-0.06054				3	-0.00612	0.240179	-0.03579	0.035973	-0.07118	0.025087	-0.21879	0.004741	-0.01766	-0.12764				3	-0.11259	0.133258	0.083928	-0.02029	0.036145	-0.09579	0.130996	0.093021	-0.0375	0.02554				3	0.04493	-0.06234	0.036576	-0.00245	0.065772	-0.09409
	4	0.062779	0.037908	-0.02483	-0.04407	0.046348	0.06584	0.002717	0.012502	0.006879	0.014935				4	0.037387	-0.16869	-0.10434	-0.00774	-0.05591	-0.02021	0.092763	-0.03659	-0.06704	-0.02309				4	0.037712	0.00599	-0.01397	-0.07337	0.035354	-0.05384	0.112875	0.054425	-0.02795	-0.13171				4	-0.00179	-0.04181	-0.14474	0.102241	-0.15252	-0.00408
	5	0.116415	-0.11906	0.045098	-0.01699	0.099985	0.021189	-0.04476	0.061916	0.037689	0.047767				5	-0.01086	-0.07828	0.002675	-0.00743	0.166672	0.122723	0.012549	-0.0073	-0.01014	-0.03082				5	0.161307	-0.28743	-0.06514	0.004089	0.03684	0.086532	-0.09145	-0.15406	0.090966	-0.05649				5	-0.03107	0.166817	-0.00445	-0.16481	0.163457	0.041804
	6	0.127784	-0.328	0.034879	0.199505	0.1478	0.153632	0.021962	-0.05544	0.003024	-0.10142				6	-0.01886	-0.07843	-0.28008	-0.14201	0.426424	0.091513	0.122975	0.057657	-0.243	-0.17384				6	-0.20669	-0.07582	-0.11741	-0.05168	0.075547	0.07984	0.081117	0.042256	0.133811	0.012845				6	-0.16627	-0.31667	-0.33731	0.044625	-0.1624	0.064218
	7	0.061487	-0.05169	0.004733	0.002504	0.27543	-0.17893	0.000468	-0.00861	-0.05372	-0.11531				7	0.061349	0.025829	-0.00195	-0.23365	0.327177	-0.08336	0.099246	0.178713	-0.23485	-0.219				7	0.075858	-0.03572	-0.04086	0.105125	0.224325	-0.16785	0.424281	-0.0205	0.201948	-0.06836				7	-0.19667	-0.43073	0.010572	0.019724	-0.0147	0.154251
	8	-0.05968	-0.02373	0.156519	0.159003	0.188111	0.10451	-0.13754	-0.03457	-0.25228	0.077829				8	-0.15739	0.231772	-0.04122	-0.21779	0.261473	-0.0928	0.072429	0.06753	-0.44204	-0.26583				8	-0.14537	-0.21368	-0.11989	-0.37085	0.07147	0.046294	-0.05287	0.031263	0.06118	-0.39614				8	-0.1606	-0.77067	-0.20726	-0.04868	-0.19112	-0.04811
	9	0.212704	0.425066	1.01699	0.165228	0.146896	1.01647	-0.1392	-0.2335	-0.11589	1.42575				9	-0.15548	0.502301	0.843422	0.081631	0.609126	0.15919	0.01687	0.89688	-0.30157	-0.17186				9	-0.27211	0.247428	0.019847	0.149761	0.536815	0.661423	0.140477	0.856891	0.377038	0.218225				9	-0.14499	-0.67997	-0.07209	-0.11137	-0.15597	0.190988
	10	0.326109	1.50639	1.85614	0.69978	-0.31535	1.19017	-0.21288	-0.03588	0.41553	2.87684				10	0.068237	1.51833	2.13444	-0.1924	1.33932	0.212283	-0.07189	1.3169	-0.12355	-0.27705				10	0.182324	1.06798	-0.01016	-0.09281	1.15333	0.766063	0.136207	1.69011	0.709675	0.255734				10	-0.07229	-0.54799	0.021445	0.650458	0.425214	0.178815
	11	0.302582	1.11761	2.47847	0.864001	-0.9059	1.19551	-0.26875	0.226529	0.730625	3.26688				11	0.11395	1.85842	2.59345	-0.39901	1.17727	0.27798	-0.28852	1.09177	-0.62998	-0.62556				11	-0.13531	0.826008	-0.0218	-0.2936	1.08491	0.487023	-0.44423	1.41781	0.318925	-0.22199				11	0.041663	-0.06303	0.009492	0.868698	0.642601	-0.02353
	12	0.145875	1.15564	2.24413	0.676012	-1.11065	0.563512	-0.29483	0.444928	1.01994	3.15043				12	-0.0846	1.37216	2.14307	-0.33866	0.802626	0.213485	-0.38604	0.774402	-0.70737	-0.48784				12	0.032478	0.503393	0.104473	-0.3846	0.693682	0.093892	-0.27273	0.908409	0.134665	0.1321				12	0.10253	-0.18631	-0.10385	0.636394	0.738346	-0.06735
	13	0.003583	0.83855	1.9236	0.085081	-1.34537	0.115119	-0.2029	0.518649	0.948018	2.60728				13	0.05063	0.918039	1.80684	-0.48552	0.205504	0.047547	-0.26006	0.436162	-0.66551	-0.38955				13	0.061566	0.334669	0.017948	-0.30974	0.425202	0.055918	-0.20517	0.757187	0.323502	0.00383				13	-0.04674	-0.06118	-0.1383	0.742138	0.643281	0.003077
	14	0.201204	0.464351	1.46635	0.009387	-1.30968	0.000111	-0.19125	0.461097	0.760441	2.03544				14	0.103779	0.667196	1.33764	-0.21783	0.480452	-0.00702	-0.26513	0.163584	-0.75922	-0.34374				14	0.005505	0.3208	0.169089	-0.28592	0.297723	0.417624	-0.40347	0.246092	0.151187	0.059841				14	0.02421	0.023955	-0.03255	0.490201	0.662872	-0.09727
	15	0.035276	0.541935	0.9741	-0.12332	-1.07799	-0.23321	-0.17802	0.414222	0.61627	1.68852				15	-0.07008	0.650661	0.911928	-0.27562	0.456585	-0.14432	-0.30647	0.202011	-0.56268	-0.35849				15	0.124659	0.407463	0.025973	-0.2179	0.311955	0.291799	-0.30244	0.220196	-0.02546	0.226198				15	0.148611	-0.14196	-0.11015	0.483335	0.38045	-0.25642
	16	0.11774	0.531655	0.752961	-0.24692	-1.09778	-0.18924	-0.23296	0.333856	0.638107	1.26667				16	0.025438	0.597592	1.05502	-0.15482	0.201579	0.257232	-0.24934	0.143369	-0.42849	-0.31079				16	-0.00361	0.197849	-0.09167	-0.20249	0.304317	0.180302	-0.12116	0.070561	0.074376	-0.03902				16	0.143001	0.095683	-0.08874	0.3001	0.62544	-0.21565
	17	0.093823	0.408964	0.479338	-0.14137	-0.91934	-0.32094	-0.10892	0.271848	0.60251	1.03778				17	0.101839	0.471967	0.973633	-0.27649	0.254084	-0.13786	-0.23151	0.124843	-0.42873	-0.50939				17	-0.05401	0.247182	0.034437	-0.23105	0.059764	0.06035	-0.18217	0.192302	-0.06593	0.007627				17	0.161279	0.079331	-0.11754	0.462954	0.576565	-0.04976
	18	0.191636	0.208977	0.310812	-0.04357	-0.96888	-0.44397	-0.07159	0.224807	0.474066	0.80428				18	-0.15959	0.44383	0.761066	-0.10782	0.178005	0.160979	-0.34391	-0.17651	-0.60375	-0.51253				18	0.037874	-0.05229	0.053063	-0.16093	0.240946	0.030291	-0.23013	0.175568	-0.20369	-0.00535				18	-0.09977	0.01598	-0.0025	0.459871	0.274587	0.082203
	19	0.126117	0.170912	0.314406	-0.23329	-0.75167	-0.62774	-0.16397	0.257041	0.388528	0.80516				19	-0.20656	0.256346	0.608689	-0.12157	0.217455	0.06506	-0.32545	-0.22604	-0.75273	-0.27525				19	0.072944	-0.11819	-0.01738	-0.20061	0.090175	-0.09313	-0.10756	-0.11602	-0.25349	0.159569				19	-0.08226	0.09273	0.051423	0.233101	0.443585	-0.07691
	20	-0.11332	-0.02861	0.083226	-0.08343	-0.76268	-0.55757	-0.07835	0.057611	0.342061	0.53344				20	-0.18436	0.141805	0.372641	-0.17182	0.412867	-0.26686	-0.21274	-0.22176	-0.68846	-0.15662				20	-0.13556	-0.18768	0.111598	-0.26199	0.116694	-0.111	-0.17156	-0.18014	0.020173	0.084754				20	-0.02485	0.16631	0.052617	0.121597	0.2564	0.064289
	21	-0.00451	0.25835	0.258855	-0.17893	-0.7897	-0.73339	-0.18539	0.046421	0.214297	0.558736				21	-0.20608	-0.18508	0.415748	-0.17298	0.115645	-0.10488	-0.22635	-0.04794	-0.74733	-0.16155				21	-0.25157	-0.2719	-0.12531	0.07817	0.029592	-0.18458	-0.14464	-0.23191	-0.25434	-0.00304				21	0.065839	0.163049	0.158644	0.285742	0.450238	-0.06243
	22	0.102125	0.000627	0.133284	-0.12859	-0.60325	-0.49974	-0.08226	0.086147	0.267984	0.484875				22	-0.29583	0.003622	0.079349	-0.06717	0.074136	-0.08984	-0.2421	-0.08138	-0.32818	-0.1539				22	-0.05273	-0.12211	-0.04398	-0.0383	0.163919	0.04189	-0.1918	-0.21119	-0.28406	0.242476				22	0.027293	0.308552	-0.04893	0.16272	0.055372	-0.19387
	23	-0.12341	-0.06334	0.026424	-0.06107	-0.61883	-0.56054	-0.05286	0.054505	0.153565	0.387545				23	-0.23475	-0.13084	0.301226	-0.15916	0.026379	-0.07627	-0.12389	-0.03865	-0.358	0.100917				23	-0.0682	-0.32957	-0.14994	-0.14569	0.218033	0.2394	0.131305	-0.42327	-0.16667	0.175529				23	0.019027	0.040947	-0.14989	-0.00786	0.188599	0.055933
	24	-0.17582	-0.19459	-0.04223	0.13889	-0.53127	-0.47188	-0.07427	0.095864	0.129879	0.143919				24	-0.10566	-0.29634	0.179572	-0.23755	-0.16635	0.090695	-0.19925	-0.28496	-0.16463	-0.0829				24	-0.15936	-0.18003	0.004919	0.12194	0.209457	0.124308	0.008351	-0.32175	-0.25	0.020546				24	0.047363	0.001922	-0.02196	-0.15835	0.104998	0.022297
	25	-0.0453	0.045805	-0.13828	0.193395	-0.4699	-0.30528	-0.01314	0.018103	0.129999	0.216027				25	-0.18319	0.072838	0.085355	-0.23456	-0.1379	-0.22353	0.004485	-0.16975	0.228549	0.029348				25	0.028149	-0.201	-0.05843	0.122623	0.015502	-0.05456	-0.35495	-0.31746	-0.11184	-0.0981				25	0.068395	-0.14567	0.040439	-0.19375	0.34898	-0.0163
	26	0.148807	-0.12813	-0.11117	-0.06067	-0.3983	-0.3067	0.004191	0.130131	0.151478	0.047486				26	-0.25733	-0.15637	0.363687	-0.17928	-0.1214	-0.12559	-0.10367	-0.33054	-0.02786	-0.0811				26	-0.1288	-0.20183	0.018441	-0.184	-0.00484	0.109642	0.000418	-0.15558	-0.26292	0.056069				26	0.029324	-0.2284	-0.05899	-0.13789	0.283002	-0.00216
	27	-0.19226	-0.10647	-0.26008	-0.21862	-0.2109	-0.35157	-0.10425	0.065259	0.053286	0.128876				27	0.040345	0.032645	0.008634	0.100748	0.181974	-0.07428	0.082924	-0.18235	0.071579	0.069404				27	-0.0184	-0.30988	-0.01624	-0.17552	0.223076	-0.03847	0.163689	-0.05478	-0.21905	0.171596				27	0.038955	0.087064	-0.12591	0.081506	0.124145	-0.21834
	28	-0.22358	-0.08341	-0.29012	0.128891	-0.18386	-0.1646	-0.06926	0.000772	0.087673	0.128097				28	-0.20586	-0.10859	-0.06875	-0.05903	0.023162	0.11254	-0.0238	-0.29379	0.130899	-0.0775				28	-0.05981	-0.23656	0.070071	-0.08658	0.058919	-0.00089	0.022192	-0.23017	-0.01029	0.230886				28	0.242603	0.183661	-0.08703	-0.10128	-0.00853	-0.13024
	29	-0.17733	-0.00416	-0.21121	-0.02124	-0.13075	-0.09528	0.038339	0.069598	0.133088	0.114134				29	-0.007	-0.00037	0.057278	-0.09099	0.133656	-0.11506	0.079147	-0.32072	0.136047	0.000692				29	0.118645	-0.34558	0.035407	0.174915	-0.00715	0.121869	0.059224	-0.15302	-0.20813	0.196621				29	0.160155	-0.01605	0.040892	-0.07898	0.082795	-0.24152
	30	-0.13261	-0.05843	-0.06212	0.009483	-0.29768	-0.2167	-0.01968	-0.08208	0.031722	0.078129				30	0.019926	-0.0208	0.007622	0.001488	0.100358	0.048979	0.209403	-0.29772	-0.05373	0.21995				30	0.163952	-0.17486	0.09203	-0.01948	0.216714	-0.0178	-0.04634	-0.1267	0.044838	0.231781				30	0.049915	0.172366	0.034367	-0.15408	0.26791	-0.37461
	31	-0.29624	0.022397	0.01774	0.033745	-0.12955	-0.06548	0.011635	-0.02625	0.057657	-0.06181				31	-0.07901	0.016691	0.112386	0.016074	0.163286	0.092764	0.170323	-0.13921	0.066527	0.203383				31	-0.06583	-0.03506	0.008294	0.005089	-0.09276	-0.04272	-0.11747	-0.00601	0.021603	0.124179				31	0.025835	-0.02338	0.137755	-0.1347	0.081775	-0.29272
	32	-0.04965	0.049791	-0.00622	0.189216	-0.06985	-0.07185	-0.01002	0.03946	-0.10454	-0.10194				32	-0.07173	-0.12209	0.102954	0.000474	-0.11561	0.006451	0.026512	0.037979	0.032363	-0.00456				32	-0.07684	0.057525	-0.04501	0.099955	0.037175	0.051973	-0.07639	-0.12153	-0.0967	0.107975				32	0.043862	0.158196	-0.13797	0.086556	-0.06885	-0.01425
	33	0.095897	0.012776	-0.08141	-0.05688	-0.02067	-0.01362	0.069861	-0.08245	-0.02284	-0.1175				33	-0.01577	0.200755	0.045015	0.020657	-0.05586	0.122091	-0.11322	-0.04383	-0.07327	-0.07678				33	-0.09196	0.06367	0.024518	-0.01384	0.070981	-0.18789	0.151545	0.093283	-0.09805	0.105995				33	0.064673	-0.04538	0.006142	-0.01446	0.090795	-0.2599
	34	0.056001	0.005963	-0.04421	0.007329	0.017822	0.068869	0.01205	0.012344	0.007001	-0.06377				34	-0.02076	-0.2337	0.024154	-0.04517	-0.01608	0.092225	0.135335	-0.17718	-0.03676	0.007099				34	0.014551	-0.09567	-0.00993	-0.06703	0.041805	-0.08382	0.125487	0.030516	-0.08946	-0.08296				34	0.048995	0.045824	-0.15742	0.043788	-0.13585	-0.17108
	35	0.082788	-0.0991	0.016372	0.108267	0.089036	0.001109	-0.04961	0.103198	0.050004	-0.04992				35	-0.0606	-0.12905	0.121401	0.020399	0.152172	0.209176	0.006735	-0.09486	0.00069	0.012617				35	0.182576	-0.28071	-0.08803	0.046417	0.057495	0.039146	-0.08673	-0.20169	0.127976	0.000711				35	0.004928	0.293137	-0.02576	-0.15665	0.120581	-0.13975
L
	24-Pulse														16-Pulse														8-Pulse														96-Pulse
		Anm1	Anm2	Anm3	Anm4	Anm5	Anm6	Anm7	Anm8	Anm9	Anm10					Anm1	Anm2	Anm3	Anm4	Anm5	Anm6	Anm7	Anm8	Anm9	Anm10					Anm1	Anm2	Anm3	Anm4	Anm5	Anm6	Anm7	Anm8	Anm9	Anm10					Anm1	Anm2	Anm3	Anm4	Anm5	Anm6
	1	-0.05132	-0.04782	0.035774	-0.01929	0.004287	0.14374	-0.02611	-0.10206	-0.03643	0.020781				1	-0.05836	-0.17026	-0.00027	-0.06725	-0.16032	-0.07757	-0.02467	-0.09815	-0.08379	0.022939				1	0.018985	0.027239	0.02335	-0.33626	0.148897	0.164989	0.167368	-0.13493	0.010124	-0.06011				1	0.044032	0.015202	0.09077	0.039178	0.159721	-0.08316
	2	-0.13719	0.091758	-0.00881	0.054202	0.083763	-0.03559	-0.05347	4.57e-05	-0.03421	0.10342				2	0.083914	-0.06142	0.003696	0.083559	-0.12547	0.036251	-0.18852	0.109312	-0.01514	0.089803				2	0.205303	0.234397	0.070758	0.122745	-0.06121	-0.07425	0.084735	-0.02503	-0.08489	-0.04085				2	0.023567	0.035301	-0.06884	0.20911	0.100512	0.160164
	3	0.102194	0.021396	0.018711	0.101419	-0.07459	0.013727	0.098278	-0.06916	-0.07723	-0.04195				3	-0.08861	0.074591	-0.06771	-0.01976	-0.18081	0.054766	0.142407	0.052316	0.007138	-0.09488				3	-0.08497	0.061552	0.048414	0.063265	-0.02183	0.096613	-0.06223	0.164456	0.08994	0.087948				3	0.007425	-0.08213	0.100346	0.084814	-0.0607	-0.13227
	4	0.011395	-0.06869	-0.0406	-0.08892	0.013326	-0.03972	0.010925	0.041395	0.039035	-0.04125				4	-0.00761	0.007924	0.053821	-0.0188	0.158997	0.070878	0.14695	-0.0049	0.006237	-0.07058				4	-0.08245	-0.04994	-0.05145	-0.07894	-0.04307	-0.24251	-0.04851	-0.05924	0.055796	-0.03419				4	0.070901	-0.06275	-0.12438	-0.13235	-0.2033	0.030062
	5	0.074929	0.003355	-0.00508	-0.04741	-0.02678	-0.08216	-0.02963	0.129771	0.108843	-0.041				5	0.070666	0.149166	0.010455	0.022248	0.307602	-0.08432	-0.07616	-0.05858	0.085561	0.052727				5	-0.05687	-0.27325	-0.09107	0.22919	-0.02279	0.055161	-0.14136	0.054745	-0.07097	0.047202				5	-0.14592	0.094378	0.002107	-0.20076	0.00376	0.025206
	6	-0.03999	0.052796	-0.08408	0.031795	0.028924	0.038233	0.031285	0.188585	-0.01298	0.002327				6	-0.0915	-0.0442	0.026142	-0.27069	0.291048	-0.0575	-0.06825	0.145558	0.044794	-0.01327				6	-0.13826	-0.14173	-0.19496	-0.00235	0.058615	0.061796	0.062029	-0.01375	0.009059	0.077114				6	-0.2496	0.043743	-0.25748	-0.06841	-0.12309	-0.0601
	7	0.151165	0.066569	-0.07763	0.071777	0.159054	-0.2193	0.046924	0.033716	-0.03059	-0.15191				7	-0.02162	0.019454	0.059834	-0.25007	0.111849	-0.09868	0.117394	0.17685	0.018675	-0.14538				7	0.002801	-0.19096	-0.15293	0.258974	0.143856	0.044821	0.183195	0.076396	0.007604	-0.12765				7	-0.17941	0.114405	-0.12822	-0.00797	-0.05183	0.050628
	8	0.067368	0.078159	-0.05006	0.065543	0.281841	-0.11866	-0.09497	0.183956	-0.15872	-0.05965				8	-0.13367	0.396786	0.070164	-0.12979	0.335806	0.026834	0.007541	-0.08714	0.023544	0.06323				8	-0.01507	-0.44126	-0.06355	0.275417	-0.21407	0.27012	0.235354	0.004571	-0.09557	-0.11487				8	-0.05899	-0.00134	-0.01738	0.092259	-0.1527	-0.05992
	9	0.260924	0.146759	0.260215	-0.11145	0.301499	0.236775	-0.08025	0.125064	-0.04442	0.121226				9	-0.20123	0.077183	0.22738	0.129078	0.117062	0.458209	0.022571	0.056851	0.317766	-0.10572				9	-0.20721	-0.0588	-0.08124	0.409091	-0.28018	0.338416	0.378328	0.331816	0.258886	0.133784				9	-0.06702	-0.74853	0.08307	-0.16685	-0.33959	0.219345
	10	0.298644	0.138298	0.524254	0.454979	0.117198	0.497338	-0.04203	-0.02004	-0.06136	0.209751				10	0.027098	0.072883	0.396647	-0.13277	0.275627	0.288093	-0.10994	0.539424	-0.03834	-0.12113				10	-0.09679	0.462227	-0.09281	0.316302	0.111177	0.458617	0.016941	0.38224	0.474972	0.171293				10	-0.12466	-0.46659	0.203823	-0.13747	-0.14207	0.012949
	11	0.151828	0.235862	0.569392	0.39536	0.093138	0.548494	0.073449	-0.1099	-0.04932	0.300536				11	0.066535	0.453775	0.465143	0.031458	0.704768	0.405641	0.206402	0.586895	-0.1616	-0.00246				11	0.058287	0.459554	-0.06111	0.522052	0.128391	0.386839	-0.05287	0.216256	0.487688	0.066547				11	0.06283	-0.28839	-0.02462	-0.07402	0.231224	-0.14757
	12	0.487481	0.733122	0.343214	0.387427	0.119049	0.422415	0.071633	0.150148	0.162103	0.312815				12	-0.01275	0.606072	0.352438	-0.08828	0.678537	0.486528	0.11683	0.547088	-0.24031	0.009088				12	0.114897	0.345396	-0.03026	0.346616	0.308735	0.180686	0.235252	0.157107	0.39443	0.330641				12	0.183539	-0.4408	-0.37408	-0.1011	0.156018	-0.10257
	13	0.546258	0.629227	0.247267	0.264964	0.003525	0.749794	0.151074	0.111138	0.302505	0.431783				13	0.053983	0.476075	0.413721	0.199369	0.35346	0.45801	0.197854	0.309985	-0.11612	0.109128				13	-0.04008	0.308392	-0.14414	0.290878	0.300084	0.278581	0.200174	0.185448	0.337302	0.236899				13	0.105763	-0.18007	-0.26585	0.288036	-0.08428	-0.07961
	14	0.467967	0.39405	0.25378	0.031074	-0.09515	0.790196	0.416504	0.048307	0.262497	0.609273				14	0.060015	0.462869	0.255322	0.021447	0.358646	0.334604	0.116292	0.192841	-0.11358	0.225401				14	-0.1456	0.063888	-0.08498	0.162979	0.192497	0.474803	0.016481	0.239488	0.193099	0.202483				14	-0.12088	0.127746	-0.27437	0.136959	0.149078	-0.11091
	15	0.537913	0.242096	0.31838	0.246581	0.092664	0.619326	0.16003	-0.00047	0.259559	0.495768				15	-0.04421	0.411832	0.111971	0.068536	0.374998	0.193023	0.14057	0.350631	-0.13068	0.229823				15	-0.07913	0.434016	-0.12732	0.362878	0.39889	0.247685	0.144644	-0.02172	0.047398	0.252046				15	0.004719	-0.27692	-0.31607	-0.0002	0.0927	-0.12159
	16	0.557531	0.324757	0.350173	0.331165	-0.03621	0.459229	0.271962	-0.01162	0.294971	0.558844				16	0.16032	0.419144	0.115748	0.11955	0.418473	0.269434	0.084714	0.196692	-0.11408	0.162973				16	-0.09574	0.202517	-0.22445	0.018338	0.29864	0.482372	0.01507	0.139232	-0.09734	0.201962				16	0.011289	-0.33354	-0.30419	-0.27619	0.076318	-0.2598
	17	0.571472	0.105073	0.24836	-0.05658	0.011623	0.494662	0.144718	0.036868	0.218899	0.414545				17	0.142844	0.200216	0.094331	-0.14439	0.446056	0.182201	0.041182	-0.00107	-0.1775	0.251143				17	-0.09697	0.095036	-0.12156	0.12913	0.146653	0.033786	0.172259	0.384721	-0.13058	0.247632				17	0.147942	0.02425	-0.16234	-0.24491	0.043551	-0.14632
	18	0.573942	0.094754	0.234424	0.205702	0.058949	0.426165	0.197833	-0.05705	0.214551	0.347654				18	-0.1945	0.26645	0.101934	0.349925	0.159328	0.281535	-0.07075	0.026468	-9.3e-05	-0.07073				18	-0.13763	-0.08803	-0.06903	0.55807	0.317851	0.028042	0.098079	0.046023	-0.13315	0.184371				18	-0.09118	-0.11284	0.109654	-0.15195	-0.04762	0.070925
	19	0.278204	-0.04544	0.307117	0.001782	0.049261	0.289124	0.166585	0.110483	0.246897	0.333474				19	-0.13388	0.259585	0.171819	-0.12394	0.142255	0.294147	-0.25852	-0.2533	-0.10339	0.098117				19	-0.13185	-0.10578	-0.09319	0.14897	0.456335	-0.20518	0.216126	-0.00642	-0.27027	0.264021				19	-0.06511	-0.0012	0.227949	-0.38295	0.065675	-0.0691
	20	0.290664	-0.17547	0.234465	0.145205	0.119279	0.06125	0.101433	0.023845	0.20917	0.25367				20	-0.0841	0.016113	-0.01911	0.168908	0.305278	0.058495	0.012179	-0.2272	-0.02325	0.232592				20	-0.17443	-0.14934	0.035023	0.130459	0.300356	0.15059	-0.04525	0.013399	-0.23698	0.217757				20	0.077994	0.068056	0.052725	-0.40619	-0.06242	0.008845
	21	0.393621	-0.00185	0.265087	0.05043	0.012837	0.103655	0.069011	-0.09537	0.151442	0.260868				21	-0.13977	-0.08632	0.052872	-0.04137	0.347884	0.099616	-0.0792	0.021508	-0.07824	0.035398				21	-0.24513	0.094005	-0.18359	0.019707	0.262589	0.036704	0.228063	-0.05895	-0.25387	0.207248				21	0.053699	-0.15805	0.126648	-0.40253	0.111908	-0.1211
	22	0.317495	-0.06051	0.203896	-0.01327	0.076395	0.107744	-0.00704	0.019063	0.137244	0.215211				22	-0.18865	-0.05227	0.06184	-0.14374	0.301301	-0.02353	0.03296	0.187286	0.015493	0.143597				22	-0.22024	0.060681	-0.18727	0.127515	0.412126	0.039479	0.007793	-0.06979	-0.33018	0.126775				22	0.261285	-0.06036	0.279388	-0.35675	-0.065	-0.11715
	23	-0.1278	0.132392	0.155592	0.135686	0.089287	0.089165	0.087041	0.008108	0.125135	0.150286				23	-0.14807	-0.05323	0.203045	-0.005	-0.00924	-0.07421	0.143807	0.150062	-0.04192	0.190169				23	-0.20269	-0.08396	-0.18605	0.277487	0.161836	0.162933	0.014303	-0.07242	-0.50982	0.109465				23	-0.18272	-0.09823	-0.16546	-0.14645	0.213385	0.012191
	24	0.148407	-0.14022	0.091104	0.172579	0.094818	0.090063	0.13281	-0.0033	0.125819	0.145413				24	-0.10379	-0.17304	0.223216	-0.12639	-0.01295	0.28792	-0.13201	0.080674	0.066662	0.089466				24	-0.17955	-0.08193	-0.12637	0.156177	0.275485	0.096575	0.211096	-0.02324	-0.34523	-0.08647				24	0.095624	-0.0011	-0.05022	-0.13896	0.062896	0.062001
	25	0.367351	-0.08027	0.044596	0.291059	0.035138	0.083403	0.074424	0.108689	0.099959	0.077102				25	-0.18217	0.217557	0.056271	-0.41627	0.082697	-0.34458	0.176762	0.104847	0.032653	0.043353				25	-0.10349	-0.03026	-0.09592	0.056591	0.225093	0.098256	-0.08764	0.211479	-0.39119	0.117367				25	-0.0525	-0.09312	0.186615	-0.19217	-0.0683	-0.10614
	26	0.230852	-0.01997	0.133602	-0.03464	-0.11543	0.048937	0.116005	-0.02334	0.117506	0.072912				26	-0.29948	-0.26441	0.053422	-0.07206	-0.0684	-0.21109	-0.1656	-0.01489	-0.04911	0.056224				26	-0.23179	-0.16146	-0.10847	0.006573	0.179167	-0.02646	-0.07182	-0.06704	-0.14701	0.21163				26	0.021445	0.091829	0.211977	-0.23301	0.078284	0.016914
	27	0.145536	-0.14235	0.03996	-0.11671	0.145976	-0.10149	-0.01843	0.108902	0.063461	0.037117				27	-0.07871	0.163156	0.070046	-0.01012	0.310663	-0.04906	-0.09969	-0.10604	-0.07149	0.033474				27	-0.13424	-0.34632	-0.11879	-0.24678	0.074483	0.011611	0.10265	-0.09964	-0.21141	0.123099				27	0.074429	0.034051	-0.02879	0.044905	0.033246	-0.15985
	28	-0.04006	-0.21154	-0.02968	-0.12054	-0.03177	0.080565	-0.05179	0.079199	0.01465	-0.0371				28	-0.25093	-0.03618	0.076392	-0.13041	0.103534	-0.00826	0.064189	0.002643	-0.18722	-0.01823				28	-0.09922	0.015991	-0.07373	0.251059	0.291148	0.069947	0.009035	-0.05739	-0.32099	0.149577				28	0.046293	0.007561	-0.02258	-0.13165	-0.08742	-0.15426
	29	0.199331	-0.00842	-0.10903	-0.12546	0.013689	0.181593	0.141501	0.061026	0.123225	0.128248				29	-0.09107	0.097012	0.183624	0.005546	0.241518	-0.11718	-0.11914	-0.3296	0.027692	0.057643				29	0.009792	-0.18724	-0.00507	0.314033	0.150223	0.152854	0.240598	-0.09035	-0.17488	0.147532				29	0.120664	0.035525	0.022782	-0.02934	0.099792	-0.20495
	30	0.096901	-0.129	0.005607	0.112979	0.058376	0.069654	0.137338	0.10358	-0.03831	0.097613				30	-0.17249	-0.02281	0.059098	-0.26081	0.180551	-0.09095	-0.06231	-0.28545	-0.01272	0.113406				30	-0.05117	-0.04309	0.031301	-0.04694	0.137526	0.125969	0.115249	-0.22842	-0.18726	0.091643				30	0.146895	0.138754	0.074064	-0.15968	0.100725	-0.23332
	31	-0.00514	0.079133	-0.00448	0.008932	-0.0401	0.164219	-0.03288	-0.13444	-0.03717	0.091978				31	-0.14037	-0.20273	0.037358	-0.06874	-0.13004	0.008721	-0.01218	-0.20182	-0.10912	0.020881				31	-0.00443	-0.07011	0.02233	-0.30086	0.143775	0.131293	0.160656	-0.27464	0.044532	-0.12429				31	0.091198	-0.04522	0.112573	0.030837	0.175507	-0.18417
	32	-0.14608	0.101444	-0.04258	0.103524	0.069568	-0.01076	-0.06438	-0.0209	-0.04039	0.08451				32	-0.03229	-0.04004	0.068121	0.142907	-0.09859	0.02846	-0.18368	0.042908	-0.11357	0.1275				32	0.180962	0.233834	0.025232	0.153545	-0.02347	-0.13565	0.056315	-0.14048	-0.07605	0.014344				32	0.058246	-0.0974	-0.05203	0.202289	0.089976	0.070517
	33	0.052218	0.033299	-0.07116	0.149217	-0.05342	0.009721	0.113245	-0.10959	-0.06842	0.042444				33	-0.1341	0.051077	-0.03368	0.032375	-0.16678	0.090182	0.132689	-0.06681	-0.06848	-0.05506				33	-0.11383	0.020001	0.014425	0.103475	-0.01498	0.020251	-0.11861	0.089467	0.067841	0.113478				33	0.06287	0.243834	0.030744	0.103692	-0.02515	-0.22635
	34	0.045644	-0.04276	-0.08057	-0.08998	-0.00264	-0.0439	-0.00821	0.035171	0.04108	-0.0504				34	-0.09864	-0.01979	0.061958	-0.06727	0.180925	0.169951	0.075814	-0.13815	-0.01123	-0.00919				34	-0.12457	-0.0944	-0.08545	-0.07377	0.004273	-0.28112	-0.04003	-0.19478	0.055253	-0.05994				34	0.112481	0.052746	-0.14486	-0.08448	-0.20557	-0.06741
	35	0.046069	0.033173	-0.04325	-0.04565	-0.03514	-0.09288	-0.00211	0.112911	0.114555	0.038639				35	-0.00111	0.123109	0.053576	0.03673	0.344221	-0.08247	-0.06193	-0.15044	-0.01498	0.073829				35	-0.09428	-0.26693	-0.0988	0.216215	-0.03135	0.049136	-0.14201	-0.10671	-0.02699	0.037064				35	-0.07931	0.274272	-0.00967	-0.14587	0.003433	-0.07674
[truncated: 4 more columns]

## Sheet: Pir
R
	24-Pulse														16-Pulse														8-Pulse														96-Pulse
		Anm1	Anm2	Anm3	Anm4	Anm5	Anm6	Anm7	Anm8	Anm9	Anm10					Anm1	Anm2	Anm3	Anm4	Anm5	Anm6	Anm7	Anm8	Anm9	Anm10					Anm1	Anm2	Anm3	Anm4	Anm5	Anm6	Anm7	Anm8	Anm9	Anm10					Anm1	Anm2	Anm3	Anm4	Anm5	Anm6
	1	0.009974	0.178106	0.272558	0.035361	0.086228	0.033449	0.089556	-0.03102	-0.03779	0.124836				1	-0.06747	0.042226	0.297435	-0.16388	0.030366	0.032928	0.102787	-0.26331	0.153524	0.0792133				1	-0.20954	0.012104	0.257841	-0.03688	0.017521	-0.0794	0.113013	0.155599	-0.12499	0.011082				1	-0.11426	-0.01242	0.050799	-0.31443	-0.08332	-0.03152
	2	-0.16845	-0.08287	0.026583	0.02013	0.072419	0.056643	-0.01285	0.053966	0.020495	0.053778				2	-0.07798	-0.23549	0.079199	0.103581	0.014459	-0.05382	0.113772	0.015506	0.064237	0.0261805				2	0.278257	0.126559	-0.29827	-0.09071	0.106716	0.157027	-0.00963	-0.03925	-0.03723	-0.16037				2	0.180152	-0.07376	-0.03645	-0.00088	0.12527	0.009093
	3	0.0004	-0.23548	-0.06772	0.04667	0.018963	-0.14702	-0.05663	-0.12421	0.023075	-0.0966				3	0.183578	-0.0008	-0.10185	0.088687	-0.12606	0.17795	0.080902	0.206757	-0.11553	-0.0210008				3	-0.21444	0.104024	0.011078	0.097549	-0.14638	-0.09149	0.032262	0.015967	-0.04103	-0.12748				3	0.215504	-0.09963	0.164936	0.150336	0.06649	0.134066
	4	-0.05607	0.003895	-0.09907	0.023067	-0.08267	0.03897	-0.02058	0.074227	-0.08535	-0.03958				4	-0.02868	0.102	-0.19183	-0.03607	0.069441	-0.17237	-0.18359	-0.10866	-0.02883	-0.175461				4	0.068332	0.027132	0.049975	-0.02092	0.053214	0.104578	0.072084	0.007833	0.278285	0.197409				4	0.093568	0.089345	-0.28359	0.066948	-0.079	-0.20341
	5	0.214154	0.136356	-0.13236	-0.12523	-0.09494	0.017957	0.000504	0.027033	0.079563	-0.04243				5	-0.00945	0.09206	-0.08295	0.007679	0.011792	0.015307	-0.11388	0.149708	-0.0734	0.091068				5	0.077395	-0.26982	-0.02062	0.050954	-0.03107	-0.09072	-0.20773	-0.14015	-0.07503	0.07936				5	-0.37497	0.096461	0.104303	0.098018	-0.02944	0.091763
	6	-0.03057	-0.39893	0.044829	0.289815	-0.07461	-0.02483	-0.07907	0.07573	-0.04818	-0.13415				6	0.090837	0.084999	-0.32333	-0.00891	0.100208	0.043816	0.02053	0.237847	-0.17776	0.0785812				6	0.044124	-0.19237	-0.19704	-0.06593	0.221496	0.033208	-0.1232	-0.27149	0.040779	0.165415				6	-0.22445	-0.14873	-0.28906	-0.08427	0.096531	-0.1304
	7	-0.11835	-0.22434	-0.01042	0.138132	-0.05858	-0.23764	0.026513	-0.02762	-0.09038	-0.23446				7	-0.00153	-0.1398	-0.22873	-0.14767	0.118424	-0.27711	0.369854	0.21007	-0.00739	0.290182				7	0.016351	-0.09509	-0.20621	0.00819	0.077566	0.032854	0.269191	-0.14715	0.055614	-0.02891				7	-0.11408	-0.32527	0.045285	-0.02753	-0.09541	0.101832
	8	0.597767	-0.11301	-0.193	0.111373	0.108401	0.089434	-0.05884	-0.15087	-0.39547	-0.11195				8	0.304995	0.128155	-0.42576	-0.00943	0.297516	-0.0176	0.184679	0.038133	-0.19363	0.0854656				8	0.137311	-0.28739	0.015425	-0.01812	0.083867	0.046852	-0.02646	0.00557	-0.00592	0.215864				8	-0.13416	-0.53533	-0.29949	-0.04784	-0.08506	-0.22146
	9	1.45804	0.591009	0.416803	0.353932	0.759521	0.926253	0.150834	-0.06985	-0.20265	0.968511				9	0.936301	0.446519	0.443886	0.699582	0.355895	0.269198	0.262316	0.853269	0.149443	0.265803				9	0.654356	0.003942	-0.07412	0.727207	-0.04365	0.808204	0.88022	1.09485	0.475667	1.35602				9	-0.06093	-0.8492	0.038331	-0.05775	-0.21577	-0.05329
	10	1.72821	1.16609	0.705676	1.15422	1.32022	1.45301	0.297372	0.024839	0.054625	1.90342				10	1.24413	1.09677	1.34834	1.0574	0.379288	0.972504	0.657687	1.63003	0.849462	0.436589				10	0.809183	1.16569	0.06463	1.04636	0.245031	1.17787	0.932968	2.10276	0.810156	1.22068				10	-0.00647	-0.44752	0.548018	0.639209	-0.32477	-0.17973
	11	1.93253	1.56665	1.07428	1.541	1.57817	1.85288	0.553965	0.234916	0.297521	2.46856				11	1.12867	2.1411	1.92339	1.14011	0.549222	0.910165	1.04938	2.04465	1.13764	0.440868				11	0.776185	1.38771	-0.12644	0.993532	0.504552	1.34441	1.00896	2.38176	0.858664	1.27568				11	0.061441	-0.11341	0.7883	1.28499	-0.07722	-0.06779
	12	1.68657	1.69584	1.13407	1.42685	1.66505	1.98659	0.539945	0.269901	0.517867	2.43836				12	0.730071	1.93963	1.93008	0.838677	0.709808	0.864819	0.673295	1.89051	1.07839	0.357816				12	0.448112	1.38824	-0.00801	0.867507	0.742966	0.906294	0.923387	2.30345	0.854317	1.23781				12	0.243078	-0.23738	0.65131	1.08407	-0.08276	-0.06914
	13	1.42326	1.4909	1.22231	1.05288	1.42437	1.76136	0.55425	0.305671	0.542379	2.24234				13	0.833056	1.84014	1.79376	0.769118	0.574097	0.63544	0.745474	1.95053	0.896598	0.375062				13	0.503413	1.23404	0.042062	0.748146	0.415304	0.65746	0.893212	2.09578	0.628134	0.722339				13	0.288949	-0.18662	0.247932	1.13872	-0.0847	-0.12417
	14	1.19307	1.45436	1.19663	0.889569	1.24036	1.444	0.388315	0.224262	0.371625	2.11449				14	0.857931	1.72028	1.5295	0.662682	0.586398	0.490321	0.730095	1.68612	0.692114	0.37122				14	0.291186	1.04804	-0.12125	0.67866	0.620867	0.808824	0.557795	1.71124	0.493698	0.863351				14	0.337069	-0.1501	0.540436	0.648968	-0.03783	-0.13352
	15	0.999956	1.30343	1.00333	0.815319	1.28149	1.10592	0.369602	0.242627	0.338176	1.71008				15	0.744001	1.43316	1.04338	0.548823	0.562279	0.513851	0.724357	1.37125	0.508909	0.26107				15	0.441028	1.00981	-0.14301	0.231415	0.729088	0.604046	0.472039	1.59812	0.384768	0.607581				15	0.397232	-0.22168	0.105453	0.208501	0.004375	-0.32349
	16	1.12883	1.0051	1.0995	0.611177	0.977683	1.10355	0.199802	0.009481	0.337581	1.48529				16	0.694605	1.35137	0.877283	0.552878	0.4952	0.356828	0.29535	1.1737	0.714915	0.299086				16	0.301491	0.869061	-0.11273	0.135842	0.414832	0.524727	0.477295	1.21989	0.254478	0.692108				16	0.295959	-0.06686	0.196784	0.314037	-0.10572	-0.24926
	17	0.929922	0.911989	0.945729	0.62409	0.953348	0.767227	0.292066	0.106126	0.34469	1.33531				17	0.688467	1.09616	0.818392	0.242322	0.524039	0.49934	0.503188	0.730703	0.611361	0.0946775				17	0.180278	0.681393	-0.09321	0.292468	0.272714	0.527262	0.810234	1.15375	0.046131	0.430825				17	0.39543	-0.05013	0.020951	0.726303	-0.06836	-0.12759
	18	1.10254	0.762065	0.745482	0.569461	0.830834	0.794495	0.162724	0.090704	0.247549	1.07607				18	0.400382	0.650072	0.712862	0.270528	0.240733	0.283081	0.606226	0.635971	0.216634	0.142749				18	0.201287	0.366446	-0.02513	0.179858	0.371236	0.50127	0.33562	0.903749	0.157795	0.696027				18	0.222527	0.029818	0.319495	0.927265	-0.03973	0.013017
	19	0.769255	0.703137	0.851703	0.397404	0.780155	0.453692	0.237222	0.108134	0.071844	1.16878				19	0.373614	0.688392	0.539472	0.418438	0.18728	0.401517	0.128979	0.667037	0.22093	0.1089				19	0.09326	0.199325	-0.24566	0.14405	0.23397	0.030996	0.519447	0.555263	-0.09218	0.677129				19	0.247622	0.049117	0.400095	0.651146	-0.03333	-0.34614
	20	0.654577	0.487849	0.713562	0.411862	0.761739	0.360436	0.254462	0.143296	0.292907	1.01785				20	0.381677	0.551568	0.2662	0.20633	0.408222	0.151199	0.374568	0.303268	0.086791	0.226275				20	0.09872	0.060442	0.075547	-0.04135	0.323043	0.395552	0.119924	0.814035	0.052166	0.54649				20	0.135184	-0.07	0.053019	0.44911	-0.02307	-0.22307
	21	0.591333	0.473118	0.854494	0.278454	0.602925	0.406962	0.134714	-0.05772	0.13811	0.960208				21	0.202268	0.096551	0.450705	0.283018	0.387547	0.0362	0.19987	0.368736	0.094162	0.117348				21	-0.07115	0.231743	0.017787	0.037991	0.258042	0.350357	0.279926	0.704781	-0.04678	0.321451				21	0.458001	-0.06729	0.108719	0.563564	0.039996	-0.2221
	22	0.599353	0.366891	0.707948	0.223549	0.658375	0.398843	0.174062	0.012261	0.144398	0.899675				22	0.082053	0.432736	0.110588	0.218278	0.316923	-0.04785	0.306765	0.476776	0.258876	0.0146589				22	0.147845	0.229294	-0.30682	0.013208	0.270658	0.386154	0.27251	0.396421	-0.31825	0.413927				22	0.234376	-0.03774	0.047053	0.457145	-0.09766	-0.21702
	23	0.624727	0.289003	0.612749	0.342191	0.534274	0.334343	0.181376	0.104804	0.058967	0.83019				23	0.005687	0.381794	0.24462	0.228044	0.218818	-0.02175	0.181277	0.35468	0.141155	0.0583561				23	0.103028	0.02457	-0.04977	-0.04169	0.491754	0.188559	0.515122	0.100513	-0.35252	0.355897				23	0.250613	-0.15882	-0.08496	0.038927	0.039387	0.029464
	24	0.439662	0.208905	0.588543	0.205459	0.445243	0.212886	0.163953	0.081314	0.107188	0.70936				24	0.143755	-0.20813	0.154017	0.093	0.290142	0.359541	-0.06681	0.303438	0.116836	0.297166				24	-0.01082	-0.02234	-0.22302	-0.05855	0.103657	0.414667	0.357909	0.001858	-0.27375	0.105094				24	0.21564	-0.00586	-0.13161	0.053163	-0.02614	0.114595
	25	0.415104	0.216231	0.495446	0.412941	0.480431	0.102303	0.129648	0.042687	0.085316	0.5667				25	0.104317	0.330551	0.078182	0.034686	0.094245	-0.04341	0.15156	0.145189	0.42521	0.0313084				25	0.138055	-0.00662	-0.28305	-0.24151	0.141896	0.158953	0.060045	0.022338	-0.28186	0.110831				25	0.021369	-0.06893	0.054824	-0.13543	0.040651	-0.17879
	26	0.227199	0.291085	0.359964	0.301292	0.269913	0.147108	0.067371	0.011858	-0.00297	0.684594				26	0.071998	-0.11788	0.050302	0.063828	0.122052	-0.03174	-0.04931	0.029461	0.363412	-0.00242616				26	-0.2458	-0.10779	-0.29628	-0.04694	0.106169	0.095692	0.16791	-0.04563	-0.30317	0.315647				26	-0.03013	0.074711	0.034873	-0.32757	0.082845	-0.0553
	27	0.071545	0.051645	0.276188	-0.11451	0.341535	-0.10045	0.090295	0.057809	0.046397	0.47046				27	0.33951	0.150384	-0.03179	0.353027	0.052498	-0.00455	-0.06412	0.172422	0.291127	0.0368964				27	-0.09752	-0.24957	-0.06218	-0.15895	0.135154	0.326129	0.436629	-0.12884	-0.48844	0.300808				27	0.044015	0.011637	0.003572	-0.10282	0.139644	-0.31878
	28	-0.00098	0.046804	0.198337	0.202484	0.313545	-0.09715	0.030644	0.034858	-0.01634	0.343942				28	0.109713	0.010958	-0.03738	-0.0136	0.187399	0.039556	0.227431	0.266579	0.149039	0.115868				28	0.017115	-0.17407	-0.21963	-0.27529	-0.07371	0.048217	0.259795	-0.29026	-0.41772	0.311292				28	0.110837	0.009911	-0.149	-0.64791	0.064998	-0.27704
	29	-0.22883	-0.02211	0.107859	0.241998	0.289815	0.030907	0.089022	0.135383	0.049034	0.322542				29	0.087234	0.04553	0.202744	0.146613	0.210469	-0.13258	-0.0777	0.0458	0.151001	-0.00276677				29	-0.1228	-0.07843	-0.30362	-0.07403	-0.03768	0.267576	0.117959	0.0487	-0.38173	0.029789				29	0.027462	0.103772	-0.22093	-0.27337	-0.14677	-0.11686
	30	-0.02152	-0.04463	0.199878	0.228652	0.152908	-0.10648	0.149262	0.010835	0.007244	0.345564				30	0.050326	0.130537	-0.08681	0.044142	-0.04726	-0.06539	0.143323	-0.189	0.173128	0.149285				30	-0.05846	-0.06743	0.066314	-0.00659	0.111372	0.116808	0.20158	-0.20156	-0.37098	0.383831				30	0.047099	0.117642	-0.32175	-0.19268	0.041795	-0.15314
	31	-0.16291	0.070637	0.359972	0.137159	0.133267	-0.05536	0.111518	0.02639	-0.05807	0.186176				31	-0.09663	0.043516	0.218399	-0.12951	-0.01391	0.036453	0.06284	-0.36112	0.148466	0.0191327				31	-0.35678	-0.06308	0.143511	-0.08392	-0.11506	0.074374	0.036258	0.032638	-0.161	0.007897				31	-0.07135	0.077049	-0.12843	-0.54219	-0.13617	-0.15057
	32	-0.21323	-0.21476	0.079242	0.140709	0.123435	-0.02578	0.021988	0.095471	-0.00812	0.082526				32	-0.07906	-0.26711	0.092225	0.093209	-0.07358	-0.0488	0.072646	-0.0996	-0.01494	0.0501788				32	0.156148	-0.03424	-0.36324	-0.14708	-0.03692	0.343321	-0.03594	-0.14652	-0.13211	-0.07767				32	0.250319	-0.0408	-0.18034	-0.20608	0.066161	-0.07469
	33	-0.25616	-0.27836	-0.02477	0.04776	0.100689	-0.23712	0.01262	-0.08131	-0.01204	-0.05607				33	0.201727	-0.01048	-0.13412	0.130455	-0.15124	0.172218	0.074512	0.197402	-0.05798	-0.0276072				33	-0.36904	0.070857	-0.12845	0.058278	-0.22756	0.032653	-0.04201	-0.02056	-0.158	-0.1023				33	0.284756	-0.01251	0.000454	0.003703	-0.01519	-0.02652
	34	-0.13971	-0.1185	-0.09688	0.090336	-0.04176	-0.0444	0.029118	0.11609	-0.08715	-0.0175				34	-0.02811	0.002814	-0.10495	-0.10501	0.105874	-0.15784	-0.23165	-0.15994	-0.00466	-0.120988				34	-0.11834	-0.04933	-0.08694	-0.05283	-0.05246	0.211659	0.012076	-0.07343	0.122623	0.191383				34	0.218317	0.116516	-0.33244	-0.11359	-0.08992	-0.39413
	35	0.176598	-0.02704	-0.08989	-0.05254	-0.05188	-0.13183	0.032777	0.088174	0.067522	-0.00447				35	0.015076	-0.01062	-0.04768	-0.00717	-0.01705	-0.05764	-0.14774	0.105066	-0.00559	0.144136				35	0.002936	-0.30328	-0.17125	0.010252	-0.19092	-0.01339	-0.2456	-0.1576	-0.20781	0.114393				35	-0.19161	0.198769	-0.0094	-0.11005	-0.1041	-0.04953
L
	24-Pulse														16-Pulse														8-Pulse														96-Pulse
		Anm1	Anm2	Anm3	Anm4	Anm5	Anm6	Anm7	Anm8	Anm9	Anm10					Anm1	Anm2	Anm3	Anm4	Anm5	Anm6	Anm7	Anm8	Anm9	Anm10					Anm1	Anm2	Anm3	Anm4	Anm5	Anm6	Anm7	Anm8	Anm9	Anm10					Anm1	Anm2	Anm3	Anm4	Anm5	Anm6
	1	0.05237	0.052725	0.069754	0.058483	0.023356	-0.08856	-0.01767	-0.19615	-0.00179	0.059533				1	-0.28007	-0.04964	0.039893	0.131604	-0.02004	-0.21264	-0.04137	-0.12297	-0.01765	0.090636				1	0.128385	-0.03786	-0.2323	-0.11106	-0.07271	-0.01471	-0.16391	-0.10974	-0.29771	0.196241				1	0.22526	-0.04583	0.057011	-0.15814	0.037726	-0.17003
	2	-0.12116	0.009256	0.279047	-0.09694	0.005504	0.118335	-0.04737	0.051038	0.053304	-0.03073				2	0.200511	-0.08863	0.047355	-0.02705	0.027325	0.127752	-0.00648	0.082486	0.116917	-0.22621				2	0.130954	0.18161	-0.1113	0.253722	0.159963	0.093783	0.191584	0.124217	-0.02711	-0.19306				2	-0.01132	-0.00182	0.208635	0.018565	0.19743	0.372173
	3	-0.00288	-0.07089	-0.03156	-0.04052	-0.04516	-0.08991	0.191118	-0.00433	-0.03307	-0.02548				3	-0.04393	0.119414	0.328567	-0.14595	-0.09935	0.081386	-0.1642	-0.12093	0.066903	0.006435				3	-0.35497	0.081838	0.276467	0.226737	-0.19914	-0.35329	0.293367	-0.0038	0.027923	-0.01615				3	-0.02531	0.036096	-0.02036	0.156293	0.09446	-0.32076
	4	0.053847	-0.0436	-0.22782	-0.00219	0.027498	0.078078	-0.07155	0.078254	-0.06708	-0.10785				4	-0.05672	-0.0062	-0.4288	-0.04722	-0.02541	-0.06624	0.169204	0.143282	-0.12094	0.254349				4	0.025121	0.058588	-0.0976	-0.18221	0.102793	-0.01768	-0.24801	0.01976	0.257049	0.08803				4	0.13877	-0.0268	-0.33221	-0.00925	-0.03806	-0.09911
	5	0.017825	0.052508	-0.08942	0.081165	-0.0112	-0.01794	-0.05453	0.071189	0.048631	0.10453				5	0.180204	0.025053	0.012985	0.08862	0.117477	0.069735	0.042845	0.018129	-0.04524	-0.12521				5	0.070512	-0.28418	0.164732	-0.18719	0.009099	0.2919	-0.07303	-0.03043	0.039847	-0.07507				5	-0.3274	0.038363	0.08693	-0.00747	-0.29156	0.217736
	6	-0.14211	-0.21608	-0.07157	0.137537	-0.03077	-0.12307	-0.07973	-0.12533	-0.07085	-0.0165				6	0.114269	-0.03373	-0.20691	-0.14351	-0.11987	0.042435	0.055198	0.028817	0.046552	-0.04608				6	-0.14282	-0.08075	-0.11707	0.107325	0.039663	-0.04445	-0.28276	0.075585	0.030721	-0.13455				6	-0.06221	0.05073	-0.34543	0.092334	-0.15844	-0.10918
	7	-0.13263	0.133501	0.021849	0.305447	0.050961	-0.30182	-0.10947	-0.18865	-0.24741	-0.0558				7	-0.14515	0.060299	0.001046	-0.32619	-0.22055	-0.21373	0.035755	0.271696	-0.18731	-0.31773				7	-0.05719	-0.09418	-0.37358	0.213996	0.184692	-0.24264	0.157645	0.142272	0.208836	0.0543				7	-0.15861	-0.22635	-0.23709	0.212981	-0.27976	0.035398
	8	-0.1201	-0.25461	-0.49349	-0.18851	0.206519	-0.47804	-0.3109	-0.08183	-0.23213	-0.37658				8	-0.18842	0.452466	-0.47528	-0.32978	0.014599	-0.22094	-0.23428	-0.22082	-0.2257	-0.24983				8	-0.34254	-0.2492	-0.32678	-0.10018	-0.28967	-0.21692	-0.00543	-0.12785	-0.04861	-0.20104				8	-0.06768	-0.71199	-0.12441	0.202704	-0.36726	-0.38439
	9	0.234754	0.056302	-0.2249	-0.28176	0.463573	-0.27186	-0.30249	-0.01049	-0.3571	-0.32048				9	-0.41662	0.316199	-0.60851	0.058464	-0.00177	-0.18247	0.223338	-0.01854	-0.45382	-0.32897				9	-0.20744	0.100274	-0.02965	0.558477	-0.57655	-0.2032	0.423447	0.029374	0.210463	0.060331				9	-0.0772	-0.69143	0.170541	-0.08775	-0.91272	-0.37335
	10	0.805963	0.194741	0.550325	-0.17706	1.13128	0.229727	-0.07227	-0.00563	-0.33226	0.900499				10	0.317	0.148802	-0.74524	0.44993	0.033658	0.114383	0.223369	0.665488	-0.39756	0.088447				10	-0.02518	0.518704	-0.1318	1.18834	-0.44137	0.068895	0.764826	0.333761	0.51075	0.151147				10	0.031379	-0.34531	0.142445	0.195403	-1.18403	-0.08905
	11	1.21229	0.092966	1.25359	0.034637	1.33778	0.37759	-0.1759	0.014157	-0.18061	1.76458				11	0.528483	0.961761	-0.4392	0.610821	0.261905	0.156067	0.722057	1.04153	0.459955	0.017587				11	-0.00419	0.556687	-0.19459	0.674958	-0.10017	0.064385	0.712082	0.186825	0.609674	0.478603				11	0.135573	-0.40478	0.230282	0.402211	-0.61131	0.037298
	12	1.12905	0.505998	0.997597	0.330312	1.34539	0.394033	0.103442	0.124273	0.218859	2.31656				12	0.276754	1.11416	-0.38452	0.509058	0.23387	0.36834	0.620404	0.79464	0.953178	0.172765				12	0.002007	0.65891	-0.02401	0.666941	0.26361	-0.04792	0.554647	-0.02616	0.722539	0.544239				12	-0.03353	-0.09844	0.106975	0.221668	-0.64854	-0.59507
	13	0.909762	0.25183	1.03288	0.455951	1.10217	0.474237	0.272412	0.226059	0.479991	1.93507				13	0.40367	1.08286	-0.47285	0.672663	0.09086	0.234009	0.665579	0.808178	0.550796	-0.13078				13	0.027574	0.699129	-0.20679	0.571937	0.123465	-0.15621	0.602158	0.011231	0.560822	0.388687				13	0.505683	0.048653	-0.18218	0.684073	-0.52047	-0.16275
	14	0.521145	0.500615	0.935797	0.668727	1.0045	0.434962	0.297357	0.24269	0.506209	1.78182				14	0.156632	1.00646	-0.3345	0.301072	0.105943	0.003508	0.458559	0.658718	0.493558	0.299982				14	0.330364	0.500014	-0.33856	0.473906	0.108395	0.328623	0.361994	0.251831	0.637773	0.209661				14	0.190163	-0.10668	0.092771	0.540917	-0.57832	-0.38447
	15	0.683164	0.176282	1.04818	0.358748	0.851842	0.561628	0.126721	0.161512	0.440583	1.47571				15	0.12244	1.13317	-0.25497	0.358753	0.387737	0.033804	0.36124	0.428546	0.629159	0.391562				15	-0.09253	0.603109	-0.11698	0.347441	0.399373	0.536411	0.230802	-0.02556	0.393475	0.187391				15	0.398686	-0.08301	0.039261	0.049553	-0.44283	-0.59801
	16	0.865903	0.440717	0.647663	0.181435	0.732885	0.608254	0.140851	-0.01918	0.264605	1.1219				16	0.033739	0.873932	-0.30606	0.176736	0.310271	0.407413	0.430356	0.405588	0.541691	0.267479				16	0.055106	0.425167	-0.18107	0.298536	0.407797	0.257408	0.439991	0.219818	0.23273	0.175587				16	0.493505	0.04448	-0.00522	-0.15793	-0.47451	-0.06716
	17	0.612005	0.408102	0.516212	0.320665	0.642229	0.406346	-0.00277	0.063624	0.317052	1.03352				17	0.379399	0.915682	-0.12243	-0.18925	0.398062	0.179947	0.324252	0.421336	0.531931	0.008255				17	-0.11674	0.538918	-0.22386	0.543454	0.258754	0.252699	0.699204	0.207857	0.275642	0.133418				17	0.503952	-0.04595	-0.32072	-0.57739	-0.36312	-0.05933
	18	1.19284	-0.10936	0.388589	0.187162	0.628557	0.401207	0.197006	-0.05073	0.321653	0.743182				18	0.093978	0.776707	0.029933	0.064213	0.050262	0.063313	0.203491	0.084285	0.480725	0.064492				18	-0.00504	0.02873	-0.17397	0.557357	0.173182	-0.0483	0.322656	0.033971	0.292778	0.138608				18	0.239897	0.052967	0.135627	-0.13797	-0.68827	0.020165
	19	1.00741	0.235331	0.479931	0.032813	0.561509	0.21933	0.088363	0.160517	0.255054	0.683115				19	-0.02683	0.510847	-0.01482	0.071225	0.108965	0.499816	0.173237	0.016697	-0.06206	-0.09206				19	-0.18251	0.049836	-0.3882	0.223485	0.334323	-0.07649	0.307374	0.059806	-0.1442	0.234077				19	0.07161	0.025972	0.432337	-0.39009	-0.38231	-0.39721
	20	0.584123	-0.38522	0.431076	-0.00416	0.45282	0.137504	0.127812	0.071004	0.288904	0.734803				20	0.342942	0.499881	-0.17083	-0.0977	0.363056	0.176723	0.213667	0.019805	0.021061	0.235602				20	-0.06493	-0.14014	-0.07925	0.359682	0.295977	0.306668	0.401403	0.197956	0.050464	-0.25369				20	0.106836	0.053806	0.218753	-0.44943	-0.30566	0.028126
	21	0.756939	0.099812	0.446501	0.033342	0.341548	0.1876	0.11899	0.129174	0.155354	0.754289				21	-0.07971	0.350837	0.152739	0.19276	-0.00896	0.00713	0.096144	-0.01957	-0.14641	-0.00974				21	-0.26132	0.250482	-0.04576	0.492665	0.346911	-0.0335	0.202773	-0.12279	-0.04341	0.065959				21	-0.03531	0.038506	-0.29762	-0.4262	-0.55846	-0.24658
	22	0.745294	0.252836	0.345581	0.484737	0.423275	0.305668	0.16641	-0.05998	0.10576	0.454772				22	-0.19245	0.478708	0.139707	0.26581	0.446271	-0.04958	-0.12472	0.196601	0.055709	-0.11749				22	0.082573	0.338663	-0.02579	0.433327	0.213322	-0.02716	0.2115	-0.06428	-0.28427	0.062721				22	0.117275	-0.06594	-0.1348	-0.31261	-0.03847	-0.11848
	23	0.597473	0.159804	0.195583	0.185895	0.400864	0.376398	0.178391	0.031817	0.159891	0.538671				23	-0.21486	0.181832	0.166992	0.040487	0.312221	-0.08956	-0.13558	-0.04182	-0.06987	0.029472				23	-0.40222	0.159808	-0.15918	0.581929	0.5027	0.02458	0.388105	-0.07467	-0.34264	0.345462				23	0.210507	-0.00241	-0.39819	-0.27303	-0.4108	-0.23897
	24	0.451168	0.039936	0.043446	0.062434	0.295947	0.30521	0.249773	0.033222	0.058045	0.429495				24	-0.13667	-0.26005	-0.19998	0.156087	0.01188	0.363802	-0.1193	-0.0226	-0.07409	0.031325				24	-0.09199	-0.06483	-0.33878	0.380299	0.37188	0.204761	0.202817	-0.3056	-0.14152	-0.10247				24	0.41728	0.26178	-0.37195	-0.27426	-0.23849	0.005447
	25	0.281122	0.171222	0.161319	0.242224	0.275995	0.223593	0.159323	-0.00791	0.084202	0.349215				25	0.001898	0.128576	-0.08476	-0.08021	0.1553	0.177236	0.038545	-0.08651	-0.0396	0.065747				25	-0.23835	-0.00604	-0.30719	0.015563	0.163994	-0.2036	0.065724	-0.05287	-0.15126	-0.1415				25	0.313176	-0.12398	0.039625	-0.33987	-0.26775	-0.11541
	26	0.89883	0.098666	0.036301	0.199727	0.156092	0.245582	-0.07149	0.071392	0.017599	0.266567				26	-0.25439	0.170528	-0.11344	-0.08122	0.250396	-0.01069	-0.12987	-0.06605	-0.08544	0.184574				26	-0.27468	-0.18131	-0.41786	-0.33662	0.274838	-0.29437	0.323123	0.089532	-0.16953	0.034091				26	0.038497	0.011279	-0.01114	-0.42104	-0.30206	-0.01916
	27	0.325495	-0.33132	0.203436	-0.11771	0.137301	0.225603	0.133846	-0.01712	-0.01127	0.310286				27	-0.13632	0.217915	-0.09469	0.334993	-0.05577	0.274587	-0.12473	-0.00908	0.051407	0.298221				27	-0.0013	-0.07589	-0.12323	-0.16277	0.445854	-0.06272	0.21557	-0.26314	-0.09139	0.060493				27	0.221407	0.024417	-0.164	-0.18511	-0.07746	-0.27878
	28	0.408472	-0.31013	0.072361	0.183397	0.0942	0.21956	-0.13328	0.032357	-0.03782	0.181675				28	-0.13264	0.359755	-0.2384	-0.0916	0.08165	0.215654	0.115558	-0.1206	-0.28734	0.143815				28	0.169675	0.117121	-0.02107	-0.07553	0.297255	-0.08309	0.030652	0.064708	-0.11603	-0.00949				28	0.083154	0.001068	-0.32299	-0.49402	0.026841	-0.25973
	29	0.051453	0.092777	0.067347	0.079721	0.190797	0.116687	0.041737	-0.02905	-0.02837	0.329386				29	-0.27332	-0.03374	0.045441	-0.14658	0.053784	0.310968	-0.08893	-0.31481	0.379879	0.053184				29	-0.2159	0.00936	-0.12952	0.308356	0.321225	-0.18537	-0.00807	0.139747	-0.2048	-0.29148				29	0.024614	0.207501	-0.1582	-0.47916	0.045	0.087075
	30	0.012817	-0.00782	0.225252	0.142935	0.048957	0.085134	-0.06245	-0.00534	-0.02032	0.270425				30	-0.14636	0.031734	-0.0966	-0.11237	0.021458	0.207493	0.143127	-0.27857	0.13354	-0.01984				30	0.002627	0.126559	-0.06618	-0.16075	0.261705	-0.11982	-0.25326	-0.01024	-0.11178	-0.02556				30	0.333583	-0.07579	-0.14393	-0.11431	0.010498	0.008184
	31	0.210038	0.036915	0.072397	0.087218	-0.0345	-0.00475	-0.0519	-0.08756	-0.05341	0.083027				31	-0.42513	0.012694	-0.07042	0.311295	0.133067	-0.13792	-0.06276	-0.25203	-0.04235	0.000531				31	0.168848	-0.00409	-0.17971	-0.07611	0.025484	0.097838	-0.16254	-0.18113	-0.27355	0.067854				31	0.287071	0.004155	-0.0731	-0.27403	0.009923	-0.18534
	32	0.130723	-0.15671	0.206445	-0.20427	-0.05421	0.158724	-0.04699	0.180457	-0.02727	0.006184				32	0.020125	-0.04548	-0.03269	0.1958	0.10973	0.158361	0.070688	-0.1053	0.084409	-0.30551				32	0.135187	0.202051	-0.08974	0.397095	0.27644	0.100954	0.184746	0.07962	0.012404	-0.25787				32	0.145099	0.054034	0.017125	-0.10635	0.236607	0.268015
	33	0.166255	-0.10138	-0.0082	-0.12974	-0.05429	-0.03505	0.174075	0.128105	-0.11128	-0.04614				33	-0.10574	0.204856	0.25559	0.096256	-0.02003	0.133682	-0.14148	-0.25434	0.093393	-0.02				33	-0.25559	0.069906	0.209733	0.235697	0.00333	-0.36037	0.275518	0.024967	-0.02064	-0.06555				33	0.078368	0.127191	-0.12399	0.036881	0.111638	-0.45214
	34	0.059564	0.059262	-0.21451	-0.05936	0.007609	0.117804	-0.08689	0.169407	-0.1359	-0.08655				34	-0.13037	0.034144	-0.38	0.266629	0.194684	0.074152	0.183081	0.000528	-0.07952	0.262118				34	0.043045	0.08408	-0.0979	-0.09327	0.202857	-0.02642	-0.20459	0.047924	0.248477	-0.01037				34	0.25954	0.085221	-0.54508	-0.10313	0.026754	-0.12792
	35	0.232946	-0.03703	-0.03897	0.080825	-0.03129	0.027036	-0.06643	0.174503	-0.00391	0.092969				35	0.101483	0.093864	-0.03824	0.296806	0.274578	0.054628	0.021225	-0.22884	-0.03038	-0.10778				35	0.053923	-0.16333	0.092819	-0.0917	0.163903	0.315621	0.007657	-0.06122	0.041226	-0.17475				35	-0.21188	0.122385	-0.09848	-0.14419	-0.20072	0.115882
[truncated: 4 more columns]

## Sheet: Ins
R
	24-Pulse														16-Pulse														8-Pulse														96-Pulse
		Anm1	Anm2	Anm3	Anm4	Anm5	Anm6	Anm7	Anm8	Anm9	Anm10					Anm1	Anm2	Anm3	Anm4	Anm5	Anm6	Anm7	Anm8	Anm9	Anm10					Anm1	Anm2	Anm3	Anm4	Anm5	Anm6	Anm7	Anm8	Anm9	Anm10					Anm1	Anm2	Anm3	Anm4	Anm5	Anm6
	1	-0.05131	-0.05224	0.111824	-0.035	0.031706	0.115115	0.017211	0.413152	0.047788	0.184519				1	0.017117	-0.01341	0.222626	-0.02753	-0.08695	-0.06833	0.078416	-0.16285	0.078407	-0.103				1	0.053129	-0.0502	0.085129	0.041798	-0.06886	0.015589	-0.0302	0.214377	0.142284	0.067621				1	0.146715	-0.09726	0.185836	0.126452	0.104931	-0.05191
	2	-0.01372	0.074527	0.101884	0.000729	0.087497	0.086299	-0.02942	0.195059	0.074588	0.009701				2	0.010164	0.004526	0.103367	-0.02204	-0.04961	-0.0792	-0.13245	-0.07109	0.047103	-0.01777				2	0.080946	0.096465	0.052225	-0.01763	0.01553	0.148741	0.123459	-0.12196	-0.02529	-0.12967				2	0.152099	0.046398	-0.02669	0.151938	-0.05968	0.142866
	3	-0.08091	-0.05515	-0.00774	0.047601	-0.02056	-0.03389	-0.03337	0.0069255	-0.04751	-0.12803				3	-0.08061	0.072843	-0.02349	-0.04418	-0.05513	0.128558	-0.10595	0.062715	-0.12635	-0.04311				3	-0.11079	0.079332	0.101906	-0.06498	-0.0164	-0.17816	-0.01652	-0.04085	-0.13324	-0.05732				3	0.023871	-0.01898	0.040797	-0.05899	0.115528	0.127589
	4	-0.01304	-0.04724	-0.10294	0.093663	-0.03706	-0.05616	-0.03374	-0.26804	-0.05502	-0.03099				4	-0.01957	-0.03656	-0.10205	0.017311	-0.09125	0.046156	0.124849	0.046304	0.00423	0.160146				4	-0.07896	0.00523	-0.04909	-0.09259	-0.02448	0.0202	0.027963	0.021761	-0.0273	0.11723				4	-0.00497	-0.03464	-0.20646	-0.04566	-0.1058	-0.11893
	5	0.158978	0.080093	-0.10303	-0.10699	-0.06159	-0.11136	0.079327	-0.347097	-0.01984	-0.0352				5	0.072898	-0.02741	-0.20046	0.076445	0.282948	-0.02719	0.035139	0.124916	-0.00339	0.003739				5	0.055672	-0.13083	-0.19017	0.133401	0.094207	-0.00637	-0.1047	-0.07333	0.043547	0.002134				5	-0.31772	0.104478	0.006521	-0.17374	-0.05497	-0.09961
	6	0.071704	-0.01487	0.01193	0.162862	0.028991	-0.03191	0.006262	-0.372504	-0.04853	-0.02369				6	0.088153	0.077587	-0.27	-0.01252	0.176957	0.134493	0.024702	0.174499	-0.22379	-0.07644				6	0.159534	-0.18695	-0.23026	-0.02491	0.172139	0.118198	0.018019	0.066265	0.288963	0.041265				6	-0.28189	-0.09689	-0.11575	-0.18761	-0.03217	-0.14896
	7	-0.12355	0.006332	-0.06298	0.002015	0.05924	-0.34107	0.00144	-0.622683	-0.10391	-0.33197				7	0.114718	0.050431	-0.12095	-0.17124	0.118778	-0.04769	0.273119	0.201384	-0.08248	-0.31744				7	0.034091	-0.09073	-0.2203	0.127996	-0.01117	-0.04414	0.298867	-0.02349	-0.00358	-0.19352				7	-0.21705	-0.20344	-0.0961	-0.43674	-0.29853	0.052671
	8	0.287693	0.352544	0.332803	0.212505	0.280975	0.895255	0.067452	0.686263	-0.1013	0.151706				8	0.097752	0.408099	0.577089	0.092483	0.285922	0.095882	0.142952	0.318306	0.230498	0.192402				8	0.040518	-0.1763	0.249073	-0.01437	0.140776	0.63211	0.078305	0.573562	0.715473	0.361021				8	-0.1933	-0.38733	-0.18055	-0.41599	-0.09108	0.117127
	9	1.23463	1.21862	1.59544	0.996378	1.13442	2.56987	0.907275	3.41025	0.980504	2.01544				9	0.573874	1.20863	3.69564	0.619127	0.842843	0.808238	0.351573	2.02403	1.58769	1.84734				9	0.295854	0.646253	0.637941	0.544645	0.9845	1.59572	0.815187	2.50205	2.40997	2.19911				9	-0.05671	-0.42188	-0.02351	0.205761	0.205356	0.384744
	10	1.94101	1.68984	2.17549	2.23746	1.487	3.78527	1.41404	5.29134	1.71851	3.28712				10	1.01267	2.16813	6.04632	0.728901	1.1743	1.22436	0.458501	3.35903	2.55613	2.85005				10	0.337005	1.30408	0.675055	0.479946	1.65206	1.70351	0.981819	4.01045	3.14275	2.70261				10	-0.01817	-0.24483	0.503749	1.40552	0.388477	0.401881
	11	2.24478	1.48468	2.72917	2.60346	1.37132	4.48727	1.82929	6.375	1.94199	4.10632				11	0.993267	2.42409	7.05009	0.548699	1.11882	1.06589	0.519673	3.70125	2.8924	3.1439				11	0.209006	1.19861	0.506534	0.291136	1.88972	1.34661	0.609599	4.69456	2.95161	2.76227				11	-0.03289	-0.08941	0.511754	1.72563	0.358895	0.339223
	12	1.74356	1.51922	2.73007	2.19671	1.21937	4.87103	1.77468	6.80255	1.8839	4.20573				12	0.479141	1.7385	6.90436	0.452498	0.929601	0.940992	0.420668	3.36371	2.44091	2.44327				12	0.147264	0.862171	0.610471	0.356406	1.65919	0.932267	0.666989	4.23455	2.51519	2.16872				12	0.072315	-0.21491	0.368038	1.37712	0.448681	0.348365
	13	1.14819	1.42416	2.95708	1.44315	1.06234	4.59592	1.52029	6.728	1.69281	3.93571				13	0.511616	1.49533	6.34747	0.272729	0.573137	0.63627	0.531292	2.99879	1.8919	2.16629				13	0.225896	0.802986	0.427103	0.163687	1.37769	0.705386	0.675594	3.66898	2.11951	1.57327				13	0.034186	-0.17849	0.198835	1.07282	0.463221	0.357797
	14	0.785722	1.01087	2.58753	0.883411	0.834944	4.22533	1.27367	6.35067	1.42213	3.50719				14	0.474608	1.38691	5.47025	0.254433	0.454309	0.461727	0.531614	2.26058	1.34581	1.81874				14	0.0313	0.464265	0.327307	0.182675	1.11715	0.787135	0.459616	3.11263	1.48049	1.23302				14	-0.00171	-0.09561	0.299109	0.855524	0.510996	0.203414
	15	0.8365	1.10491	2.32584	0.525853	0.749842	3.48758	0.98361	5.69957	1.07699	2.95861				15	0.343374	1.14798	4.50026	0.294334	0.646453	0.24132	0.409481	1.66567	1.03018	1.26243				15	0.16116	0.600339	0.28808	-0.05679	1.08083	0.585382	0.369581	2.30225	0.972979	1.03576				15	0.208569	-0.12396	0.169286	1.17178	0.696012	0.130152
	16	0.556397	0.919352	1.99567	0.392678	0.596913	2.96559	0.702075	5.15897	0.933584	2.40667				16	0.267544	0.856441	3.94403	0.332224	0.527968	0.375597	0.135803	1.26134	0.940592	1.06936				16	0.050934	0.642599	0.134849	-0.02378	0.803353	0.426789	0.334876	1.92832	0.718229	0.830616				16	0.153146	-0.18009	0.049897	1.76725	0.493655	-0.0788
	17	0.587681	0.799305	1.59211	0.25798	0.503435	2.4021	0.613826	4.70665	0.897987	2.11198				17	0.275207	0.700281	3.31069	0.054522	0.282045	0.321348	0.258389	0.919923	0.622091	0.961395				17	0.012684	0.398332	0.023444	-0.02534	0.47264	0.549468	0.426608	1.81662	0.394081	0.845004				17	0.172592	-0.06164	-0.1008	2.43734	0.653194	-0.0916
	18	0.529834	0.497952	1.47728	0.201287	0.460881	2.01649	0.602984	4.27316	0.748427	1.78564				18	-0.08735	0.547791	2.9004	0.31612	0.245197	0.316593	0.080578	0.586374	0.474686	0.611783				18	0.055344	0.106683	0.230533	0.113393	0.466043	0.220796	0.266316	1.23896	0.350616	0.56613				18	-0.09585	-0.06838	0.281555	2.55684	0.684459	0.340966
	19	0.415724	0.559273	1.25671	0.169093	0.404377	1.59758	0.476633	3.80177	0.619721	1.62997				19	-0.03928	0.435012	2.36015	0.250279	0.240729	0.39295	0.071116	0.355466	0.24044	0.498402				19	0.078112	-0.01929	-0.03911	-0.04388	0.27613	0.015094	0.391979	1.014	0.274786	0.414661				19	-0.18346	-0.04714	0.328361	2.72648	0.979378	0.170709
	20	0.258978	0.396463	1.12723	0.128155	0.378372	1.25151	0.489276	3.6033	0.640833	1.45641				20	0.230408	0.30336	1.92647	0.187665	0.315323	0.016317	0.099455	0.301097	0.24119	0.564132				20	-0.15089	-0.03307	0.14514	0.000942	0.216083	0.277858	0.302406	1.03988	0.352033	0.449909				20	-0.01527	-0.00609	0.070248	2.88516	0.912622	0.168606
	21	0.220906	0.38838	1.04205	0.19067	0.284125	1.15095	0.342545	3.34461	0.517173	1.31927				21	0.12036	-0.03095	1.97359	0.198688	0.186965	-0.03872	0.037981	0.306953	0.238063	0.504997				21	-0.25246	-0.04913	-0.07986	0.142881	0.231404	0.312317	0.1987	0.939725	0.179465	0.333345				21	0.212151	-0.2204	0.227695	3.06722	0.775935	0.003169
	22	0.328413	0.285749	0.819283	0.127286	0.325948	1.08685	0.347049	3.04347	0.413416	1.10665				22	0.082248	0.262027	1.64544	0.06402	0.119168	0.162721	-0.1323	0.349107	0.376428	0.472116				22	-0.09878	0.211966	-0.0991	0.193937	0.419228	0.000914	0.190915	0.488937	-0.04492	0.393023				22	0.117539	-0.20865	0.027193	2.54646	0.635826	-0.13323
	23	0.148215	0.235754	0.746198	0.063785	0.297932	0.94288	0.368368	2.7445	0.236652	1.05874				23	-0.02456	0.194064	1.26793	0.071888	-0.19577	-0.05423	0.145725	0.259695	0.319915	0.10808				23	-0.05693	-0.10107	-0.12863	-0.01651	0.322205	0.216375	0.362009	0.379738	-0.01926	0.200362				23	0.037008	-0.08704	-0.07907	2.02908	0.49683	0.013468
	24	0.027677	0.139414	0.622444	0.167703	0.164634	0.849588	0.217996	2.44423	0.344137	0.77998				24	0.084578	-0.12431	1.12981	0.127773	-0.17561	0.257156	-0.00191	0.080573	0.193909	0.112389				24	-0.10941	0.109218	-0.20085	-0.1656	0.222343	0.313149	0.212897	0.316734	-0.07202	0.17499				24	0.122266	0.052932	-0.19691	1.41561	0.559996	0.050695
	25	0.184797	0.179812	0.418475	0.221804	0.196184	0.699637	0.243481	2.22011	0.289748	0.700832				25	-0.09535	0.164181	0.83764	0.057561	0.028314	-0.08622	0.197597	0.013886	0.506007	0.152051				25	0.003689	0.023354	-0.07307	-0.41314	0.137713	0.17297	-0.0515	0.113009	-0.06186	-0.23736				25	0.239135	-0.17191	0.124399	0.941895	0.237168	-0.1536
	26	0.261881	0.21406	0.333066	0.014256	0.098229	0.596202	0.170224	1.91329	0.177661	0.649786				26	-0.02086	-0.18429	0.656503	0.167079	-0.07497	-0.2281	0.107927	-0.04144	0.427749	0.046194				26	-0.24093	0.003329	-0.01887	-0.19513	0.173786	0.133916	0.193804	-0.08402	0.042662	0.165256				26	0.022275	-0.08846	0.065979	0.449582	0.305046	-0.04751
	27	0.106175	0.080215	0.224965	-0.23698	0.217287	0.457218	0.034015	1.5842	0.239933	0.452301				27	-0.08813	0.182349	0.353423	0.442941	0.108735	-0.00169	0.032218	-0.04815	0.251794	0.16428				27	-0.07547	-0.07408	-0.05153	-0.21587	0.185716	0.237472	0.243909	0.03946	-0.17204	0.105507				27	0.002905	0.02874	-0.0445	0.436724	0.140822	-0.29281
	28	-0.14766	-0.00982	0.088228	0.027754	0.18741	0.274756	0.055223	1.21083	0.177003	0.397378				28	0.038384	0.089725	0.388016	0.254369	0.138832	-0.015	0.093062	-0.24938	0.168097	0.095608				28	-0.00833	0.036596	-0.03945	-0.29428	0.093377	0.088853	0.064214	0.007978	-0.24662	0.17394				28	0.205491	-0.00299	0.039891	0.027125	0.085292	-0.14388
	29	-0.0862	0.091815	0.090647	-0.04181	0.114491	0.284106	0.118444	0.981661	0.175592	0.304645				29	0.044603	0.224803	0.376867	0.192065	-0.01883	0.026377	-0.01915	-0.31904	0.28937	0.009552				29	0.14283	-0.17338	0.005574	-0.07489	0.121969	0.067643	0.169164	-0.03144	-0.24693	0.0758				29	0.126591	-0.02158	-0.0729	0.06992	0.091819	0.046923
	30	-0.14047	0.011413	0.113577	0.070229	0.058228	0.164285	0.082023	0.71031	0.064259	0.255252				30	0.054531	0.088172	0.133867	0.145124	-0.02817	0.020383	0.312681	-0.46094	0.104512	0.076289				30	0.237906	-0.18714	0.150129	0.015073	0.038482	0.159659	0.100777	-0.06324	0.01188	0.001893				30	0.015905	-0.05594	0.028811	-0.02815	0.240306	-0.02459
	31	-0.11124	0.004748	0.12444	0.013254	0.028978	0.116465	0.012719	0.539643	0.048587	0.158811				31	-0.04082	-0.01963	0.16849	0.04412	-0.08691	0.019976	0.102799	-0.31693	0.033535	-0.04799				31	0.009194	-0.14626	0.02024	0.004809	-0.01858	0.113089	-0.04073	0.152351	0.064108	0.039959				31	0.186935	-0.13313	0.145637	0.121584	0.138532	-0.1695
	32	-0.08145	0.096501	0.066204	0.04622	0.07969	0.067468	-0.02401	0.334736	0.066258	-0.08952				32	-0.01826	0.015665	0.120435	0.020571	-0.01269	-0.01851	-0.11818	-0.21698	-0.0385	0.00028				32	0.029695	-0.0124	-0.03325	0.012517	-0.02218	0.166315	0.107764	-0.13458	-0.07129	-0.12284				32	0.23005	-0.01762	-0.04662	0.143493	0.005547	-0.00174
	33	-0.17803	0.005942	-0.06931	0.107179	0.012148	-0.06757	0.005264	0.112717	-0.04434	-0.20708				33	-0.07196	0.075387	0.003636	0.005893	-0.07198	0.167646	-0.08731	-0.01714	-0.16412	0.001341				33	-0.20772	0.012626	0.022494	-0.02414	-0.02431	-0.12741	-0.03121	-0.06405	-0.19625	-0.06474				33	0.088919	-0.02752	0.003255	0.002501	0.132331	0.023051
	34	-0.05111	-0.05173	-0.16199	0.141153	-0.01169	-0.07819	-0.0303	-0.227553	-0.03818	-0.11661				34	-0.03361	-0.10971	-0.04306	-0.05652	-0.08373	0.119957	0.106292	-0.05695	-0.02554	0.166702				34	-0.1483	-0.04703	-0.13067	-0.09203	-0.00294	0.064069	-0.00414	0.001807	-0.09484	0.069925				34	0.049783	-0.09507	-0.18203	-0.02582	-0.06883	-0.24317
	35	0.097711	0.11638	-0.11183	-0.08338	-0.02718	-0.18572	0.083088	-0.342493	-0.00372	-0.14957				35	0.025421	-0.11689	-0.19133	0.043078	0.262154	-0.00827	0.018826	0.023335	-0.01756	0.028677				35	-0.03214	-0.1446	-0.25749	0.091284	0.070571	0.064181	-0.13427	-0.09895	0.05738	-0.00749				35	-0.22513	0.088601	-0.03434	-0.16441	-0.03891	-0.22949
L
	24-Pulse														16-Pulse														8-Pulse														96-Pulse
		Anm1	Anm2	Anm3	Anm4	Anm5	Anm6	Anm7	Anm8	Anm9	Anm10					Anm1	Anm2	Anm3	Anm4	Anm5	Anm6	Anm7	Anm8	Anm9	Anm10					Anm1	Anm2	Anm3	Anm4	Anm5	Anm6	Anm7	Anm8	Anm9	Anm10					Anm1	Anm2	Anm3	Anm4	Anm5	Anm6
	1	-0.09458	-0.04649	0.162001	0.056984	0.020697	-0.07774	-0.03725	-0.1975	0.00639	0.142793				1	-0.03667	-0.00015	0.115931	-0.04808	0.045631	-0.1203	0.191834	-0.16333	0.0388396	-0.08343				1	0.082254	-0.00585	0.01379	0.156994	-0.06655	0.087995	-0.03275	0.046338	0.15354	0.010996				1	0.061409	-0.01022	0.279134	-0.18456	0.132767	-0.12343
	2	0.015065	-0.09564	0.1369	-0.10631	0.008144	0.114481	0.011943	0.093542	-0.01553	0.016442				2	0.002373	-0.10149	0.038859	0.07777	-0.05459	-0.12217	-0.09976	0.008164	0.0368787	-0.08236				2	0.02609	0.027069	0.161293	-0.25195	0.155467	0.207926	0.124989	-0.13223	-0.12505	0.013571				2	0.080354	-0.09942	0.186959	-0.06746	-0.05067	0.165392
	3	0.046603	-0.00095	-0.09964	-0.01295	-0.01382	-0.0064	0.058485	0.028616	-0.03116	0.002364				3	-0.06369	-0.01621	-0.07276	-0.00267	-0.05735	0.328106	-0.15676	0.162	0.17106	0.103373				3	0.053312	0.023686	0.007987	-0.03274	-0.10242	-0.04928	0.117735	0.117312	0.097211	-0.0646				3	0.12221	0.006479	-0.11294	0.100022	0.078681	-0.05435
	4	0.048386	0.004497	-0.15079	0.021315	0.021364	-0.02121	0.049143	0.01307	-0.00278	-0.13003				4	0.134176	-0.00084	-0.09537	0.050464	-0.11038	0.014191	-0.01069	-0.00571	-0.0660171	-0.0695				4	-0.07822	0.13472	-0.09623	-0.05839	-0.06407	-0.2298	-0.02073	-0.00068	-0.05684	0.115089				4	-0.01778	0.047412	-0.20936	0.079816	-0.14798	-0.13968
	5	-0.01547	0.138589	-0.04847	0.04096	-0.03639	-0.00913	-0.08232	0.062276	0.043076	-0.03157				5	-0.03619	0.118689	0.013341	-0.07749	0.176696	-0.09983	0.075373	-0.00112	-0.180761	0.13191				5	-0.08343	-0.17963	-0.08684	0.186092	0.077577	-0.01684	-0.18925	-0.03074	-0.06887	-0.07505				5	-0.24619	0.055755	-0.14379	0.072179	-0.01279	0.15207
	6	-0.08684	-0.18918	-0.03145	0.160768	0.013094	-0.03462	0.040417	-0.03216	-0.12391	0.015293				6	0.169812	0.038793	-0.18146	-0.35151	0.284151	0.06314	0.121072	0.089107	-0.354957	-0.28227				6	0.08557	-0.06981	-0.19713	-0.00272	0.053402	0.16318	-0.0792	0.069672	0.026152	0.178833				6	-0.27595	-0.02907	-0.27871	0.109461	-0.02869	0.023178
	7	-0.09444	-0.07802	-0.22082	0.036192	0.10065	-0.15815	-0.01206	-0.08685	-0.10957	-0.07645				7	0.051784	0.067518	0.047545	-0.47784	0.223438	-0.05126	0.500758	0.106734	-0.147793	-0.36679				7	0.19669	-0.07639	-0.08765	-0.00138	0.064584	0.144589	0.20419	-0.05796	0.025863	0.082411				7	-0.30043	-0.32929	-0.31492	0.061478	-0.02533	0.070485
	8	-0.00201	0.028817	0.07933	-0.02435	0.218288	0.623576	-0.1118	-0.04495	-0.15206	0.015555				8	0.017406	0.342481	0.262382	-0.06726	0.325224	-0.25569	0.212195	-0.08615	0.0014243	-0.12155				8	-0.10954	-0.27543	0.036826	-0.18071	-0.04393	-0.00414	0.129624	0.214434	0.025928	0.047783				8	-0.25538	-0.6985	-0.33113	0.165302	-0.04561	-0.02303
	9	0.666115	-0.46077	1.42097	-0.20305	0.525266	2.17785	0.230835	-0.26592	-0.38558	1.29803				9	0.249783	0.001944	1.13144	0.4462	0.133261	0.004094	0.091221	0.866606	1.33454	0.592877				9	0.118	-0.25148	0.209763	0.614622	0.081428	0.487069	0.568176	1.57813	0.670728	0.955203				9	0.010389	-0.62573	-0.36452	0.577249	-0.27839	0.058223
	10	0.876001	-0.28376	2.36881	0.195104	0.830325	3.07832	0.792429	-0.42403	-0.41242	2.74137				10	0.455275	-0.11875	1.83965	0.804387	0.10425	0.083505	0.264915	1.76664	2.35619	1.10979				10	0.210593	0.086303	0.08019	0.679339	0.435868	0.584494	0.562483	2.82617	1.5611	1.42894				10	-0.03303	-0.5297	0.087023	1.2465	-0.09562	0.044734
	11	1.18329	-0.15605	3.09556	0.575259	0.8106	3.51861	0.906172	-0.37669	-0.32058	3.56362				11	0.579285	0.431397	1.42098	0.451635	0.421106	0.322332	0.498776	1.77314	2.91756	1.29895				11	0.25945	0.092144	0.217617	-0.01024	0.404213	0.542003	0.28045	2.96654	1.65427	1.42078				11	-0.09941	-0.43587	0.112264	1.0892	-0.16534	-0.20747
	12	0.939935	0.204659	3.16456	0.666747	0.77952	3.25626	0.873135	0.180947	0.165924	3.69899				12	0.119161	0.642192	0.88845	0.356684	0.127287	0.358725	0.561237	1.31067	3.26218	1.07268				12	0.163673	0.247389	0.267401	0.174653	0.115637	0.324972	0.488846	2.51557	1.72436	1.26715				12	0.10273	-0.30969	0.022554	0.453856	0.059045	-0.22116
	13	0.488338	0.335113	3.09841	0.518805	0.591257	2.4305	0.693392	0.290196	0.466462	3.41217				13	0.193639	0.715229	0.631275	0.440321	0.009531	0.23392	0.409068	1.01865	3.02149	0.693339				13	0.190037	0.255383	0.119739	-0.07045	0.011608	0.364142	0.514014	1.99395	1.44905	0.944384				13	0.034423	-0.17816	0.148039	0.616138	-0.12852	-0.01227
	14	0.591995	0.409158	2.98278	0.267892	0.542231	2.1128	0.645172	0.275153	0.497503	2.77964				14	0.306093	0.55361	0.410813	0.152827	0.058334	0.239764	0.517308	0.717371	2.96493	0.717605				14	0.107757	0.065789	0.05077	-0.31712	0.213363	0.397902	0.327088	1.55856	1.26929	0.669299				14	-0.0044	-0.10796	0.192731	0.498613	0.056268	-0.19886
	15	0.670069	0.299988	2.50503	0.071632	0.485712	1.66388	0.478249	0.335731	0.417683	2.35728				15	0.323544	0.491527	0.261448	0.39031	0.214002	0.002552	0.382151	0.561516	2.39	0.462283				15	0.170286	0.206398	0.20741	-0.20402	0.514779	0.444897	0.252136	1.03073	0.836386	0.747604				15	0.196397	-0.33697	-0.0607	0.707291	0.083023	-0.20762
	16	0.444309	0.338996	2.05996	0.143835	0.382235	1.33757	0.273765	0.230681	0.337927	1.99792				16	0.180905	0.599745	0.288051	0.17296	0.17811	0.072702	0.395735	0.327269	2.07082	0.25809				16	0.34179	0.29327	0.151922	-0.31925	0.464119	0.436258	0.361366	0.809485	0.7627	0.334367				16	0.235505	-0.13229	-0.09242	0.943369	0.020665	-0.2589
	17	0.523097	0.185142	1.63653	-0.18002	0.383653	0.966035	0.325036	0.194609	0.497154	1.69341				17	0.255597	0.536421	0.087482	0.047202	0.068487	0.140359	0.563451	0.065003	1.97422	0.44529				17	-0.02429	0.292647	0.0745	0.010832	0.313093	0.253122	0.377922	0.798263	0.4771	0.556376				17	0.324766	-0.13197	-0.09538	1.10987	-0.142	-0.25347
	18	0.715771	-0.17372	1.2613	0.115314	0.270452	0.698144	0.148937	0.17313	0.465883	1.36478				18	-0.18575	0.295063	0.003066	0.166139	0.046009	0.180273	0.214929	0.027797	1.53747	0.137475				18	0.196856	0.059974	0.198348	-0.05826	0.474087	0.066895	0.189883	0.37692	0.302156	0.45549				18	0.049438	-0.23919	0.183549	0.761885	-0.02932	-0.02805
	19	0.602822	0.022416	1.1568	-0.09677	0.374976	0.397046	0.249207	0.30507	0.295382	1.25179				19	-0.17586	0.315353	0.01268	0.2627	-0.07829	0.346321	0.179237	-0.29067	1.48827	0.135849				19	0.067258	-0.07054	-0.13373	-0.3859	0.216035	0.083824	0.452944	0.119748	0.299547	0.37361				19	-0.09433	-0.05153	0.09952	0.783469	0.05104	-0.16155
	20	0.364272	-0.02617	0.990788	-0.14312	0.236481	0.263384	0.161069	0.23328	0.480635	1.26467				20	0.112643	0.062879	-0.17098	-0.04629	0.066188	0.08112	0.270639	-0.21198	1.44005	0.027892				20	0.146332	-0.21293	-0.11452	-0.2115	0.379377	0.329746	0.164669	0.404742	0.512328	0.307373				20	0.080096	0.00722	0.012827	1.49242	0.07452	-0.02667
	21	0.487194	-0.0027	0.936047	0.057753	0.190413	0.253982	0.175839	0.130752	0.415796	1.23275				21	0.023475	0.035602	0.062561	0.309489	0.26025	0.015574	0.109763	-0.1566	1.30658	0.071099				21	-0.30597	-0.1861	-0.21128	0.059337	0.138698	0.233195	0.327384	0.366765	0.288516	0.206693				21	0.09811	-0.04972	-0.09503	1.87578	0.079313	-0.21564
	22	0.432723	0.067984	0.735437	-0.07797	0.249847	0.313645	0.05961	0.125555	0.277425	1.01414				22	-0.13879	0.009733	-0.26576	0.028104	0.153961	-0.15348	0.034049	0.027704	1.34849	-0.03386				22	-0.00402	0.241977	-0.17712	0.411801	0.411836	0.022553	0.202957	0.142962	-0.24179	0.033184				22	0.247793	-0.10071	0.044322	1.63608	-0.0332	-0.2238
	23	0.189269	-0.04877	0.417788	-0.01859	0.270877	0.215127	0.178799	0.211941	0.178232	0.781729				23	-0.14227	0.101885	-0.06537	-0.03281	-0.02532	0.190837	0.12577	-0.03219	1.2015	0.137235				23	0.187258	-0.00363	-0.3784	0.089809	0.354273	0.173871	0.195606	-0.07991	-0.03636	0.153666				23	0.158671	-0.11279	-0.26584	1.07164	-0.01835	0.105691
	24	0.189159	-0.13584	0.514441	0.230354	0.133064	0.271604	0.189865	0.016405	0.147875	0.472177				24	-0.01837	-0.21638	-0.24541	-0.01084	-0.20146	0.137426	0.089271	-0.19432	1.0725	-0.16717				24	-0.06133	-0.09317	-0.20888	-0.37771	0.266746	0.201569	0.184806	-0.09543	-0.25753	0.073793				24	0.171663	-0.08626	-0.16092	0.557267	0.055801	-0.00168
	25	0.202734	-0.01077	0.331018	0.265072	0.137811	0.073957	0.127587	0.089693	0.22446	0.393759				25	-0.15443	0.10654	-0.3489	-0.08227	-0.17347	-0.09659	0.271991	-0.17988	0.898628	0.133795				25	-0.14672	0.01718	-0.021	-0.58819	0.206183	0.14864	-0.04439	-0.15592	-0.10819	-0.13845				25	0.15446	-0.00953	0.055308	0.42202	0.017116	-0.29938
	26	0.167152	0.025394	0.258006	0.045474	0.014784	0.07413	0.040106	0.076535	0.099467	0.403072				26	-0.1622	-0.19763	-0.10607	0.206987	0.13684	-0.06736	0.210618	-0.20478	0.763337	0.081015				26	-0.12254	0.043369	-0.05937	-0.5228	0.217387	-0.07148	0.143746	-0.25745	-0.17986	0.133569				26	0.096398	-0.04816	0.128228	0.143541	0.067117	-0.12106
	27	0.139266	0.051301	0.171058	-0.10818	0.222525	-0.07923	0.064369	0.066601	0.184772	0.240146				27	-0.00316	0.066855	-0.18829	0.376358	0.009432	0.032176	0.033073	-0.12262	0.670293	0.030644				27	0.017281	-0.14233	-0.11525	-0.59319	0.419755	-0.00143	0.175384	-0.05936	-0.27854	0.347077				27	0.158294	0.055478	-0.08923	0.043459	0.007701	-0.18084
	28	-0.21134	-0.19936	0.062655	-0.08729	0.101423	0.090757	0.046553	0.048912	0.150649	0.275082				28	0.041677	0.14168	-0.19919	0.267302	0.034826	0.077187	0.191773	-0.28061	0.525159	-0.10174				28	-0.07319	0.022828	-0.13286	-0.2121	0.219049	0.252892	0.095268	-0.20835	-0.30091	0.197726				28	0.128869	-0.09226	-0.11509	-0.20775	-0.179	-0.17096
	29	0.012742	-0.00153	0.009214	-0.04945	0.101244	0.100288	0.104588	-0.01286	0.21348	0.230931				29	-0.0246	0.132328	-0.05709	0.263345	-0.06093	-0.01281	0.074919	-0.43322	0.269802	-0.04469				29	0.293519	-0.12683	-0.02388	-0.12055	0.184149	0.04855	0.056648	0.086275	-0.18477	0.200511				29	0.138501	-0.05665	-0.11892	-0.22187	0.052592	-0.06525
	30	0.026521	-0.05996	0.081037	0.150564	0.015597	0.116916	0.068261	-0.08537	0.082654	0.254304				30	0.033434	0.181892	-0.20423	0.40963	-0.07356	0.038589	0.102385	-0.32761	0.464047	-0.11947				30	0.267076	-0.09325	0.10061	0.093539	0.193587	0.144672	0.044428	0.022873	0.023972	0.007404				30	0.085888	0.077165	0.134008	-0.04806	0.206327	-0.29309
	31	-0.01536	0.056756	0.069754	0.049104	-0.0272	-0.08878	-0.03432	-0.12685	-0.00267	0.085224				31	-0.07808	-0.06483	0.079304	0.024934	0.09391	-0.0758	0.224656	-0.28448	0.250171	-0.0915				31	0.10956	-0.05921	0.034546	0.091191	-0.04777	0.151787	-0.0564	-0.01717	0.063427	-0.04835				31	0.123173	-0.04122	0.206047	-0.18505	0.192505	-0.21545
	32	0.063522	-0.08819	0.038801	-0.07094	-0.01002	0.074895	0.028106	0.159665	-0.01749	-0.04124				32	-0.08188	-0.09459	0.022997	0.117436	0.023074	-0.08987	-0.08684	-0.11155	0.235545	-0.03949				32	-0.01188	-0.03685	0.058376	-0.15824	0.150295	0.230379	0.100112	-0.18174	-0.16858	0.050681				32	0.206237	-0.10185	0.141771	-0.01926	-0.00899	0.046612
	33	0.08479	0.037658	-0.08922	-0.0001	-0.01415	-0.03008	0.075011	0.123965	-0.04259	-0.08411				33	-0.11903	0.044415	-0.07257	0.151255	-0.02014	0.350376	-0.08126	0.038451	0.348939	0.146496				33	0.061758	0.001083	-0.09322	0.0103	0.022874	-0.06779	0.070535	0.108717	0.016272	-0.07631				33	0.219823	-0.00671	-0.11782	0.123045	0.073684	-0.10387
	34	0.071073	0.00817	-0.24314	0.024183	0.03672	-0.02807	0.03731	0.097019	0.001718	-0.25583				34	0.080073	-0.01045	-0.04466	0.038897	-0.05383	0.110959	0.016933	-0.1232	0.144667	-0.08338				34	-0.0969	0.092391	-0.13935	-0.07103	0.002958	-0.17501	-0.04561	-0.01827	-0.11913	0.123818				34	0.086455	0.057147	-0.23995	0.111329	-0.13375	-0.25281
	35	0.03218	0.127777	-0.09986	0.026099	-0.01648	-0.04931	-0.05399	0.140635	0.075689	-0.10683				35	-0.08267	0.08012	0.041842	0.019051	0.19318	-0.04533	0.069524	-0.13463	-0.0216878	0.178273				35	-0.12163	-0.11784	-0.14937	0.13808	0.063814	0.054858	-0.24511	-0.0274	-0.01658	-0.06767				35	-0.14754	0.105387	-0.20326	0.134161	-0.00082	0.104588
[truncated: 4 more columns]

[truncated: 18 more sheets: PtA, Amg, mPFC, RS, OFC, EC, HP, HTh, VPM, PO, TRN, LGN, MGB, SC, CPu, GP&VP, SNr&STh, NAc]
